# Supplementary material for: Probiotics Lactobacillus acidophilus LA4 and Lacticaseibacillus paracasei F5 Alleviate Cognitive Dysfunction in Alzheimer’s Disease Models: A Dual-Screening Study in Drosophila and Mice
Source: Foods. 2026 Jan 24;15(3):429. doi: 10.3390/foods15030429 (PMC12897270; doi:10.3390/foods15030429)
Supplement: Supplementary file 1 [file foods-15-00429-s001.zip]

Archive with 9 entries (7 files):
- Differential metabolites/
- Differential metabolites/AD-BC.csv
- Differential metabolites/F-AD.csv
- Differential metabolites/LA-AD.csv
- Differential metabolites/PC-AD.csv
- Figure S1.pdf
- OUT/
- OUT/taxa.Table S1.xls
- OUT/taxa.Table S2.xls
