# Supplementary material for: Probiotics Lactobacillus acidophilus LA4 and Lacticaseibacillus paracasei F5 Alleviate Cognitive Dysfunction in Alzheimer’s Disease Models: A Dual-Screening Study in Drosophila and Mice
Source: Foods. 2026 Jan 24;15(3):429. doi: 10.3390/foods15030429 (PMC12897270; doi:10.3390/foods15030429)
Supplement: Supplementary file 1 [file foods-15-00429-s001.zip › Differential metabolites/AD-BC.csv]

Metabolite	代谢物	P_value	FDR	VIP_pred_OPLS-DA	VIP_PLS-DA	FC(M1/W1)	Log2FC(M1/W1)	Significant	Regulate	level	KEGG Compound ID	KEGG Compound First Category	KEGG Compound Second Category	KEGG Pathway ID	KEGG Pathway Description	KEGG Pathway First Category	KEGG Pathway Second Category	Library ID	HMDB Superclass	HMDB Class	HMDB Subclass	CAS ID	M/Z	Retention time	Adducts	Formula	Fragmentation Score	Theoretical Fragmentation Score	metab_id	ID	Mode	Score	m1_mean	m1_SD	w1_mean	w1_SD	A1	A2	A3	B1	B2	B3	C1	C2	C3	D1	D2	D3	E1
Fahfa(5:0/24:0)	-	9.615e-06	0.0001081	2.9217	2.9213	0.0564	-4.1476	yes	down	B(i)	-	-	-	-	-	-	-	-	-	-	-	-	467.409222719	9.49105	M-H	C29H56O4	39.9	0.0	metab_4876	neg_1395	neg	45.9	0.1472	0.1494	2.609	0.028260000000000004	2.6234092369299997	2.57616821377	2.62666318296	0.0604507877738	0.319684883651	0.0615170433194	0.0509813214997	0.051982414583	0.0510433972659	0.0525607640163	0.052798829087300006	0.0541760781347	0.0607420759547
6'-Hydroxybuspirone	6 ' -羟基丁螺环酮	1.3640000000000002e-08	3.9010000000000004e-06	2.8238	2.8235	0.2801	-1.8361	yes	down	B(ii)	-	-	-	-	-	-	-	HMDB0061110	Organoheterocyclic compounds	Diazinanes	Piperazines	-	465.25849304699994	8.68818333333	M+ACN+Na	C21H31N5O3	0.0	47.6	metab_2046	pos_2114	pos	48.1	0.8923	0.00346	3.1860000000000004	0.027219999999999998	3.15494752819	3.20501023124	3.19848792855	0.8958793317929999	0.892193610329	0.888963872404	2.38625226577	2.5237690382799998	2.42657030272	4.0034488245999995	3.99452907736	4.00203092401	3.40996848338
N-Acetyltaurine	N -乙酰牛磺酸	2.546e-07	1.352e-05	2.5433	2.543	3.3384	1.7391	yes	up	B(ii)	-	-	-	-	-	-	-	HMDB0240253	Organic acids and derivatives	Organic sulfonic acids and derivatives	Organosulfonic acids and derivatives	19213-70-8	166.01746026700002	1.5169	M-H	C4H9NO4S	0.0	40.0	metab_3915	neg_411	neg	45.2	2.657	0.04532	0.7959	0.009406999999999999	0.806640572208	0.791777733963	0.789218183	2.7026599304400003	2.6120237505	2.65682359691	2.7303703711000002	2.6560515873400004	2.7855335666500003	1.9784096611400002	2.1194767832499997	2.20846335743	2.6447303474
Leukotriene B4	白三烯B4	1.4319999999999998e-06	3.326e-05	2.5052	2.5049	2.6794	1.4219	yes	up	B(i)	C02165	Lipids	Eicosanoids	map01100;map04750;map00590;map04976;map03320;map04080;map04726	Metabolic pathways;Inflammatory mediator regulation of TRP channels;Arachidonic acid metabolism;Bile secretion;PPAR signaling pathway;Neuroactive ligand-receptor interaction;Serotonergic synapse	Metabolism;Organismal Systems;Metabolism;Organismal Systems;Organismal Systems;Environmental Information Processing;Organismal Systems	Global and overview maps;Sensory system;Lipid metabolism;Digestive system;Endocrine system;Signaling molecules and interaction;Nervous system	HMDB0001085;HMDB0002995;HMDB0001085;PW_C000853	Lipids and lipid-like molecules	Fatty Acyls	Eicosanoids	71160-24-2	335.220794612	5.529983333330001	M-H	C20H32O4	40.7	0.0	metab_5990	neg_2542	neg	42.7	2.883	0.06922	1.0759999999999998	0.001443	1.0761252322900001	1.07690785488	1.0741102047700002	2.87740850109	2.8161837315900002	2.9543300902900005	2.54747761949	2.62684836148	2.75169564736	2.9858352199400002	3.1487430123799998	3.2498781118199997	2.76226031723
17A,20A-Dihydroxycholesterol	-	0.01247	0.0232	2.4671	2.4678	3.6735	1.8772	yes	up	B(ii)	C05487;C05499	-	-	map00140	Steroid hormone biosynthesis	Metabolism	Lipid metabolism	HMDB0006764	Lipids and lipid-like molecules	Steroids and steroid derivatives	Hydroxysteroids	-	383.32777375800003	7.11295	M+H-2H2O	C27H46O3	0.0	69.3	metab_2522	pos_2611	pos	47.0	2.653	0.07412	0.7222	0.7709	0.27778880327	0.276400582706	1.6123128271899998	2.6999866621599997	2.56714460913	2.69055880232	2.12400286888	1.87560706093	2.25579168822	2.2627603015599997	2.10528919258	2.25605491841	2.58758179801
Lpe(O-18:2)	-	0.0001177	0.0006066	2.4568	2.4561	2.3839	1.2533	yes	up	B(i)	-	-	-	-	-	-	-	-	-	-	-	-	925.601972386	7.769	2M-H	C23H46NO6P	39.6	0.0	metab_4570	neg_1088	neg	46.2	3.0180000000000002	0.04881	1.266	0.1974	1.15349623016	1.494386379	1.15145100807	2.9759424758499997	3.07128812112	3.0054393530400003	2.70329435212	2.64437095415	2.7833821436400004	1.25746748656	1.25943661017	1.27067699318	3.1474785707499997
Cholyllysine	胆酰赖氨酸	0.0004938	0.0017829999999999999	2.4355	2.4358	3.3125	1.7279	yes	up	B(ii)	-	-	-	-	-	-	-	HMDB0242379	Lipids and lipid-like molecules	Steroids and steroid derivatives	Bile acids, alcohols and derivatives	-	535.37035332	5.33798333333	M-H	C30H52N2O6	0.0	40.8	metab_6018	neg_2570	neg	40.2	2.491	0.03585	0.752	0.289	0.9896829910639999	0.430261376983	0.8361076009110001	2.4527045988	2.52394431064	2.49537663981	0.0884003360058	0.00109255820482	0.00107166579278	0.985093017497	0.07777587178449999	0.847050314267	0.0012895961845899998
Methoxamine	甲氧胺	1.6e-07	1.149e-05	2.4321	2.4318	0.5058	-0.9833	yes	down	B(ii)	C07513	-	-	-	-	-	-	HMDB0014861	Benzenoids	Benzene and substituted derivatives	Methoxybenzenes	390-28-3	423.245571146	9.03133333333	2M+H	C11H17NO3	0.0	40.6	metab_1953	pos_2017	pos	44.2	1.742	0.003897	3.444	0.03748	3.4839349457599997	3.43698987666	3.40985260795	1.74561654116	1.74146782895	1.73782872604	2.68812039565	2.58022112771	2.64467983354	3.8759228232300003	3.9630015981300004	3.9292282308899997	1.9685625713900003
Pi(17:0/20-Hete)	-	3.3389999999999997e-08	5.592000000000001e-06	2.4225	2.4222	0.442	-1.1779	yes	down	B(i)	-	-	-	-	-	-	-	-	-	-	-	-	887.529685125	7.230866666669999	M-H	C46H81O14P	35.2	0.0	metab_4423	neg_940	neg	41.4	1.337	0.004145	3.025	0.024919999999999998	3.00559388255	3.01659437799	3.05318652869	1.3321394374700002	1.33853694562	1.33990306963	1.2573170443200001	1.4829775073299998	1.25784621948	1.27060758063	1.27258013014	1.28383977415	1.3342722842899999
Pc(18:0/18-Hete)	-	0.00010700000000000001	0.0005641	2.4176	2.4172	2.0036	1.0026	yes	up	B(i)	-	-	-	-	-	-	-	-	-	-	-	-	884.5990952489999	7.06405	M+Hac-H	C46H84NO9P	35.2	0.0	metab_4385	neg_901	neg	42.9	3.384	0.011359999999999999	1.689	0.1919	1.8144058047799998	1.7842446414900002	1.4680483680899998	3.37154328886	3.3934467289700003	3.38774188283	3.7630047412699996	3.7556246312400003	3.75694363814	2.326757434	2.741062217	2.4705008513999998	3.4421749622099997
3-Alpha-Androstanediol Glucuronide	-	5.695e-05	0.00035239999999999995	2.4157	2.4151	2.2213	1.1514	yes	up	B(ii)	-	-	-	-	-	-	-	HMDB0010339	Alkaloids and derivatives	Morphinans	Not Available	_;	467.26284328800006	6.111616666669999	M-H	C25H40O8	0.0	51.9	metab_4193	neg_696	neg	44.2	3.072	0.06485	1.383	0.1497	1.2556643372299998	1.5480627555500002	1.34589530542	2.9976985527999997	3.11850270893	3.0989782089099998	2.81385949376	2.50196458455	2.80326855021	2.8888432602200003	2.8613051054	2.84116557999	2.966710392
Eleutherazineb	-	2.0150000000000002e-08	4.108e-06	2.3647	2.3644	0.5083	-0.9764	yes	down	B(i)	-	-	-	-	-	-	-	-	-	-	-	-	903.5262853739999	7.25986666667	2M-H	C22H36N4O6	42.6	0.0	metab_5655	neg_2183	neg	45.7	1.662	0.00425	3.27	0.02078	3.27933790139	3.2466059283099997	3.2851567097500003	1.65698687913	1.6635476334700001	1.66494829871	2.0842947980599997	2.36574858026	2.40580844569	1.5937521230399998	1.59578319954	1.6073717367200002	1.6591744243900002
N(4)-Oleylcytosine Arabinoside	-	7.905e-09	2.938e-06	2.3123	2.312	0.4482	-1.1579	yes	down	B(ii)	-	-	-	-	-	-	-	HMDB0255284	Nucleosides, nucleotides, and analogues	Pyrimidine nucleosides	Not Available	-	535.387433689	7.047783333330001	M+ACN+H	C27H47N3O5	0.0	51.3	metab_2536	pos_2627	pos	43.8	1.249	0.0037450000000000005	2.787	0.015609999999999999	2.79233219376	2.7698158404799997	2.7997955697099997	1.25315399003	1.2491659749200001	1.2456690496	1.2224069740299999	1.22128436878	1.22423110039	1.2491175756	1.24828466715	1.25236803041	1.23470584625
Lpc(20:4)	-	1.697e-07	1.178e-05	2.2640000000000002	2.2637	2.0215	1.0154	yes	up	B(i)	C04230	Lipids	Phospholipids	map00564;map05231	Glycerophospholipid metabolism;Choline metabolism in cancer	Metabolism;Human Diseases	Lipid metabolism;Cancer: overview	HMDB0010395	Lipids and lipid-like molecules	Glycerophospholipids	Glycerophosphocholines	60701-99-7	588.3275064630001	7.165533333330001	M+FA-H	C28H50NO7P	42.3	0.0	metab_4410	neg_927	neg	43.9	2.9189999999999996	0.0331	1.444	0.001519	1.4443342629700002	1.4451578322499998	1.44221345143	2.88507476153	2.95125327932	2.9196536567400004	3.37043826644	3.40345401361	3.38669327138	1.65497091497	1.55372687706	1.5778309637399999	2.6086355987200003
D-Erythro-Imidazole-Glycerol-Phosphate	-	1.532e-05	0.0001471	2.2238	2.2233	2.0738	1.0523	yes	up	B(ii)	C04666	-	-	map01100;map00340;map01230	Metabolic pathways;Histidine metabolism;Biosynthesis of amino acids	Metabolism;Metabolism;Metabolism	Global and overview maps;Amino acid metabolism;Global and overview maps	HMDB0012208	Organic acids and derivatives	Organic phosphoric acids and derivatives	Phosphate esters	36244-87-8	259.012375551	1.2205833333299998	M+Na-2H	C6H11N2O6P	0.0	48.3	metab_3763	neg_254	neg	45.9	2.7539999999999996	0.04258	1.328	0.08942	1.2771129118200002	1.43093911776	1.27502933146	2.7295364881800004	2.7301310462700004	2.80358143071	2.37556652263	2.38241823809	2.33479916914	2.62910405948	2.53913022994	2.67750709521	2.25787399369
Aplysiatoxin, 17-Debromo-	-	1.114e-07	9.807000000000001e-06	2.1631	2.1628	1.5181	0.6023	yes	up	B(ii)	-	-	-	-	-	-	-	HMDB0248517	Not Available	Not Available	Not Available	-	615.312908454	5.798216666669999	M+Na	C32H48O10	0.0	42.3	metab_2799	pos_2916	pos	44.5	3.944	0.01406	2.5980000000000003	0.02331	2.5717062129099997	2.60448057689	2.61680115841	3.95889030627	3.94163184541	3.93102677349	4.000703633830001	3.9988408108099995	4.00308597925	3.83998386051	3.8583830032499997	3.86484411954	3.9442265891900004
Dg(11M5/9D3/0:0)	-	0.002338	0.005829	2.133	2.1328	0.5101	-0.9712	yes	down	B(ii)	_;C00165	-	-	map05214;map05167;map05143;map05163;map05146;map04915;map04015;map04014;map04659;map04658;map04270;map04012;map05231;map04650;map04370;map04371;map04072;map04071;map05235;map04921;map05415;map04750;map04919;map04933;map04961;map05012;map04920;map04923;map04925;map05017;map04926;map05171;map04726;map04725;map04724;map04723;map04728;map05223;map04720;map04666;map05170;map04664;map04540;map04662;map…	Glioma;Kaposi sarcoma-associated herpesvirus infection;African trypanosomiasis;Human cytomegalovirus infection;Amoebiasis;Estrogen signaling pathway;Rap1 signaling pathway;Ras signaling pathway;Th17 cell differentiation;Th1 and Th2 cell differentiation;Vascular smooth muscle contraction;ErbB signaling pathway;Choline metabolism in cancer;Natural killer cell mediated cytotoxicity;VEGF signaling pa…	Human Diseases;Human Diseases;Human Diseases;Human Diseases;Human Diseases;Organismal Systems;Environmental Information Processing;Environmental Information Processing;Organismal Systems;Organismal Systems;Organismal Systems;Environmental Information Processing;Human Diseases;Organismal Systems;Environmental Information Processing;Environmental Information Processing;Environmental Information Pro…	Cancer: specific types;Infectious disease: viral;Infectious disease: parasitic;Infectious disease: viral;Infectious disease: parasitic;Endocrine system;Signal transduction;Signal transduction;Immune system;Immune system;Circulatory system;Signal transduction;Cancer: overview;Immune system;Signal transduction;Signal transduction;Signal transduction;Signal transduction;Cancer: overview;Endocrine sy…	HMDB0116402	Lipids and lipid-like molecules	Fatty Acyls	Fatty acids and conjugates	-	691.491343773	6.306166666669999	M+Na-H2O	C42H70O7	0.0	41.5	metab_754	pos_771	pos	40.7	1.419	0.2966	2.782	0.1725	2.61758659387	2.76775711749	2.9617557542400004	1.2519898784999999	1.7618613300200001	1.24450613626	2.23614038509	2.42100734231	2.5352444661099995	2.5469540764099996	2.64268898833	2.8075204758999996	1.6716160808000002
Geneticin	-	0.0008418	0.00264	2.1145	2.1144	0.6578	-0.6042	yes	down	B(ii)	C17703;_	-	-	map00524	Neomycin, kanamycin and gentamicin biosynthesis	Metabolism	Biosynthesis of other secondary metabolites	HMDB0242565	Organic oxygen compounds	Organooxygen compounds	Carbohydrates and carbohydrate conjugates	49863-47-0;_	479.274932601	8.858683333330001	M+H-H2O	C20H40N4O10	0.0	60.3	metab_1454	pos_1510	pos	46.5	2.532	0.2533	3.8489999999999998	0.0068319999999999995	3.8419156953300004	3.8508068581800003	3.8553456596199993	2.24370257645	2.7189429966799996	2.63320496674	3.26692849481	3.24419999754	3.19936843107	3.69536542774	3.75984475633	3.74946564309	3.15066544702
Pi(Pgf1Alpha/20:2(11Z,14Z))	-	0.001704	0.004593	2.1101	2.11	0.6199	-0.6898	yes	down	B(ii)	-	-	-	-	-	-	-	HMDB0277268	Not Available	Not Available	Not Available	-	943.5634776119999	6.69658333333	M-H2O-H	C49H87O16P	0.0	40.5	metab_4305	neg_814	neg	40.1	2.1630000000000003	0.3032	3.489	0.04704	3.4774423729300006	3.5404335587699998	3.44842121796	2.51311605567	1.9884877444	1.98750574574	2.74686939987	3.0988595559500003	2.8760265223799997	2.90354340954	2.8043878952499997	3.03292904335	1.93391752936
Psychosine Sulfate	-	1.694e-06	3.703e-05	2.0989	2.0986	0.7	-0.5147	yes	down	B(ii)	C02744;_	-	-	-	-	-	-	HMDB0013046	Lipids and lipid-like molecules	Sphingolipids	Glycosphingolipids	-;_;	1083.59080808	6.22601666667	2M+H	C24H47NO10S	0.0	42.9	metab_741	pos_756	pos	40.1	2.958	0.04317	4.226	0.02657	4.211056564680001	4.21078016504	4.256939373540001	3.00754862606	2.93533811953	2.9304675552099995	3.74326088499	3.7549547896099997	3.7550275353300004	3.4496214600800004	3.36368540114	3.3941658308	3.1915207411199997
(E)-8,9,10-Trihydroxyoctadec-6-Enoic Acid	-	0.0003559	0.001401	2.0918	2.0917	1.7612	0.8165	yes	up	B(i)	-	-	-	-	-	-	-	-	-	-	-	-	329.231630719	6.609583333330001	M-H	C18H34O5	58.1	0.0	metab_5810	neg_2347	neg	46.6	2.957	0.08069	1.679	0.1796	1.88010510825	1.6204338521200001	1.53540899875	2.8639518244	3.0045278439099996	3.0028670992400004	2.3413430213499997	2.5145500035299997	2.57735868849	2.46714501124	2.50364077938	2.7896259973900004	3.05972508217
Tropolone A	托酚酮A	1.3490000000000001e-06	3.205e-05	2.0845	2.0843	0.6077	-0.7185	yes	down	B(ii)	-	-	-	-	-	-	-	HMDB0255800	Hydrocarbon derivatives	Tropones	Tropolones	-	449.263605935	9.03133333333	M+NH4	C24H33NO6	0.0	45.8	metab_1498	pos_1556	pos	46.2	1.9380000000000002	0.003922999999999999	3.1889999999999996	0.047060000000000005	3.1351521617299998	3.2079436711000002	3.22322072923	1.9417423120700001	1.9375658902400001	1.9339022610799999	2.27151716934	2.41790865845	1.9326624965	3.76646630976	3.8254581927900007	3.82913472691	2.2170421512400003
His Arg Lys Glu	-	0.02078	0.0356	2.0835	2.0834	0.4596	-1.1215	yes	down	B(i)	-	-	-	-	-	-	-	-	-	-	-	-	569.30989634	1.2778333333299998	M+H	C23H40N10O7	35.5	0.0	metab_3110	pos_3235	pos	39.7	1.206	0.6146	2.6239999999999997	0.2497	2.67790200688	2.3517998148599997	2.84239536195	1.9153612177200001	0.852456762823	0.849272688152	2.68699795244	2.6186395898900003	2.99414675051	2.25841994094	0.8516540847380001	2.25160944025	1.8340003792200001
9,10,13-Trihome	-	0.0009819	0.003	2.0528	2.052	1.8614	0.8964	yes	up	B(ii)	C14835;_	-	-	map00591	Linoleic acid metabolism	Metabolism	Lipid metabolism	HMDB0004710	Lipids and lipid-like molecules	Fatty Acyls	Fatty acids and conjugates	-;29907-57-1	351.21482845300005	6.060783333330001	M+Na-2H	C18H34O5	0.0	55.1	metab_4183	neg_686	neg	46.9	2.6860000000000004	0.1402	1.443	0.2057	1.32519799653	1.68047120887	1.32310220596	2.74396304714	2.7884388687599997	2.52652708736	2.40053949777	2.45359151478	2.35646902266	2.39871644252	2.41698709991	2.20638509217	2.46772507883
Lpe(O-16:1)	-	2.7919999999999997e-06	4.915e-05	2.0228	2.0227	1.5337	0.617	yes	up	B(i)	-	-	-	-	-	-	-	-	-	-	-	-	873.5723028960001	7.689166666669999	2M-H	C21H44NO6P	63.3	0.0	metab_5534	neg_2061	neg	50.7	3.388	0.028069999999999998	2.209	0.04541	2.26154696886	2.18710981995	2.17927429476	3.41999645618	3.36773475496	3.3761314917400003	3.163261143	3.24728102046	3.2833494153500005	2.49031807588	2.5311107262	2.55095383614	3.49416399727
Tilmicosin	替米可星	2.2949999999999998e-07	1.331e-05	2.0149	2.0147	1.6608	0.7319	yes	up	B(ii)	-	-	-	-	-	-	-	HMDB0259095	Organic oxygen compounds	Organooxygen compounds	Carbohydrates and carbohydrate conjugates	-	901.600838435	7.77825	M+CH3OH+H	C46H80N2O13	0.0	68.4	metab_1161	pos_1198	pos	47.3	2.938	0.027760000000000003	1.7690000000000001	0.005531	1.77382643553	1.7709329375099998	1.76313410411	2.9071684738599997	2.9616238262800003	2.9437610558999996	2.65381842192	2.7583131205799996	2.7864552668299996	1.7971265906799998	1.7962579927000002	1.8005156444	3.1709383064499996
Hericenone H	猴头菌酮H	3.286e-05	0.0002449	1.9685	1.9681	1.5173	0.6015	yes	up	B(ii)	-	-	-	-	-	-	-	HMDB0039595	Lipids and lipid-like molecules	Fatty Acyls	Lineolic acids and derivatives	141973-37-7	612.427965807	7.4801	M+NH4	C37H54O6	0.0	46.9	metab_1077	pos_1109	pos	42.4	3.285	0.013319999999999999	2.165	0.09323	2.1240594559	2.2720035804400003	2.0997390719499998	3.27704323749	3.27728152631	3.3002351064899997	3.2365420916400005	3.1924144927900002	3.1630681527900006	3.1095554380199997	3.0827157428099996	3.0824536110400005	3.09475530181
6-Hydroxypentadecanedioic Acid	-	0.004229999999999999	0.009431	1.9651	1.965	0.5943	-0.7507	yes	down	B(ii)	-	-	-	-	-	-	-	HMDB0031885	Lipids and lipid-like molecules	Fatty Acyls	Fatty acids and conjugates	38076-52-7	269.177156536	6.082616666669999	M-H2O-H	C15H28O5	0.0	56.7	metab_4185	neg_688	neg	47.0	1.72	0.2957	2.8939999999999997	0.1812	2.7362305935299998	2.8536293925200003	3.0918253519700003	1.9795656777000001	1.3983249236300002	1.78334811184	1.44800861948	2.45059273573	1.31708566984	2.28260906972	2.86756480016	2.8503145069099998	3.6500809217400003
Lpc(20:3)	-	0.0014449999999999999	0.004023	1.9577	1.9577	1.6418	0.7153	yes	up	B(i)	-	-	-	-	-	-	-	HMDB0010393	Lipids and lipid-like molecules	Glycerophospholipids	Glycerophosphocholines	1199257-41-4	590.34303745	7.3832	M+FA-H	C28H52NO7P	45.1	0.0	metab_4461	neg_978	neg	44.4	2.911	0.029889999999999996	1.7730000000000001	0.2503	1.58135234223	1.6803847949200001	2.05591298254	2.92707499778	2.92864016305	2.87610423429	3.4407315077800007	3.42745125393	3.4172525096	2.15224035322	2.2049469627000002	2.28143007872	2.87698962383
Fahfa(4:0/24:2)	-	8.386e-05	0.0004718999999999999	1.9546	1.9543	0.6177	-0.6949	yes	down	B(i)	-	-	-	-	-	-	-	-	-	-	-	-	449.362531214	9.03425	M-H	C28H50O4	56.3	0.0	metab_5257	neg_1783	neg	47.7	1.7890000000000001	0.1071	2.8960000000000004	0.049569999999999996	2.95128872833	2.8815808898000004	2.8553731615499998	1.9124156976900002	1.7333375129099997	1.72122369186	1.0091702911	1.3235054104600001	1.0570368089	1.35268964065	1.34423035652	1.26275541202	1.8043008858400003
Adenosine	腺苷	0.0002676	0.0011279999999999999	1.9424	1.9422	0.6196	-0.6905	yes	down	B(i)	C00212;_	Nucleic acids;-	Nucleosides;-	map01100;map04024;map00230;map02010;map01232;map04270;map05012;map04080;map04923;map04924;map04022;map05034;map04071;map05032	Metabolic pathways;cAMP signaling pathway;Purine metabolism;ABC transporters;Nucleotide metabolism;Vascular smooth muscle contraction;Parkinson disease;Neuroactive ligand-receptor interaction;Regulation of lipolysis in adipocytes;Renin secretion;cGMP-PKG signaling pathway;Alcoholism;Sphingolipid signaling pathway;Morphine addiction	Metabolism;Environmental Information Processing;Metabolism;Environmental Information Processing;Metabolism;Organismal Systems;Human Diseases;Environmental Information Processing;Organismal Systems;Organismal Systems;Environmental Information Processing;Human Diseases;Environmental Information Processing;Human Diseases	Global and overview maps;Signal transduction;Nucleotide metabolism;Membrane transport;Global and overview maps;Circulatory system;Neurodegenerative disease;Signaling molecules and interaction;Endocrine system;Endocrine system;Signal transduction;Substance dependence;Signal transduction;Substance dependence	HMDB0000050;HMDB0247583;PW_C000034	Nucleosides, nucleotides, and analogues	Purine nucleosides	Not Available	58-61-7;_	268.103003875	1.41865	M+H	C10H13N5O4	36.9	0.0	metab_420	pos_427	pos	44.6	1.7919999999999998	0.1574	2.892	0.002268	2.8898143487700003	2.89434726329	2.8919192728900005	1.7599240223099997	1.96306988863	1.6531292853100001	2.2728975842400003	2.20387746667	1.98758945896	2.61627313888	2.59152797316	2.5622744489500002	2.1488470093000003
Digitoxigenin Bisdigitoxide	-	0.002101	0.005359	1.9296	1.9298	1.7275	0.7886	yes	up	B(ii)	-	-	-	-	-	-	-	HMDB0251275	Lipids and lipid-like molecules	Steroids and steroid derivatives	Steroid lactones	-	655.340256822	6.8125666666699995	M+Na-2H	C35H54O10	0.0	47.0	metab_4332	neg_843	neg	45.6	2.6430000000000002	0.2465	1.53	0.1157	1.66354596296	1.46471025765	1.4617610366999998	2.36336265082	2.73737357386	2.82858392598	2.85271371554	2.7504748728500004	2.8133327030400004	2.45772965161	2.06134758647	2.1631562816799996	2.60821674098
Adenine	腺嘌呤	4.353e-10	5.500999999999999e-07	1.9117	1.9114	0.5546	-0.8504	yes	down	B(i)	C00147	Nucleic acids	Bases	map01100;map01232;map00230	Metabolic pathways;Nucleotide metabolism;Purine metabolism	Metabolism;Metabolism;Metabolism	Global and overview maps;Global and overview maps;Nucleotide metabolism	HMDB0000034;PW_C000024	Organoheterocyclic compounds	Imidazopyrimidines	Purines and purine derivatives	73-24-5	134.046841419	1.2434166666700002	M-H	C5H5N5	79.3	0.0	metab_3795	neg_287	neg	53.8	1.31	0.004132	2.362	0.003341	2.36278919659	2.3577188489300003	2.36402216939	1.3056434721899999	1.31202147757	1.3133834739399999	2.20241311879	2.4210048820299996	2.29584467688	2.08740560137	2.2042970025999997	2.2818506201099997	2.5176673336099995
1-(2-Thienyl)-1-Heptanone	-	5.377999999999999e-06	7.372e-05	1.8479	1.8476	2.0039	1.0028	yes	up	B(ii)	-	-	-	-	-	-	-	HMDB0040241	Organic oxygen compounds	Organooxygen compounds	Carbonyl compounds	30711-40-1	219.082082047	1.1420000000000001	M+Na	C11H16OS	0.0	67.5	metab_151	pos_153	pos	49.5	1.965	0.049210000000000004	0.9806	0.018369999999999997	0.959581164147	0.993319118644	0.989038372782	1.91055506034	2.00678264679	1.9765343159	1.69747354467	1.51670966683	1.5895229817200003	2.08301465943	2.09877155091	2.19495227658	1.67812844383
5-[(9Z,12Z)-16-(3,5-Dihydroxyphenyl)Hexadeca-9,12-Dienyl]Benzene-1,3-Diol	-	4.529e-08	6.36e-06	1.8413	1.841	0.6474	-0.6273	yes	down	B(i)	-	-	-	-	-	-	-	-	-	-	-	-	473.242512185	8.402133333330001	M+Cl	C28H38O4	45.7	0.0	metab_4734	neg_1253	neg	41.8	1.7919999999999998	0.004275	2.7680000000000002	0.01516	2.7577979547000004	2.76034137069	2.7852294991	1.7876280066999999	1.7942268638699999	1.7956355890200002	1.71020837451	1.7720357158099997	1.7366679782900003	3.1951805861900002	3.17283416426	3.1340031018700003	1.99022134927
Pe(O-8:0/10:0)	-	0.00020449999999999998	0.0009242000000000001	1.8348	1.8345	1.5817	0.6615	yes	up	B(i)	-	-	-	-	-	-	-	-	-	-	-	-	961.625464292	7.972816666669999	2M-H	C23H48NO7P	48.9	0.0	metab_5458	neg_1985	neg	46.6	2.662	0.07224	1.683	0.1092	1.7591661286900002	1.73132564164	1.5576578395299998	2.73763948262	2.65598945716	2.59359736473	2.62715118512	2.6386737766299997	2.6872021605699996	0.96862150984	0.9704820282350001	1.50069059693	2.83731284523
Fosmidomycin	膦胺霉素	0.00010520000000000001	0.0005589	1.8289	1.8288	2.0195	1.014	yes	up	B(ii)	-	-	-	-	-	-	-	HMDB0252468	Organic acids and derivatives	Organic phosphonic acids and derivatives	Organic phosphonic acids	-	204.00410108	1.20475	M+Na-2H	C4H10NO5P	0.0	44.5	metab_6347	neg_2904	neg	47.4	1.923	0.1095	0.9522	0.0014	0.952620020449	0.9533790800030001	0.95066585079	1.9886420467800001	1.7961139728	1.9828513407900004	1.20524750486	1.04781882315	1.12517603005	1.05246460849	1.9298530354499999	1.9017205286	1.68901955552
N-Stearoyl Serine	N -硬脂酰丝氨酸	7.204e-05	0.0004186	1.8191	1.8188	1.4915	0.5768	yes	up	B(ii)	-	-	-	-	-	-	-	HMDB0241949	Organic acids and derivatives	Carboxylic acids and derivatives	Amino acids, peptides, and analogues	_;	372.30919713800006	6.26235	M+H	C21H41NO4	0.0	41.6	metab_2705	pos_2812	pos	43.0	2.907	0.03704	1.949	0.09103	1.8435467134099999	2.00012530787	2.00228782897	2.9200168914099995	2.86521126764	2.93578972543	3.06403138778	3.0511329865400003	3.05662342651	2.49393584474	2.4626855720900003	2.43740218466	2.7208460602999995
Deoxycholylasparagine	脱氧钩藤碱	0.01324	0.02426	1.8188	1.818	1.6928	0.7594	yes	up	B(ii)	-	-	-	-	-	-	-	HMDB0242421	Not Available	Not Available	Not Available	-	524.3704304290001	6.356833333330001	M+NH4	C28H46N2O6	0.0	47.6	metab_772	pos_789	pos	43.4	2.568	0.2901	1.517	0.3161	1.33962222742	1.88186014793	1.32924814605	2.23363053405	2.7547650322000004	2.71515396228	2.3894888744	2.52513014413	2.6049691529400003	2.21779579178	1.36141033927	2.0300340079	2.60150049345
Lpc(20:2)	-	0.00021659999999999998	0.0009683999999999999	1.7853	1.7848	1.3938	0.479	yes	up	B(i)	C04230	Lipids	Phospholipids	map00564;map05231	Glycerophospholipid metabolism;Choline metabolism in cancer	Metabolism;Human Diseases	Lipid metabolism;Cancer: overview	HMDB0010392	Lipids and lipid-like molecules	Glycerophospholipids	Glycerophosphocholines	-	592.35703456	7.711	M+FA-H	C28H54NO7P	56.0	0.0	metab_4554	neg_1072	neg	43.6	3.281	0.01377	2.354	0.125	2.34790027751	2.4815753460099996	2.2316838802000003	3.2669579868199996	3.28281081662	3.29438728871	3.36476081938	3.3902108915099998	3.4216797238099996	2.3074113513900003	2.3732303197099998	2.2945959101900004	3.22986174296
Frangulanine	伏冉宁	4.099e-05	0.0002827	1.7822	1.7819999999999998	2.0099	1.0071	yes	up	B(ii)	C10003	-	-	-	-	-	-	HMDB0030199	Organic acids and derivatives	Carboxylic acids and derivatives	Amino acids, peptides, and analogues	25350-22-5	539.2966635380001	5.9142	M+K	C28H44N4O4	0.0	47.9	metab_675	pos_688	pos	42.7	1.828	0.08152999999999999	0.9095	0.004932	0.913519155605	0.910936189557	0.9039835805349999	1.9213315016900003	1.7714139472200001	1.79083544597	1.89059371061	1.4400439266799998	2.0864808755400004	1.8459492398500001	2.0816563017400003	2.0702006417	1.9532416256799998
Tropinone	托品酮	4.016e-05	0.0002796	1.7741	1.7739	0.6554	-0.6095	yes	down	B(ii)	C00783	-	-	map01100	Metabolic pathways	Metabolism	Global and overview maps	HMDB0304521	Alkaloids and derivatives	Tropane alkaloids	Not Available	532-24-1;_	144.07908144799998	3.59451666667	M+Na-H2O	C8H13NO	0.0	82.1	metab_517	pos_525	pos	54.3	1.7309999999999999	0.07976	2.641	0.011000000000000001	2.6307588373599997	2.64051198518	2.6527115351	1.75038829996	1.79982309905	1.64375630819	1.84212631249	1.72918192945	1.83956224741	2.1960842074599998	2.2657706294	2.31564289931	1.25810990642
Malformin	畸形素	0.001338	0.0038020000000000003	1.7598	1.7594	1.5803	0.6602	yes	up	B(ii)	-	-	-	-	-	-	-	HMDB0029429	Organic acids and derivatives	Carboxylic acids and derivatives	Amino acids, peptides, and analogues	53571-13-4	510.219527482	6.176266666669999	M-H2O-H	C23H39N5O5S2	0.0	51.3	metab_4209	neg_714	neg	43.0	2.5	0.1575	1.5819999999999999	0.1221	1.51240437489	1.72278329367	1.5102720628900002	2.6796286957900004	2.3859332210599997	2.43399981403	1.60657190542	2.0076620088299997	1.60711818404	2.23767653692	2.05958023064	1.8641349021400002	2.4823836102400003
Fahfa(3:0/24:2)	-	0.0007986000000000001	0.002536	1.7555	1.7553	0.65	-0.6216	yes	down	B(i)	-	-	-	-	-	-	-	-	-	-	-	-	435.34714517599997	8.96026666667	M-H	C27H48O4	49.2	0.0	metab_5269	neg_1795	neg	46.1	1.686	0.1702	2.594	0.0261	2.60400112179	2.56386014788	2.6128365482400002	1.8362957813299998	1.72079575974	1.5013092765399998	0.921678187783	0.933335361983	1.12871087584	1.0148798159299999	0.757413714664	1.37219161843	1.84789402785
Pc(18:0E/8-Hete)	-	1.469e-05	0.00014409999999999998	1.7531	1.7528	1.3503	0.4333	yes	up	B(i)	-	-	-	-	-	-	-	-	-	-	-	-	870.6189756360001	7.3687	M+Hac-H	C46H86NO8P	40.2	0.0	metab_5626	neg_2153	neg	42.7	3.415	0.0431	2.529	0.04303	2.52095239321	2.5752247216499997	2.4902490441900005	3.4439025645	3.3658578555500003	3.4365708496300007	3.5246015067900003	3.5928114118699996	3.5435525200300004	3.2095791315400004	3.1782179907300003	3.2275583226599998	3.4846077896599996
(3Beta,5Alpha,6Beta,9Alpha,22E,24R)-23-Methylergosta-7,22-Diene-3,5,6,9-Tetrol	-	0.0008380000000000001	0.002629	1.7469999999999999	1.7468	1.7504	0.8077	yes	up	B(ii)	-	-	-	-	-	-	-	HMDB0033634	Lipids and lipid-like molecules	Steroids and steroid derivatives	Ergostane steroids	243449-55-0	515.367568598	7.20045	M+CH3OH+Na	C29H48O4	0.0	43.2	metab_2494	pos_2582	pos	41.5	2.097	0.1705	1.198	0.0279	1.1876281791399999	1.23005877832	1.17746496545	1.94102231104	2.07232630426	2.27913530655	1.18326253875	1.3693580055899999	1.18507572093	1.60703975277	1.20898916787	1.85857961896	1.19548849858
Protodioscin	原薯蓣皂苷	1.019e-05	0.0001129	1.7402	1.74	0.6632	-0.5925	yes	down	B(ii)	C08907	-	-	-	-	-	-	HMDB0034062	Lipids and lipid-like molecules	Steroids and steroid derivatives	Steroidal glycosides	55056-80-9	1081.57428497	6.8533	M+CH3OH+H	C51H84O22	0.0	45.3	metab_883	pos_903	pos	40.7	1.7209999999999999	0.0038929999999999998	2.595	0.05459	2.62937976883	2.62291434897	2.53176866993	1.72532527458	1.7211802095099997	1.7175443345399999	2.4584143873900004	2.53714532109	2.4920723652900003	1.7779551101700002	1.72026399272	1.85518274444	1.70613788999
9(S)-Hotre	-	0.005717	0.01211	1.7375	1.7376	0.5886	-0.7646	yes	down	B(ii)	C16326;_	-	-	map00592	alpha-Linolenic acid metabolism	Metabolism	Lipid metabolism	HMDB0247705	Lipids and lipid-like molecules	Fatty Acyls	Lineolic acids and derivatives	-;_	312.25259455400004	7.28095	M+NH4	C18H30O3	0.0	52.1	metab_2476	pos_2562	pos	46.1	1.325	0.2904	2.251	0.0646	2.21566501234	2.32582879213	2.2122986968	1.66028418045	1.15909931815	1.1556507012100001	1.86970251773	1.8763165554599996	1.73169822914	1.15905158483	1.1582301491	1.1622574739700002	1.1448414595899998
(13R,14R)-7-Labdene-13,14,15-Triol	-	0.02172	0.03696	1.7247	1.7253	1.7219	0.784	yes	up	B(ii)	-	-	-	-	-	-	-	HMDB0034958	Lipids and lipid-like molecules	Prenol lipids	Diterpenoids	-	345.240421599	7.129383333330001	M+Na-2H	C20H36O3	0.0	54.0	metab_4396	neg_913	neg	46.2	2.3280000000000003	0.04725	1.3519999999999999	0.4604	1.08571928788	1.0865034755299998	1.88358307847	2.3134287968400002	2.28971132947	2.38078880785	1.8780180194999998	1.1837414395499999	1.48121402919	2.1768437503799998	2.04729698594	2.31218497245	2.66754184517
Lansioside A	毛蕊花糖苷A	0.0001453	0.0007113999999999999	1.7011	1.7011	0.6005	-0.7358	yes	down	B(ii)	-	-	-	-	-	-	-	HMDB0035101	Lipids and lipid-like molecules	Prenol lipids	Terpene glycosides	82537-86-8	677.4715171619999	6.306166666669999	M+NH4	C38H61NO8	0.0	50.9	metab_2698	pos_2805	pos	42.3	1.264	0.0037530000000000003	2.105	0.1029	1.9867879579299998	2.1723871335	2.15674885898	1.2683166779100001	1.2643205348	1.2608164205799999	2.1296649929	2.08855390829	2.01587143902	2.16187511589	2.31371705027	2.29501488617	1.72473134992
Lactic Acid	乳酸	0.01432	0.02592	1.6969	1.6969	1.6897	0.7567	yes	up	B(i)	C01432	-	-	-	-	-	-	-	-	-	-	50-21-5	89.02400163360001	1.3330833333299998	M-H	C3H6O3	63.0	0.0	metab_3857	neg_351	neg	50.7	2.254	0.1835	1.334	0.3376	1.59760984764	1.45166852975	0.9537672496009999	2.12224369751	2.46334151258	2.1756336501900004	2.3064738588900005	2.32480355599	2.05411380814	1.05564746939	1.05754858799	1.06840642713	2.64506516887
Fahfa(4:0/24:1)	-	2.489e-05	0.0002025	1.6955	1.6953	0.7678	-0.3813	yes	down	B(i)	-	-	-	-	-	-	-	-	-	-	-	-	451.377832338	9.20375	M-H	C28H52O4	69.5	0.0	metab_4846	neg_1365	neg	51.4	2.7439999999999998	0.05911	3.574	0.02732	3.60297503059	3.5712764422900003	3.5485778916800004	2.6770453571	2.76622709495	2.78885231824	0.764247415653	1.38681448664	1.16228711981	2.0681051501	1.64210425768	2.13716311844	1.5150180452700002
Hoduloside I	螺[呋喃-3（2H），1’（2'H）-菲]-5（4H）-酮，7’-[[2-O-（6-脱氧-α-L-吡喃甘露糖基）-β-D-吡喃葡萄糖基]氧基]-2’-[（2S，3S）-3-[（2R）-2-（β-D-吡喃葡萄糖基氧基）-4-甲基-3-戊烯-1-基]-3-甲基-2-环氧乙烷基]十二氢-4'b，8'，8'，10'a-四甲基-，（1'S，2'S，4'aR，4'bR，7'S，8'aR，10'aR）-	0.006931999999999999	0.0142	1.6905	1.6906	0.7711	-0.375	yes	down	B(ii)	-	-	-	-	-	-	-	HMDB0039075	Lipids and lipid-like molecules	Prenol lipids	Terpene glycosides	-	1017.52973306	6.16926666667	M+Hac-H	C48H78O19	0.0	40.4	metab_4207	neg_712	neg	39.8	2.975	0.23800000000000002	3.858	0.1811	3.7309648022800004	3.7767528741900005	4.065091696580001	3.24602886913	2.7997820138	2.87929834629	3.71954164714	3.9390669956699997	3.9282736897300006	3.68244459138	3.6277029926999997	3.69039412614	3.2003560455299995
Pg(O-12:0/10:0)	-	0.00023369999999999996	0.0010220000000000001	1.6898	1.6899	1.3144	0.3944	yes	up	B(i)	-	-	-	-	-	-	-	-	-	-	-	-	613.377662612	7.3542	M+FA-H	C28H57O9P	57.4	0.0	metab_4448	neg_965	neg	44.5	3.478	0.03617	2.6460000000000004	0.1092	2.7559440792400003	2.53752856191	2.6438834888400002	3.45326549311	3.46084749073	3.51936337851	3.45532106191	3.48718315445	3.49119003443	3.4144425576999997	3.3935251269	3.3683428218099998	3.44316389676
Tulathromycin A	土拉霉素A	0.0001528	0.000737	1.6840000000000002	1.6840000000000002	0.6326	-0.6606	yes	down	B(ii)	C21788;_	-	-	-	-	-	-	HMDB0259324	Organic oxygen compounds	Organooxygen compounds	Carbohydrates and carbohydrate conjugates	217500-96-4;_	823.600324025	7.45843333333	M+NH4	C41H79N3O12	0.0	57.7	metab_2405	pos_2489	pos	43.7	1.419	0.003817	2.2430000000000003	0.1022	2.27669980159	2.32376167725	2.12797392551	1.4225502816799998	1.4184857498899999	1.41492113841	1.84371358962	1.39004869893	1.39567247854	1.41843641755	1.4175874359399998	1.42174929873	1.4037420944299999
Ile His Arg	异亮氨酸 组氨酸 精氨酸	1.4409999999999998e-08	3.9010000000000004e-06	1.6786	1.6784	0.6566	-0.6068	yes	down	B(i)	-	-	-	-	-	-	-	-	-	-	-	-	425.26356092300006	8.90316666667	M+H	C18H32N8O4	35.5	0.0	metab_1977	pos_2044	pos	44.1	1.5490000000000002	0.003857	2.359	0.009040000000000001	2.36633846311	2.3627002468700002	2.34918168748	1.55282757546	1.54872146977	1.54512007286	1.52114053103	1.51998228911	1.52302236131	3.18070587249	3.1438471554799996	3.16868407209	1.6711362332799997
Pg(O-14:1/10:0)	-	3.087e-06	5.227e-05	1.6709	1.6708	1.2581	0.3313	yes	up	B(i)	-	-	-	-	-	-	-	-	-	-	-	-	639.3936030469999	7.45585	M+FA-H	C30H59O9P	62.7	0.0	metab_4485	neg_1002	neg	47.1	3.9189999999999996	0.010409999999999999	3.115	0.03587	3.1557806362000003	3.09774098098	3.09023279295	3.9150553490199993	3.9306254967000003	3.91087863583	3.8656323366400005	3.8681026475099998	3.86352950606	3.6774513295599998	3.7001005382199996	3.6912990801	3.6998482428
5-Hydroxy-6-Methoxy-1H-Indole-2-Carboxylic Acid	-	1.862e-05	0.0001669	1.6626	1.6625	0.7396	-0.4353	yes	down	B(ii)	-	-	-	-	-	-	-	HMDB0246803	Organoheterocyclic compounds	Indoles and derivatives	Indolecarboxylic acids and derivatives	-	242.021097705	1.4947333333300001	M+Cl	C10H9NO4	0.0	45.7	metab_3906	neg_402	neg	44.5	2.266	0.056220000000000006	3.0639999999999996	0.014969999999999999	3.0473289862199997	3.07583232213	3.06953943874	2.3237912616	2.2114432751099997	2.26363182095	2.8019211337199996	2.83288076306	2.78312701552	2.8663913965499996	2.8163428052999997	2.84131752348	2.23920054282
Ceramide Ap	-	9.162e-05	0.0005032	1.6549	1.6545	0.6955	-0.5239	yes	down	B(ii)	-	-	-	-	-	-	-	HMDB0249815	Lipids and lipid-like molecules	Sphingolipids	Ceramides	-	582.54176215	8.90316666667	M+H-H2O	C36H73NO5	0.0	58.4	metab_1975	pos_2042	pos	43.9	1.811	0.06257	2.6039999999999996	0.059739999999999994	2.62396326032	2.5372661122999998	2.6518014838	1.8636064476499998	1.8265618476400003	1.7415636673700001	2.32475852182	2.33314845447	2.3439475701099997	1.6830340558399999	1.58547597155	1.7830307966699999	2.32104509637
4,5-Dehydro Docosahexaenoic Acid	-	0.001233	0.0035700000000000003	1.6480000000000001	1.6479	0.6659999999999999	-0.5865	yes	down	B(i)	-	-	-	-	-	-	-	-	-	-	-	-	325.21661074	7.849	M-H	C22H30O2	55.9	0.0	metab_5497	neg_2024	neg	46.3	1.605	0.1673	2.41	0.035019999999999996	2.43535634648	2.42349701878	2.3696520849400002	1.5213408157700001	1.79776253317	1.4961841654199999	1.40977916114	1.85947980882	2.01052561718	2.03129376473	1.76458200116	2.20150711151	2.3878687188799996
N-Nervonoyl Alanine	N -神经酰基丙氨酸	0.0020210000000000002	0.0052049999999999996	1.6463	1.6462	0.654	-0.6127	yes	down	B(ii)	-	-	-	-	-	-	-	HMDB0242084	Not Available	Not Available	Not Available	-	501.40532208300004	9.4308	M+ACN+Na	C27H51NO3	0.0	43.7	metab_1546	pos_1606	pos	42.3	1.5290000000000001	0.1913	2.338	0.042589999999999996	2.2891123553	2.36332475767	2.36243521979	1.5856598768	1.31545514182	1.68518872584	2.0591238558900002	2.0030595932099997	1.85775490509	1.8780014073	1.68620112067	1.13701253943	2.1851216542299996
Gymnodimine	-	0.01339	0.02451	1.6459	1.6455	0.6456	-0.6314	yes	down	B(ii)	C20025;_	-	-	-	-	-	-	HMDB0041430	Organoheterocyclic compounds	Pyridines and derivatives	Hydropyridines	173792-58-0	540.366499294	7.047783333330001	M+CH3OH+H	C32H45NO4	0.0	66.8	metab_930	pos_953	pos	46.4	1.57	0.3285	2.432	0.1291	2.48712521686	2.28438566314	2.5242278309099997	1.4766255030700002	1.9354023832599998	1.29862234373	2.4630457273400004	2.31548311477	2.4810845093	1.48579282446	1.52072237887	1.30536727266	1.2875823872499998
Pa(Lte4/I-22:0)	-	3.4399999999999996e-05	0.00025289999999999997	1.6455	1.6453	0.8108	-0.3025	yes	down	B(ii)	-	-	-	-	-	-	-	HMDB0268385	Not Available	Not Available	Not Available	-	898.56725185	6.88296666667	M+H-H2O	C48H86NO11PS	0.0	47.3	metab_894	pos_915	pos	41.6	3.3560000000000003	0.058589999999999996	4.138999999999999	0.03166	4.15646718208	4.1578777562199996	4.102357956880001	3.41880214882	3.30260135676	3.3476186180400003	3.8214143743	3.96361146475	3.8939824672300003	3.87636519336	3.9680537421	3.8307017801699996	3.6345734301699997
11-Hydroxy-12-Methyltetradecanoic Acid	-	0.0005675	0.00198	1.6448	1.6446	0.7283	-0.4575	yes	down	B(i)	-	-	-	-	-	-	-	-	-	-	-	-	257.211446207	7.638183333330001	M-H	C15H30O3	53.2	0.0	metab_5549	neg_2076	neg	46.8	2.128	0.02972	2.9219999999999997	0.1345	3.06343574463	2.90582037158	2.7957397346599997	2.1186993429700003	2.16139047068	2.1042270501	1.5874439855000002	1.83282364275	1.80328298249	2.62610213913	2.64305339797	2.0647407437400003	2.5878568155
Cholesterol Sulfate	-	0.005381	0.01152	1.6385	1.6386	1.5083	0.593	yes	up	B(ii)	C18043	-	-	map01100;map00140	Metabolic pathways;Steroid hormone biosynthesis	Metabolism;Metabolism	Global and overview maps;Lipid metabolism	HMDB0000653	Lipids and lipid-like molecules	Steroids and steroid derivatives	Cholestane steroids	1256-86-6;	499.344340011	7.3989333333300005	M+CH3OH+H	C27H46O4S	0.0	41.0	metab_1022	pos_1052	pos	41.8	2.439	0.1225	1.617	0.2289	1.48582611331	1.4829793814200003	1.88085974125	2.35395674844	2.57917468174	2.3829745518000003	2.5492374872599997	2.67943985561	2.75511104807	2.2773969631799997	2.42182213885	2.27447180243	2.49377843664
3-(2-Hydroxyphenyl)Propanoic Acid	-	2.924e-06	5.043e-05	1.6367	1.6366	0.6206	-0.6883	yes	down	B(i)	C01198	-	-	map01100;map00360	Metabolic pathways;Phenylalanine metabolism	Metabolism;Metabolism	Global and overview maps;Amino acid metabolism	HMDB0033752	Phenylpropanoids and polyketides	Phenylpropanoic acids	Not Available	495-78-3	165.05540697799998	1.3330833333299998	M-H	C9H10O3	73.9	0.0	metab_6225	neg_2778	neg	52.3	1.261	0.004106	2.032	0.03512	2.02250498753	2.07131795248	2.00317873384	1.25596838202	1.26230645368	1.26365999762	1.18190948251	1.19028180915	1.1824327881299999	1.22636333105	1.8271684022999999	1.5567684512900002	2.06761351554
Farnesol	法尼醇	0.009325	0.01818	1.6245	1.6251	0.5678	-0.8165	yes	down	B(ii)	C01493;C06081;_	-	-	map00510;map01100;map00900	N-Glycan biosynthesis;Metabolic pathways;Terpenoid backbone biosynthesis	Metabolism;Metabolism;Metabolism	Glycan biosynthesis and metabolism;Global and overview maps;Metabolism of terpenoids and polyketides	HMDB0004305	Lipids and lipid-like molecules	Prenol lipids	Sesquiterpenoids	4602-84-0;_	255.230659695	7.4286	M+CH3OH+H	C15H26O	0.0	94.9	metab_1037	pos_1067	pos	54.7	1.084	0.2569	1.909	0.1631	1.98827304455	2.01695536825	1.72118739784	0.7959787498980001	1.16437554313	1.2902672068899999	1.3100433617899998	0.926311367376	1.56765251569	0.7142800763439999	0.713567945328	0.717061083669	0.7019862929899999
Sulfocholic Acid	磺胆酸	6.072e-09	2.73e-06	1.6208	1.6206	0.8763	-0.1906	yes	down	B(i)	-	-	-	-	-	-	-	-	-	-	-	-	975.481362342	6.22526666667	2M-H	C24H40O8S	44.6	0.0	metab_4213	neg_718	neg	44.6	5.347	0.006307	6.102	0.003836	6.105127626869999	6.09801301324	6.10405731335	5.35349851274	5.3458670289	5.3409849202399995	5.828966798940001	5.83907243133	5.83458197548	5.73678646919	5.74212902552	5.7563391815600005	5.42610149979
Serratol	三甲基甲乙基环十四碳三烯醇	0.00014480000000000002	0.0007104	1.5998	1.5995	0.7139	-0.4862	yes	down	B(ii)	-	-	-	-	-	-	-	HMDB0039827	Lipids and lipid-like molecules	Prenol lipids	Diterpenoids	67814-27-1	345.276706055	8.48036666667	M+CH3OH+Na	C20H34O	0.0	77.0	metab_1368	pos_1417	pos	51.2	1.854	0.07742	2.597	0.047810000000000005	2.58388882315	2.55767901952	2.65042892667	1.76503385465	1.9064249082900002	1.89039066783	1.8547977546799999	1.51775037463	1.6722791073899999	1.5464352613999999	1.54557767424	1.5497815609999999	1.53158956642
Pe(P-18:0/17:1)	-	0.0002479	0.0010710000000000001	1.5852	1.5852	1.3367	0.4187	yes	up	B(i)	-	-	-	-	-	-	-	LMGP02030043	-	-	-	--	716.5638378589999	9.1155	M+H	C40H78NO7P	40.7	0.0	metab_1504	pos_1564	pos	39.7	2.91	0.08381	2.177	0.05952999999999999	2.24482331895	2.13228100163	2.15492821182	2.93393723097	2.81645037583	2.97874208363	1.63552808345	1.62396680936	2.13211745479	3.21061043022	3.3229226039200004	3.3052600247500004	3.31206819172
Indole-3-Carboxilic Acid-O-Sulphate	-	0.000304	0.0012439999999999999	1.5846	1.5844	0.7227	-0.4685	yes	down	B(ii)	-	-	-	-	-	-	-	HMDB0060002	Organoheterocyclic compounds	Indoles and derivatives	Indolecarboxylic acids and derivatives	-	286.001574965	1.50956666667	M+FA-H	C9H7NO5S	0.0	43.2	metab_6166	neg_2719	neg	44.5	1.9080000000000001	0.1083	2.64	0.00367	2.6366856085	2.64032837708	2.64402567164	2.00348880602	1.7902026438799998	1.9294589606299999	2.04214165531	2.22994590358	2.17294991668	2.42999791944	2.34449112235	2.3855542499599998	2.2800480061200004
St(24:1_O4/18:1)	-	0.0003699	0.001441	1.5833	1.5830000000000002	1.3536	0.4368	yes	up	B(i)	-	-	-	-	-	-	-	-	-	-	-	-	701.531404039	9.15225	M+FA-H	C42H72O5	70.6	0.0	metab_5242	neg_1768	neg	46.1	2.802	0.01885	2.07	0.1123	2.13760550117	2.13169648132	1.94015306692	2.7808264733700003	2.80953657616	2.81635424315	2.56757635968	2.58795470761	2.3981488043	2.5687008513	2.66174668425	2.6480214316799997	2.51010473444
Naglyser(22:0/10:0)	-	1.168e-05	0.0001237	1.5829	1.5826	1.3842	0.469	yes	up	B(i)	-	-	-	-	-	-	-	-	-	-	-	-	699.519007352	8.96775	M+FA-H	C37H70N2O7	55.6	0.0	metab_5266	neg_1792	neg	46.8	2.605	0.04217	1.882	0.02044	1.87828421426	1.90461116871	1.8643673473	2.6528333751299997	2.58932812875	2.57301025458	2.3295479576	2.2648065491	2.24382091096	2.57482818177	2.45454630144	2.52319803624	2.24502818812
Gpins(18:0/3:0)	-	3.211e-05	0.00024180000000000002	1.5817	1.5815	1.3031	0.382	yes	up	B(i)	-	-	-	-	-	-	-	-	-	-	-	-	655.344241928	11.75175	M-H	C30H57O13P	53.7	0.0	metab_4992	neg_1514	neg	45.5	3.108	0.03363	2.385	0.05024	2.33131236311	2.39203210346	2.43100684231	3.06986671128	3.11910170874	3.13416347222	2.9985189660500002	2.9310158691400003	2.89250684228	2.55600725711	2.4380340524	2.3807401213999997	2.6684091705
Halofenozide	卤虫酰肼	0.001274	0.0036479999999999998	1.5734	1.5735	1.3411	0.4234	yes	up	B(i)	C18791	-	-	-	-	-	-	HMDB0253040	Benzenoids	Benzene and substituted derivatives	Benzoic acids and derivatives	112226-61-6;_	375.109733133	5.1645	M+FA-H	C18H19ClN2O2	61.6	0.0	metab_4045	neg_541	neg	39.3	2.8819999999999997	0.07687000000000001	2.149	0.1372	2.30670801113	2.07800404289	2.06102581013	2.9238505332700004	2.7937029363200003	2.9296441127999997	3.09393430546	2.9632730633599995	3.04161398375	2.58044927317	2.78334609903	2.73183633802	2.7842210371499996
Butirosina	布迪罗西纳	0.015390000000000001	0.02755	1.5706	1.5711	2.2822	1.1904	yes	up	B(ii)	-	-	-	-	-	-	-	HMDB0248282	Organic oxygen compounds	Organooxygen compounds	Carbohydrates and carbohydrate conjugates	-	520.264293831	11.723483333299999	M+H-2H2O	C21H41N5O12	0.0	59.3	metab_1782	pos_1843	pos	49.4	1.409	0.3031	0.6174	0.1492	0.789647527184	0.534047955768	0.528448397817	1.06091798722	1.54850124253	1.6166336441100002	1.43600617046	0.531982744941	1.4223381624899998	1.3628817546899998	1.25993406826	1.19685191831	1.4068108687799998
Pa(Pgf1Alpha/22:0)	-	0.0001319	0.0006614	1.5617	1.5615	0.8011	-0.32	yes	down	B(ii)	-	-	-	-	-	-	-	HMDB0265647	Not Available	Not Available	Not Available	-	832.589960385	6.327833333330001	M+	C45H85O11P	0.0	51.6	metab_764	pos_781	pos	43.0	2.8510000000000004	0.07377	3.5589999999999997	0.041530000000000004	3.5939555344	3.57005256825	3.51311998024	2.91430865256	2.7699251852099995	2.86840519525	1.7625891576	1.5211877451700002	2.14208186785	3.25082015068	3.20679974723	3.21195303923	1.75674357653
Pa(Lte4/A-25:0)	-	0.0003596	0.001411	1.5604	1.5603	1.3363	0.4183	yes	up	B(ii)	-	-	-	-	-	-	-	HMDB0267246	Not Available	Not Available	Not Available	-	940.614561568	6.495	M+H-H2O	C51H92NO11PS	0.0	41.9	metab_803	pos_822	pos	43.0	2.825	0.08457999999999999	2.114	0.07009	2.06843898485	2.0785178379400002	2.19456715367	2.7397688673	2.8271816307099997	2.9089002256299996	3.03817939981	3.10590035736	3.0455205593799994	3.04767050045	2.9475215002499997	2.99200082446	2.9395215785400004
Maslinic Acid	山楂酸	0.0002367	0.001032	1.5594	1.5595	1.3028	0.3816	yes	up	B(ii)	C16939	-	-	-	-	-	-	HMDB0002392	Lipids and lipid-like molecules	Prenol lipids	Triterpenoids	4373-41-5;	437.337771873	7.8802333333300005	M+H-2H2O	C30H48O4	0.0	52.0	metab_1187	pos_1227	pos	42.9	3.0460000000000003	0.016059999999999998	2.338	0.09698	2.4457852396	2.25797935389	2.30987795692	3.0615953001599996	3.0296136557700004	3.0482442869599997	1.67096802242	1.29985547355	1.20039057662	1.62177788051	1.2243603430299999	1.9038680948500002	1.9044621383000002
Lpc(16:1)	-	4.306e-06	6.49e-05	1.5533	1.5531	1.2071	0.2715	yes	up	B(i)	C04230	Lipids	Phospholipids	map00564;map05231	Glycerophospholipid metabolism;Choline metabolism in cancer	Metabolism;Human Diseases	Lipid metabolism;Cancer: overview	HMDB0010383	Lipids and lipid-like molecules	Glycerophospholipids	Glycerophosphocholines	76790-27-7	538.313307	7.071383333330001	M+FA-H	C24H48NO7P	53.5	0.0	metab_5697	neg_2227	neg	48.6	4.0569999999999995	0.0109	3.361	0.03336	3.33264082431	3.39797787774	3.3536187925800003	4.04562062988	4.05654695869	4.06741395215	4.31882344278	4.32996429936	4.32499054019	3.7543046986900004	3.7392939641400003	3.74342791269	4.10068519492
Sl(10:1_O/15:0)	-	0.001946	0.005117	1.5506	1.5509	1.3952	0.4804	yes	up	B(i)	-	-	-	-	-	-	-	-	-	-	-	-	520.329460048	6.78356666667	M+FA-H	C25H49NO5S	63.2	0.0	metab_5769	neg_2302	neg	45.9	2.535	0.08637	1.817	0.1489	1.8683790436099996	1.64879521791	1.93268881217	2.63383185346	2.49356347574	2.47637478531	2.13041228607	2.4692596660499997	2.0897975013099996	1.94379714344	2.17477835006	2.23616603753	2.4994220478
Dihydroxyacetone (Dimer)	-	0.00010390000000000002	0.0005534	1.5483	1.5484	1.244	0.3149	yes	up	B(ii)	-	-	-	-	-	-	-	HMDB0032222	Organoheterocyclic compounds	Dioxanes	1,4-dioxanes	62147-49-3	215.032470838	1.2205833333299998	M+Cl	C6H12O6	0.0	40.4	metab_3762	neg_253	neg	46.5	3.549	0.01567	2.853	0.07666	2.934161243	2.7816222190099995	2.84442188114	3.5480219141000005	3.56503098524	3.5337402862199996	3.32989455211	3.33188953339	3.36109995145	3.51844053542	3.54916219629	3.52451583731	3.4504452365900002
Phe-His-Met	-	1.732e-05	0.00015769999999999998	1.5461	1.5459	1.2141	0.2799	yes	up	B(i)	-	-	-	-	-	-	-	-	-	-	-	-	468.14912780699996	1.2434166666700002	M+Cl	C20H27N5O4S	65.8	0.0	metab_3807	neg_299	neg	50.6	3.9130000000000003	0.03664	3.2230000000000003	0.03313	3.2061003154400005	3.20260728957	3.26165759399	3.87371675737	3.9204343251699996	3.9459667154000004	3.61505238735	3.59429301014	3.6641415369800003	3.8232651337699997	3.8137635715900005	3.81697633195	3.88000921194
Myristic Acid	肉豆蔻酸	0.0009437000000000001	0.0029	1.5316	1.5318	0.7678	-0.3811	yes	down	B(ii)	C06424	Lipids	Fatty acids	map01100;map00061	Metabolic pathways;Fatty acid biosynthesis	Metabolism;Metabolism	Global and overview maps;Lipid metabolism	HMDB0000806	Lipids and lipid-like molecules	Fatty Acyls	Fatty acids and conjugates	544-63-8;	211.204244335	7.28095	M+H-H2O	C14H28O2	0.0	65.8	metab_986	pos_1014	pos	48.8	2.292	0.009207	2.985	0.1369	2.89607826199	3.14257100394	2.91605003977	2.28838907338	2.3028882358000002	2.2858073016900002	2.05221365384	2.05102999657	2.05413662978	2.08032892872	2.0794535777900003	2.08374420102	2.9260847367
Creatine	肌酸	1.515e-07	1.138e-05	1.5311	1.531	1.2171	0.2835	yes	up	B(i)	C00300	-	-	map01100;map00330;map00260	Metabolic pathways;Arginine and proline metabolism;Glycine, serine and threonine metabolism	Metabolism;Metabolism;Metabolism	Global and overview maps;Amino acid metabolism;Amino acid metabolism	HMDB0000064;PW_C000046	Organic acids and derivatives	Carboxylic acids and derivatives	Amino acids, peptides, and analogues	57-00-1	132.07642049700002	1.21716666667	M+H	C4H9N3O2	39.7	0.0	metab_275	pos_278	pos	46.3	3.784	0.01215	3.109	0.008324	3.1053433890599997	3.1033182986299996	3.11864113497	3.7802281440499996	3.77354422415	3.79712610547	3.7652605291900003	3.7463512722900005	3.7921166029	3.3539854190700003	3.33081764093	3.3348468151599997	3.84663599561
Chenodeoxycholic Acid 3-Sulfate	-	0.003453	0.007987000000000001	1.528	1.5277	0.7738	-0.37	yes	down	B(i)	-	-	-	-	-	-	-	HMDB0002586;LMST05020024	Lipids and lipid-like molecules	Steroids and steroid derivatives	Bile acids, alcohols and derivatives	59132-32-0;	493.22212868800005	7.09305	M+Na-2H	C24H40O7S	54.6	0.0	metab_5690	neg_2219	neg	44.3	2.415	0.184	3.1210000000000004	0.07111	3.20029258768	3.09797327293	3.06358031917	2.60148629381	2.23354132634	2.41016482508	2.75059850625	2.76742150052	2.7443724472099995	2.9616345796499997	2.9246212050300002	3.0191637165900005	2.3842141286
Uric Acid	尿酸	1.319e-05	0.000133	1.5098	1.5095	1.2656	0.3398	yes	up	B(i)	C00366	-	-	map01100;map04976;map00230	Metabolic pathways;Bile secretion;Purine metabolism	Metabolism;Organismal Systems;Metabolism	Global and overview maps;Digestive system;Nucleotide metabolism	HMDB0000289;PW_C000195	Organoheterocyclic compounds	Imidazopyrimidines	Purines and purine derivatives	69-93-2	167.021565447	2.37501666667	M-H	C5H4N4O3	98.9	0.0	metab_3954	neg_450	neg	56.3	3.1310000000000002	0.02337	2.474	0.037239999999999995	2.44739703125	2.5162667441699997	2.45726506738	3.15630976743	3.12710420926	3.1101112945800002	3.04181649528	2.9952975086	2.97976741042	2.72213545978	2.6638133647099997	2.62922281297	3.0082680506700004
Cannabigerolate	-	0.0003384	0.001351	1.5005	1.5005	1.4437	0.5298	yes	up	B(ii)	C20406;_	-	-	map01100	Metabolic pathways	Metabolism	Global and overview maps	HMDB0304284	Benzenoids	Benzene and substituted derivatives	Benzoic acids and derivatives	25555-57-1;_	325.215197251	6.8533	M+H-2H2O	C22H32O4	0.0	48.8	metab_2577	pos_2674	pos	44.7	2.141	0.07933	1.483	0.060829999999999995	1.5532796670200002	1.4519455851700003	1.44429383144	2.12982913725	2.06754234226	2.22505768659	1.8628401791900002	1.85861156512	1.99071333226	1.9932413410799998	2.14060451608	1.9830516276900003	2.51524632609
Asi-222	3-beta-O-(4-氨基-4,6-二脱氧-beta-D-吡喃半乳糖基)洋地黄毒苷元二水合物	3.724e-05	0.00026680000000000003	1.4981	1.4979	1.2941	0.3719	yes	up	B(ii)	-	-	-	-	-	-	-	HMDB0260432	Lipids and lipid-like molecules	Steroids and steroid derivatives	Steroid lactones	-	564.314747574	6.082616666669999	M+FA-H	C29H45NO7	0.0	50.0	metab_4187	neg_690	neg	43.6	2.8560000000000003	0.0563	2.207	0.0015660000000000001	2.20791404953	2.2087630101499998	2.20572762263	2.7967237428500002	2.9086586043700002	2.86323296389	2.43315994456	2.54621456454	2.48308847757	2.83104761242	2.78974911934	2.83015438232	3.20572180264
3Alpha,7Alpha,12Alpha-Trihydroxy-5Beta-Cholestanate	-	0.0073560000000000006	0.0149	1.4884	1.4875	1.3509	0.4339	yes	up	B(ii)	C04722;_	-	-	map01100;map00120	Metabolic pathways;Primary bile acid biosynthesis	Metabolism;Metabolism	Global and overview maps;Lipid metabolism	HMDB0062207	Lipids and lipid-like molecules	Steroids and steroid derivatives	Bile acids, alcohols and derivatives	547-98-8;_	505.351472838	6.838633333330001	M+CH3OH+Na	C27H46O5	0.0	41.0	metab_2581	pos_2678	pos	44.1	2.637	0.052360000000000004	1.952	0.2302	1.7844151715099998	2.21443052732	1.8568104257299998	2.65196186141	2.68022205452	2.57876686204	2.47898894339	2.30175847656	2.43496472585	2.50531624023	2.46219242317	2.2099676186700004	2.57548138992
N-Eicosapentaenoyl Arginine	N -二十碳五烯酰基精氨酸	3.298e-05	0.0002452	1.484	1.4838	0.7744	-0.3688	yes	down	B(ii)	-	-	-	-	-	-	-	HMDB0242065	Not Available	Not Available	Not Available	-	522.3449535369999	6.407666666669999	M+ACN+Na	C26H42N4O3	0.0	45.3	metab_781	pos_798	pos	42.1	2.187	0.034260000000000006	2.824	0.0412	2.87069642676	2.80665288755	2.7937794674900003	2.14974921051	2.21686777333	2.19528432815	2.6946681957	2.7397806377900005	2.6719326568	1.8611675767500002	1.4747565417200001	1.23845901612	1.22083158558
Adb-Chminaca, (+/-)-	-	0.001734	0.004651	1.4674	1.4672	1.3609	0.4445	yes	up	B(ii)	-	-	-	-	-	-	-	HMDB0244819	Organic acids and derivatives	Carboxylic acids and derivatives	Amino acids, peptides, and analogues	-	351.21972500199996	11.700916666700001	M-H2O-H	C21H30N4O2	0.0	71.5	metab_5166	neg_1688	neg	50.1	2.421	0.08045	1.7790000000000001	0.1255	1.89956346833	1.7891889643799999	1.64914860572	2.50949655908	2.3993112612200003	2.3528601420400004	2.76801679852	2.6445724914400004	2.73604017615	2.6804770427799998	2.62839210263	2.7662554331700004	2.18866062718
(3Beta,17Alpha,23S)-17,23-Epoxy-3,28,29-Trihydroxy-27-Norlanost-8-En-24-One	-	0.007137999999999999	0.014530000000000001	1.4634	1.4626	1.3832	0.46799999999999997	yes	up	B(ii)	-	-	-	-	-	-	-	HMDB0035221	Lipids and lipid-like molecules	Prenol lipids	Diterpenoids	-	513.297980251	6.356833333330001	M+K	C29H46O5	0.0	63.6	metab_2680	pos_2785	pos	47.0	2.386	0.07723	1.725	0.2125	1.6839059812900001	1.9544578170599998	1.5353347168200002	2.47389627015	2.3283420553	2.3563294309400002	2.2493542355200002	2.5414590413	2.50965798363	2.18542498381	2.18093979658	2.24295783297	2.19641744245
5B-Cholestane-3A,7A,12A,23R,25-Pentol	-	0.001559	0.004273	1.4623	1.4624	0.7167	-0.4806	yes	down	B(ii)	C01571;_	Lipids;-	Fatty acids;-	map01100;map00061	Metabolic pathways;Fatty acid biosynthesis	Metabolism;Metabolism	Global and overview maps;Lipid metabolism	HMDB0000513	Lipids and lipid-like molecules	Fatty Acyls	Fatty acids and conjugates	59906-14-8;	417.333387893	8.5322	M+H-2H2O	C27H48O5	0.0	76.6	metab_1377	pos_1427	pos	48.5	1.609	0.131	2.245	0.05911	2.18218167045	2.2994327808099997	2.2539244991599996	1.5712375269299999	1.7551531126400002	1.50155378055	1.9442746896	1.9497830726499998	1.88144720949	1.43153143471	1.68198055491	0.65064693483	2.03320212635
25-Hydoxyergocalciferol	-	0.02339	0.03938	1.4606	1.4601	1.5837	0.6633	yes	up	B(ii)	-	-	-	-	-	-	-	HMDB0242742	Lipids and lipid-like molecules	Steroids and steroid derivatives	Vitamin D and derivatives	-	447.306621284	6.082616666669999	M+Cl	C28H44O2	0.0	46.4	metab_4186	neg_689	neg	42.3	1.91	0.3162	1.206	0.1281	1.13349697285	1.3543650958200002	1.1314590479200002	1.8498512828799998	1.62740028912	2.2513676441	1.2239097080399999	1.92553259447	1.9211236701900003	1.23713898115	1.3817183484	1.4211509477200002	1.73654036808
3-Dehydro-6-Deoxoteasterone	-	0.028460000000000003	0.04634	1.443	1.4431	0.6654	-0.5877	yes	down	B(ii)	C15800;_	-	-	map01100	Metabolic pathways	Metabolism	Global and overview maps	HMDB0304120	Lipids and lipid-like molecules	Steroids and steroid derivatives	Bile acids, alcohols and derivatives	-;_;	397.344018017	9.25848333333	M+H-2H2O	C28H48O3	0.0	82.8	metab_1924	pos_1987	pos	49.9	1.386	0.3576	2.083	0.04318	2.04737004908	2.1311024866799997	2.07092501792	1.51505996437	1.66042021628	0.98125590594	2.0507751295900003	2.06046211247	1.99084504645	2.21484237753	2.17332742236	2.0695647757	2.0949013551599998
Adgga(16:0/14:0/18:0)	-	0.0001072	0.0005642	1.4404	1.44	1.1905	0.2516	yes	up	B(i)	-	-	-	-	-	-	-	-	-	-	-	-	1027.76773381	5.654466666669999	M+FA-H	C57H106O12	43.7	0.0	metab_4117	neg_613	neg	43.2	3.762	0.007444	3.16	0.06783	3.13674078695	3.23684448548	3.1074955420999997	3.75997989305	3.77025863636	3.75579206831	3.75475493371	3.7415827453300006	3.68004261665	3.6956929057599996	3.6161028836400004	3.67366898986	3.5450664473900004
Pc(O-16:1/4:0)	-	9.690000000000001e-05	0.0005224	1.4401	1.4399	1.2132	0.2789	yes	up	B(i)	-	-	-	-	-	-	-	-	-	-	-	-	594.375009154	8.14648333333	M+FA-H	C28H56NO7P	61.1	0.0	metab_4672	neg_1191	neg	49.9	3.425	0.02578	2.823	0.061270000000000005	2.8474255940799997	2.86908780289	2.75381226334	3.3972214207599998	3.42867370174	3.44832810679	3.4520823725699996	3.4153263283	3.45750274634	2.75933186143	2.7884635894599996	2.90634533766	3.50494098921
1-[1,4-Dihydro-4-Nonyl-5-(1-Oxodecyl)-3-Pyridinyl]-1-Dodecanone	-	5.675e-05	0.00035150000000000003	1.4399	1.4398	0.7136	-0.4868	yes	down	B(ii)	-	-	-	-	-	-	-	HMDB0035518	Organoheterocyclic compounds	Pyridines and derivatives	Hydropyridines	158528-01-9	544.506217312	9.22265	M+H	C36H65NO2	0.0	53.4	metab_1519	pos_1579	pos	42.9	1.495	0.01496	2.095	0.055979999999999995	2.12895413335	2.12665789287	2.03087480803	1.48887311329	1.4847858631	1.51249570306	2.54365758477	2.49586877382	2.4896527118400003	1.8489444077000001	1.5804455979899998	1.84932855303	2.33477522226
4-Alpha-Methyl-5-Alpha-Cholest-7-En-3-One	-	0.009312	0.01816	1.4373	1.4369999999999998	1.2872	0.3642	yes	up	B(ii)	C04453	-	-	-	-	-	-	HMDB0011606	Lipids and lipid-like molecules	Steroids and steroid derivatives	Cholestane steroids	2789-43-7	433.32814977199996	7.03505	M+Cl	C28H46O	0.0	49.3	metab_5705	neg_2236	neg	42.4	2.891	0.04985	2.246	0.2327	2.40629643505	2.3517602913499998	1.97882180652	2.9451212562599998	2.8467564479000003	2.88182225371	2.47968034186	2.24259355682	2.59115390881	2.96646615033	2.97246493449	3.0607100905199998	3.1798767827099996
Glycochenodeoxycholic Acid 3-Glucuronide	-	0.00118	0.003457	1.4244	1.4243	0.8095	-0.3049	yes	down	B(ii)	C03033;_	-	-	map01100;map00040;map04976;map00053;map01240	Metabolic pathways;Pentose and glucuronate interconversions;Bile secretion;Ascorbate and aldarate metabolism;Biosynthesis of cofactors	Metabolism;Metabolism;Organismal Systems;Metabolism;Metabolism	Global and overview maps;Carbohydrate metabolism;Digestive system;Carbohydrate metabolism;Global and overview maps	HMDB0002579	Lipids and lipid-like molecules	Steroids and steroid derivatives	Steroidal glycosides	79254-98-1;	590.3328625519999	6.24051666667	M+H-2H2O	C32H51NO11	0.0	60.6	metab_744	pos_759	pos	45.6	2.5540000000000003	0.1221	3.155	0.031830000000000004	3.18485829655	3.1573354630900003	3.12138014352	2.4189080833700003	2.65629646964	2.5868868708200004	3.0242593287	2.9960555474299997	3.00875939193	2.8906961207	2.8089594309099994	2.8581074552700003	2.4927663178099997
Pi(Pgf2Alpha/20:2(11Z,14Z))	-	0.00010659999999999999	0.0005633999999999999	1.4233	1.4232	0.8661	-0.2073	yes	down	B(ii)	-	-	-	-	-	-	-	HMDB0277202	Not Available	Not Available	Not Available	-	959.555538138	6.1902666666699995	M-H	C49H85O16P	0.0	44.2	metab_4211	neg_716	neg	42.0	3.798	0.04808	4.385	0.04602	4.42289843602	4.39915707953	4.33402308634	3.7444190221499998	3.8378303973300003	3.81092285125	4.21246760938	4.12155790887	4.17497888714	3.9981635059800005	4.102921347530001	3.95887975745	3.4789400840599995
Deoxycholyllysine	脱氧胆酰赖氨酸	0.001143	0.003379	1.4207	1.4205	1.2626	0.3365	yes	up	B(ii)	-	-	-	-	-	-	-	HMDB0242422	Not Available	Not Available	Not Available	-	525.3630998780001	7.609916666669999	M+Na-H2O	C30H52N2O5	0.0	54.1	metab_2349	pos_2432	pos	43.3	2.87	0.02647	2.273	0.1215	2.3772185496500002	2.30196154732	2.13942973128	2.8416497347099994	2.89412166851	2.87398651533	3.05385218797	3.0529732975200004	3.04743443436	2.3246251026099998	2.37389435407	2.2750038364300003	2.72052262251
N-Stearoyl Glutamine	N -硬脂酰谷氨酰胺	0.005138	0.01111	1.4165	1.4163	0.7455	-0.4236	yes	down	B(ii)	-	-	-	-	-	-	-	HMDB0241941	Organic acids and derivatives	Carboxylic acids and derivatives	Amino acids, peptides, and analogues	_;	395.32758797199995	8.12705	M+H-H2O	C23H44N2O4	0.0	63.2	metab_1257	pos_1300	pos	47.5	1.796	0.1853	2.4090000000000003	0.04736	2.45831357996	2.4049953872599996	2.3638596276499997	1.88314670354	1.58289455527	1.92106056768	2.04044143134	2.15401035946	1.70567518128	2.1736772732599996	2.30849178823	2.39534456869	1.56796338919
Dehydrotumulosic Acid	-	9.234999999999999e-07	2.641e-05	1.4155	1.4153	1.1509	0.2027	yes	up	B(ii)	-	-	-	-	-	-	-	HMDB0250960	Lipids and lipid-like molecules	Steroids and steroid derivatives	Bile acids, alcohols and derivatives	-	519.328296806	6.0241166666699995	M+Cl	C31H48O4	0.0	48.5	metab_5909	neg_2454	neg	44.2	4.401	0.007137999999999999	3.824	0.01847	3.83328486841	3.8356687045099997	3.80255770566	4.3975250529	4.40871505859	4.39544236004	4.11788540377	4.12490330447	4.12433292184	4.11049695131	4.129118870819999	4.12336917401	4.33734012439
Pg(O-14:0/10:0)	-	2.339e-06	4.466e-05	1.4074	1.4074	1.2113	0.2765	yes	up	B(i)	-	-	-	-	-	-	-	-	-	-	-	-	641.408515684	7.827166666669999	M+FA-H	C30H61O9P	58.1	0.0	metab_4581	neg_1099	neg	45.9	3.2680000000000002	0.01642	2.698	0.01848	2.70988840549	2.67636052829	2.70657565357	3.28201254821	3.2500123116000004	3.27242634357	3.2978497427599995	3.27761178736	3.3092460963	3.25334435375	3.27050063449	3.2415639077900003	3.0791352060799997
Tuliposide A	郁金香苷A	0.00028539999999999994	0.001185	1.4022	1.4022	1.3668	0.4508	yes	up	B(ii)	C08561	-	-	-	-	-	-	HMDB0303140	Organic oxygen compounds	Organooxygen compounds	Carbohydrates and carbohydrate conjugates	19870-30-5;_;	317.061246043	11.6943333333	M+K	C11H18O8	0.0	63.9	metab_1597	pos_1658	pos	48.5	2.1390000000000002	0.051289999999999995	1.565	0.06585	1.5679038825999998	1.49798707718	1.62959802583	2.09208665181	2.19367026312	2.13050814637	2.38574575692	2.31939152192	2.1585961284	1.68355261581	1.7642588254499998	1.9061198018799999	1.9181502461400002
Pe(39:4)	-	0.036469999999999995	0.05695	1.3991	1.3983	1.4912	0.5765	yes	up	B(i)	-	-	-	-	-	-	-	LMGP02010560	-	-	-	--	780.553728137	7.7255	M-H	C44H80NO8P	65.3	0.0	metab_5524	neg_2051	neg	47.4	2.0340000000000003	0.1909	1.364	0.3229	0.9941633667540001	1.591709746	1.5051343250100002	1.98982791449	1.8682384873099998	2.24248532616	1.9951493787	2.10291546998	1.99684035625	1.0950281771400001	1.336588107	1.4468520696899998	3.0091742112800004
7-Ketolithocholic Acid	7-酮基石胆酸	3.017e-05	0.0002325	1.3898	1.3895	1.143	0.1928	yes	up	B(i)	-	-	-	-	-	-	-	HMDB0000467	Lipids and lipid-like molecules	Steroids and steroid derivatives	Bile acids, alcohols and derivatives	4651-67-6	435.273387627	6.16926666667	M+FA-H	C24H38O4	85.8	0.0	metab_5878	neg_2418	neg	52.4	4.46	0.02338	3.9019999999999997	0.03954	3.8909733802999997	3.9462374440599994	3.86960736889	4.4464415303400004	4.4872544562300005	4.44709685809	4.1889210511699995	4.13443122238	4.1996910239	4.37228315356	4.31995622897	4.32202053939	4.4391622294
Corosin	-	2.946e-05	0.000229	1.3895	1.3895	1.1374	0.1857	yes	up	B(ii)	-	-	-	-	-	-	-	HMDB0035699	Lipids and lipid-like molecules	Prenol lipids	Triterpenoids	53527-49-4	517.3124939859999	6.365266666669999	M-H	C30H46O7	0.0	56.2	metab_5858	neg_2398	neg	45.3	4.62	0.018000000000000002	4.062	0.041960000000000004	4.11045037514	4.03422558607	4.04193371495	4.59942403575	4.63214660042	4.6287650641900004	4.4082459175599995	4.45303864073	4.425750187709999	4.33821266022	4.32414367563	4.31969772478	4.52814443951
Pg(O-22:3/16:0)	-	0.0003011	0.001234	1.3831	1.383	0.7994	-0.32299999999999995	yes	down	B(i)	-	-	-	-	-	-	-	-	-	-	-	-	819.60943047	6.875633333330001	M+CH3OH+H	C44H83O9P	36.6	0.0	metab_891	pos_912	pos	38.9	2.228	0.07852999999999999	2.787	0.02482	2.77640054137	2.8149670844	2.7686149488300003	2.21949088804	2.15476748658	2.3110550806	1.78908726915	2.08214267201	1.9093017883099996	2.45093962444	2.42937457926	2.52640737571	1.9068188060799998
4Alpha-Carboxy-Ergosta-7,24(241)-Dien-3Beta-Ol	-	0.003156	0.0073950000000000005	1.3764	1.3766	1.2244	0.2921	yes	up	B(ii)	-	-	-	-	-	-	-	HMDB0304193	Lipids and lipid-like molecules	Steroids and steroid derivatives	Ergostane steroids	-	442.347754261	5.681883333330001	M+H	C29H45O3-	0.0	49.5	metab_2820	pos_2938	pos	43.7	3.115	0.09884	2.544	0.1206	2.4684444869599997	2.48012557742	2.6829689857599996	3.21890983585	3.02203424268	3.10503187385	3.5848703125199997	3.64006851121	3.5662521703199994	2.6922242136000003	2.83357821986	2.7255897619800002	2.5821304923599997
4-Amino-N'-Hydroxypyrimidine-5-Carboximidamide	-	0.0001609	0.0007679	1.3746	1.3744	0.7911	-0.3381	yes	down	B(i)	-	-	-	-	-	-	-	-	-	-	-	-	136.060848776	2.07198333333	M+H-H2O	C5H7N5O	56.0	0.0	metab_2967	pos_3087	pos	48.5	2.079	0.0507	2.628	0.04687	2.6813228747999998	2.59247388624	2.61104413718	2.10581488292	2.1109602687	2.02068866431	2.48516540911	2.4721925465	2.38858838267	2.30874546961	2.3476743405000002	2.3305385412	2.3562691745900004
Xanthosine	黄苷	9.009e-06	0.0001036	1.3741	1.374	1.1732	0.2305	yes	up	B(i)	C01762	-	-	map01100;map02010;map01232;map00230;map00232	Metabolic pathways;ABC transporters;Nucleotide metabolism;Purine metabolism;Caffeine metabolism	Metabolism;Environmental Information Processing;Metabolism;Metabolism;Metabolism	Global and overview maps;Membrane transport;Global and overview maps;Nucleotide metabolism;Biosynthesis of other secondary metabolites	HMDB0000299;PW_C000203	Nucleosides, nucleotides, and analogues	Purine nucleosides	Not Available	146-80-5	283.07038809700003	1.23591666667	M-H	C10H12N4O6	69.0	0.0	metab_3791	neg_283	neg	49.6	3.6839999999999997	0.006901999999999999	3.14	0.03235	3.10745344371	3.1402510711100002	3.17214871715	3.6831471768400004	3.69182395443	3.67818826145	2.86489574663	2.9046508651300003	2.91844850408	3.21572530299	3.2163621459500003	3.2178937955	2.9330598559099994
25-Acetylvulgaroside	25乙酰基葡萄糖苷	0.0001737	0.0008134	1.3731	1.3731	1.2006	0.2637	yes	up	B(ii)	-	-	-	-	-	-	-	HMDB0041365	Lipids and lipid-like molecules	Prenol lipids	Sesterterpenoids	172616-88-5	459.271439045	6.8417333333300006	M-H2O-H	C27H42O7	0.0	49.6	metab_4340	neg_851	neg	44.0	3.28	0.02484	2.7319999999999998	0.06575	2.80701535226	2.6856704940099996	2.7024384853900005	3.26702524714	3.2643811739599995	3.3086713076099996	3.02786579186	3.0694044508499996	3.0473536774400003	3.15157867214	3.1479541379400002	3.17752351685	3.2377826573000004
Tributyrylglycerol	-	0.01316	0.02415	1.3730000000000002	1.3730000000000002	1.2990000000000002	0.3773	yes	up	B(ii)	-	-	-	-	-	-	-	HMDB0259168	Lipids and lipid-like molecules	Fatty Acyls	Fatty alcohols	-	323.149644573	1.34791666667	M+Na-2H	C15H26O6	0.0	42.9	metab_3865	neg_360	neg	43.8	2.6069999999999998	0.1007	2.0069999999999997	0.2225	2.2374633016	1.99144372009	1.7932928128499999	2.7228559989099996	2.5420203339	2.55547607955	2.12009087572	2.4332201020900004	2.3219262826700002	2.72020749065	2.6399161762200003	2.75066375586	2.65514167946
Guanosine	鸟苷	0.012969999999999999	0.02385	1.3628	1.3628	0.7282	-0.4575	yes	down	B(i)	C00387	Nucleic acids	Nucleosides	map01100;map02010;map01232;map00230	Metabolic pathways;ABC transporters;Nucleotide metabolism;Purine metabolism	Metabolism;Environmental Information Processing;Metabolism;Metabolism	Global and overview maps;Membrane transport;Global and overview maps;Nucleotide metabolism	HMDB0000133;PW_C000087	Nucleosides, nucleotides, and analogues	Purine nucleosides	Not Available	118-00-3	282.084251671	1.2205833333299998	M-H	C10H13N5O5	57.7	0.0	metab_6318	neg_2874	neg	48.8	1.581	0.2359	2.171	0.040760000000000005	2.17062430863	2.13050323554	2.21202604615	1.3506151413299998	1.8220209871200002	1.57085282701	2.21252620925	2.16556830059	2.0259156284	2.8850321964599996	2.9125317074400003	2.8861958365400002	2.46478789979
Alfentanil	阿芬太尼	0.0005132	0.0018329999999999998	1.3588	1.3587	1.2039	0.2677	yes	up	B(ii)	C08005	-	-	-	-	-	-	HMDB0014940	Benzenoids	Benzene and substituted derivatives	Anilides	71195-58-9	475.264824334	6.8199	M+Hac-H	C21H32N6O3	0.0	51.2	metab_4333	neg_844	neg	41.9	3.2	0.08316	2.658	0.0383	2.6989210126999996	2.6536433021400003	2.6227844256	3.17407699865	3.13216276244	3.29250951822	3.01725047027	3.11697973275	3.0364166753400004	3.2500144457999998	3.20054821885	3.26284897598	3.29707995046
2,3-Dinor-Txb1	-	0.013609999999999999	0.02485	1.3586	1.3587	1.2472	0.3186	yes	up	B(ii)	-	-	-	-	-	-	-	HMDB0245413	Lipids and lipid-like molecules	Fatty Acyls	Fatty acids and conjugates	_;	323.221846018	7.10755	M-H2O-H	C19H34O5	0.0	63.0	metab_4394	neg_911	neg	48.0	2.967	0.08057	2.379	0.2281	2.58465083039	2.41977893259	2.13377422134	2.87483068054	3.0231451548500003	3.0035389517400004	2.19096462486	1.9565141711400003	2.1903118670299997	3.0907837541400003	3.13916416817	2.84567032812	3.2307979097
Sugeonol	-	0.009182	0.01796	1.3416	1.3418	1.2976	0.3758	yes	up	B(ii)	C17504;_	-	-	-	-	-	-	HMDB0041036	Lipids and lipid-like molecules	Prenol lipids	Sesquiterpenoids	-;19419-58-0;	269.130201545	7.54285	M+Cl	C15H22O2	0.0	95.8	metab_4508	neg_1026	neg	54.9	2.455	0.060660000000000006	1.892	0.1974	1.80412776433	1.75427157313	2.1183668239099998	2.3913384299500002	2.46096733687	2.51219008672	2.37866357599	2.3418049934000003	2.33539602858	2.37567582397	2.37202687435	2.5645187714	2.3554008560499997
Noradrenaline	-	0.0001097	0.0005759	1.3409	1.3409	1.229	0.2975	yes	up	B(i)	C00547	Hormones and transmitters;Hormones and transmitters	Other hormones;Neurotransmitters	map01100;map05207;map04261;map00350;map04970;map04540;map04270;map04024;map04923;map04924;map04714;map04080;map04742;map04721	Metabolic pathways;Chemical carcinogenesis - receptor activation;Adrenergic signaling in cardiomyocytes;Tyrosine metabolism;Salivary secretion;Gap junction;Vascular smooth muscle contraction;cAMP signaling pathway;Regulation of lipolysis in adipocytes;Renin secretion;Thermogenesis;Neuroactive ligand-receptor interaction;Taste transduction;Synaptic vesicle cycle	Metabolism;Human Diseases;Organismal Systems;Metabolism;Organismal Systems;Cellular Processes;Organismal Systems;Environmental Information Processing;Organismal Systems;Organismal Systems;Organismal Systems;Environmental Information Processing;Organismal Systems;Organismal Systems	Global and overview maps;Cancer: overview;Circulatory system;Amino acid metabolism;Digestive system;Cellular community - eukaryotes;Circulatory system;Signal transduction;Endocrine system;Endocrine system;Environmental adaptation;Signaling molecules and interaction;Sensory system;Nervous system	HMDB0000216	Benzenoids	Phenols	Benzenediols	51-41-2	187.106325005	1.21716666667	M+NH4	C8H11NO3	37.2	0.0	metab_3178	pos_3304	pos	43.8	2.7960000000000003	0.04203	2.275	0.04214	2.28661710707	2.22773060457	2.3093985096400003	2.7735467263099998	2.84482958676	2.77059280036	2.0035948413	1.9662278293900002	2.25239308385	2.5889650036900003	2.6117925314700003	2.65764815914	2.15433451343
1-Nitro-5,6-Dihydroxy-Dihydronaphthalene	-	5.232e-07	1.988e-05	1.3365	1.3364	0.8834	-0.1789	yes	down	B(ii)	C14801	-	-	map00980	Metabolism of xenobiotics by cytochrome P450	Metabolism	Xenobiotics biodegradation and metabolism	HMDB0060328	Benzenoids	Naphthalenes	Nitronaphthalenes	-;_	206.04582977799998	1.47973333333	M-H	C10H9NO4	0.0	62.5	metab_3900	neg_396	neg	51.7	3.9010000000000002	0.015269999999999999	4.416	0.001153	4.415638572130001	4.41659564187	4.41429967502	3.89492911629	3.8904490322600003	3.91884343369	4.26791746526	4.2751547723500005	4.27352089808	4.36774026194	4.37054721176	4.38492240395	4.14695265454
Dg(6 Keto-Pgf1Alpha/0:0/I-19:0)	-	0.01245	0.02317	1.3333	1.3337	0.8062	-0.3108	yes	down	B(ii)	-	-	-	-	-	-	-	HMDB0299822	Not Available	Not Available	Not Available	-	707.54319379	7.127616666669999	M+H-H2O	C42H76O9	0.0	40.2	metab_2514	pos_2603	pos	42.5	2.342	0.2135	2.905	0.07431	2.83760222515	2.9848256616000004	2.89365445023	2.09567454167	2.47808634103	2.45126009829	2.8560929286000003	2.8142913877999995	2.7560829220999996	2.79520043455	2.68429316611	2.7172369087299995	2.2280206582299997
L-Aspartic Acid	L-天冬氨酸	0.0011710000000000002	0.003438	1.3303	1.33	1.2579	0.331	yes	up	B(i)	C00049	Peptides;Hormones and transmitters	Amino acids;Neurotransmitters	map01100;map00220;map01200;map00770;map00260;map01240;map01210;map00270;map02010;map00470;map01230;map00760;map04080;map00250;map04974;map00970;map00340;map05230;map00410	Metabolic pathways;Arginine biosynthesis;Carbon metabolism;Pantothenate and CoA biosynthesis;Glycine, serine and threonine metabolism;Biosynthesis of cofactors;2-Oxocarboxylic acid metabolism;Cysteine and methionine metabolism;ABC transporters;D-Amino acid metabolism;Biosynthesis of amino acids;Nicotinate and nicotinamide metabolism;Neuroactive ligand-receptor interaction;Alanine, aspartate and g…	Metabolism;Metabolism;Metabolism;Metabolism;Metabolism;Metabolism;Metabolism;Metabolism;Environmental Information Processing;Metabolism;Metabolism;Metabolism;Environmental Information Processing;Metabolism;Organismal Systems;Genetic Information Processing;Metabolism;Human Diseases;Metabolism	Global and overview maps;Amino acid metabolism;Global and overview maps;Metabolism of cofactors and vitamins;Amino acid metabolism;Global and overview maps;Global and overview maps;Amino acid metabolism;Membrane transport;Metabolism of other amino acids;Global and overview maps;Metabolism of cofactors and vitamins;Signaling molecules and interaction;Amino acid metabolism;Digestive system;Translat…	HMDB0000191;PW_C000123	Organic acids and derivatives	Carboxylic acids and derivatives	Amino acids, peptides, and analogues	56-84-8	132.02991334799998	1.19725	M-H	C4H7NO4	47.2	0.0	metab_6352	neg_2909	neg	47.8	2.551	0.06398999999999999	2.028	0.08918	2.05614575661	2.0992503506299998	1.9278151862400001	2.54454318026	2.4909867034	2.61842271748	1.93469181175	1.9534472245200003	1.95933937495	2.11705348062	2.28830015693	2.20836418859	1.89220948525
7,8-Dihydropteroic Acid	-	3.104e-05	0.0002375	1.325	1.3247	1.179	0.2376	yes	up	B(ii)	C00921	-	-	map01100;map00790;map01240	Metabolic pathways;Folate biosynthesis;Biosynthesis of cofactors	Metabolism;Metabolism;Metabolism	Global and overview maps;Metabolism of cofactors and vitamins;Global and overview maps	HMDB0001412	Organoheterocyclic compounds	Pteridines and derivatives	Pterins and derivatives	2134-76-1	335.087257577	1.28091666667	M+Na-2H	C14H14N6O3	0.0	54.3	metab_6247	neg_2802	neg	48.5	3.346	0.027889999999999998	2.838	0.03148	2.80213035347	2.85823891912	2.85491613359	3.3135428998000003	3.36403297543	3.3593273582200003	3.1672239716900004	3.1879022810900004	3.2013629055799995	3.38809720182	3.40208689587	3.37880663434	3.4741467479900003
13-Heptadecyn-1-Ol	-	0.02531	0.042010000000000006	1.3145	1.3146	0.6935	-0.5279	yes	down	B(ii)	-	-	-	-	-	-	-	HMDB0013813	Lipids and lipid-like molecules	Fatty Acyls	Fatty alcohols	-	270.277981943	8.17771666667	M+NH4	C17H32O	0.0	54.2	metab_2191	pos_2264	pos	46.3	1.2990000000000002	0.2436	1.8730000000000002	0.1484	1.9721472154400004	1.9434630438499998	1.70194023868	1.46789585134	1.40966201868	1.0199296607200001	0.997647387079	0.996573349066	1.51877477819	1.66873123115	1.4953800140399998	1.8360289764099997	1.13408403858
Fa(22:4)	-	0.030410000000000003	0.04898	1.2978	1.2971	1.3345	0.4163	yes	up	B(i)	-	-	-	-	-	-	-	-	-	-	-	-	663.53202973	8.43146666667	2M-H	C22H36O2	37.6	0.0	metab_4742	neg_1261	neg	43.5	2.262	0.02275	1.695	0.298	1.35506772234	1.91146144885	1.81846130686	2.2851578034599997	2.25987540343	2.23975363953	1.5363406285799999	1.67018811835	1.2155237468	1.44792332629	2.1466126392400002	1.8626171079799998	1.12454657106
Mibefradil	米贝地尔	0.02518	0.04181	1.2939	1.2946	1.2602	0.3336	yes	up	B(ii)	C07222;_	-	-	-	-	-	-	HMDB0254702	Benzenoids	Tetralins	Not Available	116644-53-2;_	476.27207842900003	5.43415	M-H2O-H	C29H38FN3O3	0.0	48.1	metab_4078	neg_574	neg	47.2	2.688	0.043160000000000004	2.133	0.2727	2.1838885226499998	1.8380461182599999	2.37608536474	2.65211750243	2.67713426214	2.7361701652200003	2.52686337593	2.63069762344	2.7033220487700005	2.62532617341	2.46165422522	2.66341063784	2.7223571121399996
Hex3Cer(29:6_2O)	-	0.01662	0.02949	1.2935	1.294	1.4225	0.5085	yes	up	B(i)	-	-	-	-	-	-	-	-	-	-	-	-	988.5195411469999	6.082616666669999	M+FA-H	C47H77NO18	52.5	0.0	metab_4188	neg_691	neg	40.2	1.818	0.2205	1.278	0.08295	1.2301251281299999	1.23092913535	1.37420011151	2.06328506756	1.6370944100600002	1.7522945792099998	1.3218283017799999	1.3303614100799999	1.32236174975	1.3352245789	1.3372125461	1.3485588585100001	2.3945158005400002
Taurine	牛磺酸	1.401e-05	0.0001389	1.2922	1.2921	1.1513	0.2032	yes	up	B(i)	C00245	-	-	map01100;map00920;map00430;map02010;map00120;map04080	Metabolic pathways;Sulfur metabolism;Taurine and hypotaurine metabolism;ABC transporters;Primary bile acid biosynthesis;Neuroactive ligand-receptor interaction	Metabolism;Metabolism;Metabolism;Environmental Information Processing;Metabolism;Environmental Information Processing	Global and overview maps;Energy metabolism;Metabolism of other amino acids;Membrane transport;Lipid metabolism;Signaling molecules and interaction	HMDB0000251;PW_C000171	Organic acids and derivatives	Organic sulfonic acids and derivatives	Organosulfonic acids and derivatives	107-35-7	124.00720968899999	1.18991666667	M-H	C2H7NO3S	88.5	0.0	metab_3719	neg_210	neg	56.1	3.661	0.031830000000000004	3.18	0.00747	3.1783844316900005	3.18755188224	3.1727516920200003	3.62605363056	3.68792118753	3.67001149839	3.8106379591800006	3.8259791934599994	3.83107201639	3.3386967023	3.36127745227	3.3535198747500004	3.5897454021300006
Dihydroergocornine	二氢麦角柯宁碱	0.0004037	0.001538	1.2919999999999998	1.2919	1.3297	0.4111	yes	up	B(ii)	-	-	-	-	-	-	-	HMDB0251308	Alkaloids and derivatives	Ergoline and derivatives	Lysergic acids and derivatives	-	562.303519564	5.88645	M-H	C31H41N5O5	0.0	43.6	metab_4151	neg_651	neg	42.5	1.9680000000000002	0.07762999999999999	1.48	0.001524	1.4806995832299998	1.48152561685	1.4785724040600001	2.0543206079400003	1.94781824985	1.90322292093	1.8488865685900002	1.9700749476700001	1.90718711817	2.20272751289	2.10273522331	1.98989522937	2.32012887554
Lpc(18:1)	-	6.384999999999999e-08	7.759e-06	1.2917	1.2916	1.1079999999999999	0.1479	yes	up	B(i)	-	-	-	-	-	-	-	HMDB0002815	Lipids and lipid-like molecules	Glycerophospholipids	Glycerophosphocholines	19420-56-5	566.344208435	7.594683333330001	M+FA-H	C26H52NO7P	76.4	0.0	metab_5556	neg_2083	neg	52.5	4.926	0.006731	4.446000000000001	0.005102000000000001	4.45163435998	4.44332547574	4.442349378369999	4.91829830943	4.9312920317	4.9278444857	5.01337382227	5.01293076328	5.02218324999	4.5435450065	4.548344552990001	4.530978299030001	4.90754006175
Cholylcitrulline	胆酰瓜氨酸	4.029e-05	0.00028010000000000003	1.2902	1.29	1.1543	0.207	yes	up	B(ii)	-	-	-	-	-	-	-	HMDB0242383	Not Available	Not Available	Not Available	-	530.35593378	8.40638333333	M+H-2H2O	C30H51N3O7	0.0	53.3	metab_2122	pos_2192	pos	45.9	3.6060000000000003	0.014730000000000002	3.1239999999999997	0.03999	3.1545390143	3.13968033996	3.0790502849199997	3.59196648926	3.6037942902999998	3.62124571444	3.5714159200599997	3.5667662749	3.5907430910900002	3.2722964304000004	3.2064573068	3.2521640305	3.77845504689
23-Trans-P-Coumaroyloxytormentic Acid	-	3.708e-05	0.00026680000000000003	1.29	1.2899	1.168	0.22399999999999998	yes	up	B(ii)	-	-	-	-	-	-	-	HMDB0040682	Lipids and lipid-like molecules	Prenol lipids	Triterpenoids	144604-14-8	709.399637438	7.65285	M+Hac-H	C39H54O8	0.0	58.3	metab_5543	neg_2070	neg	45.4	3.344	0.03032	2.863	0.02865	2.8925555732099997	2.8596609704000002	2.8354740028400003	3.37138578086	3.31127335745	3.34830433458	3.4704987939599996	3.48611194069	3.4999856009400006	3.5862243021499998	3.61313906401	3.5458634855800004	3.314669129
9-Oxo-11R,15S-Dihydroxy-1A,1B-Dihomo-13E-Prostaenoic Acid	-	0.0272	0.04459	1.2872	1.2868	1.2388	0.3089	yes	up	B(i)	-	-	-	-	-	-	-	LMFA03010108	-	-	-	--	363.253746881	7.06405	M-H2O-H	C22H38O5	50.7	0.0	metab_5700	neg_2230	neg	45.5	2.8689999999999998	0.07172	2.316	0.2718	2.00247954814	2.46502320345	2.48111349526	2.9496641594099997	2.8422506768700004	2.8136225536699997	2.4144114289300003	2.68433714033	1.9161559509700001	3.0907115524599997	3.08848176712	2.70746344	3.24294375796
Carbocyclic Thromboxane A2	碳环血栓素A2	1.773e-07	1.211e-05	1.2866	1.2865	1.1467	0.1975	yes	up	B(ii)	-	-	-	-	-	-	-	HMDB0249633	Lipids and lipid-like molecules	Fatty Acyls	Fatty acids and conjugates	-	381.29871172400004	7.902233333330001	M+CH3OH+H	C22H36O3	0.0	40.6	metab_1196	pos_1236	pos	44.5	3.721	0.006947	3.245	0.008295	3.25154350587	3.23558221953	3.24747874231	3.7157601897	3.7290148796199993	3.7187815590499995	3.6866177778300004	3.67161908976	3.65132815859	3.2122314312099998	3.2263218903500004	3.27186874097	3.7908325726699994
Arg Thr Leu Ser Asp	-	5.212e-06	7.299e-05	1.2858	1.2858	1.1184	0.1614	yes	up	B(i)	-	-	-	-	-	-	-	-	-	-	-	-	591.315652535	5.921366666669999	M+H	C23H42N8O10	44.2	0.0	metab_2778	pos_2893	pos	45.3	4.497	0.006378	4.021	0.024419999999999997	4.04798525099	4.00091365739	4.013190423819999	4.50392651547	4.49646767388	4.49123559157	4.75982594358	4.74092053719	4.764973721980001	4.5905084266800005	4.6069248283599995	4.60611531233	4.570727761680001
Lpc(O-18:2)	-	1.682e-05	0.0001548	1.2832	1.2830000000000001	1.1376	0.18600000000000003	yes	up	B(i)	-	-	-	-	-	-	-	-	-	-	-	-	550.347495739	7.790666666669999	M+FA-H	C26H52NO6P	45.1	0.0	metab_4574	neg_1092	neg	40.4	3.926	0.006959999999999999	3.451	0.03304	3.46957401208	3.46998807184	3.41255105149	3.926779087	3.91847833321	3.9323057315099996	3.8631539573199998	3.8638759996300007	3.8755431067800004	3.5272895432599998	3.5369930159400003	3.5559042771	4.07690175362
1-Heptadecanoylglycerophosphoethanolamine	1 -十七酰甘油磷酰乙醇胺	2.746e-06	4.861e-05	1.2788	1.2787	0.8959	-0.1586	yes	down	B(ii)	-	-	-	-	-	-	-	HMDB0061691	Lipids and lipid-like molecules	Glycerophospholipids	Glycerophosphoethanolamines	-	468.30650179	7.530766666669999	M+H	C22H46NO7P	0.0	56.8	metab_1089	pos_1122	pos	45.5	4.053	0.015719999999999998	4.524	0.01429	4.51371680836	4.517911682209999	4.54030239343	4.067641409069999	4.05484846296	4.03638001088	4.1513150226699995	4.08935932661	4.096244908409999	4.28336455949	4.27437700393	4.26926163475	4.0140510107
5-Fluorodeoxyuridine Monophosphate	-	0.0033299999999999996	0.007718000000000001	1.2782	1.2781	1.3315	0.4131	yes	up	B(ii)	C04242	-	-	map00983	Drug metabolism - other enzymes	Metabolism	Xenobiotics biodegradation and metabolism	HMDB0060394	Nucleosides, nucleotides, and analogues	Pyrimidine nucleotides	Pyrimidine deoxyribonucleotides	-;_	364.99443640699997	1.171	M+K	C9H12FN2O8P	0.0	42.5	metab_187	pos_189	pos	46.0	1.984	0.060160000000000005	1.49	0.1226	1.58318206056	1.5363855779100002	1.3513113523299998	1.91883322943	2.03774287415	1.99425055998	2.1204480374	2.06954794004	1.98755827912	1.7474450622	1.64778934083	1.7647854357599997	1.9159540952
Tetrahydrouridine	-	8.702e-05	0.00048449999999999996	1.2737	1.2736	1.2176	0.284	yes	up	B(ii)	-	-	-	-	-	-	-	HMDB0258911	Nucleosides, nucleotides, and analogues	Pyrimidine nucleosides	Not Available	-	283.06840430299997	3.38311666667	M+Cl	C9H16N2O6	0.0	59.3	metab_3964	neg_460	neg	49.1	2.63	0.04718	2.16	0.01825	2.17787149181	2.16106662393	2.1414156823900004	2.63501040485	2.58105286787	2.67507338428	1.9308525983700002	1.9273545705000001	1.9213631164099998	2.1775412665	2.19566616577	2.1966527673800003	1.9158511435299999
Myristoylglycine	肉豆蔻酰甘氨酸	0.0068189999999999995	0.013999999999999999	1.2729	1.2725	0.6831	-0.5497	yes	down	B(ii)	-	-	-	-	-	-	-	HMDB0013250	Organic acids and derivatives	Carboxylic acids and derivatives	Amino acids, peptides, and analogues	-	284.221826184	7.332533333330001	M-H	C16H31NO3	0.0	71.7	metab_5640	neg_2168	neg	49.9	1.078	0.003982	1.578	0.1686	1.50776561243	1.45622295501	1.7705770021599998	1.0737696026299999	1.07991503567	1.08122779223	2.42571406696	2.27317734365	2.18269790003	1.37557902306	1.77314078771	1.56235072232	1.07581801419
5'-Deoxyadenosine	5 ' -脱氧腺苷	6.393e-06	8.262e-05	1.2696	1.2694	0.8741	-0.1941	yes	down	B(i)	C05198	-	-	-	-	-	-	HMDB0001983	Nucleosides, nucleotides, and analogues	5''-deoxyribonucleosides	Not Available	4754-39-6	252.108070722	1.24	M+H	C10H13N5O3	45.4	0.0	metab_3147	pos_3273	pos	47.7	3.222	0.022930000000000002	3.6860000000000004	0.01204	3.68142342811	3.67727017198	3.69989382715	3.23824060829	3.19546178496	3.23114897834	3.3189199376099996	3.31711582243	3.2821499677099997	3.38761886801	3.38729503864	3.45051175964	3.3728629302399997
Pe(O-16:2/4:0)	-	5.696e-07	2.057e-05	1.2643	1.2642	1.1149	0.1569	yes	up	B(i)	-	-	-	-	-	-	-	-	-	-	-	-	564.328690565	7.223533333330001	M+Na-2H, M+Hac-H	C25H48NO7P	40.2	0.0	metab_6587	neg_3144	neg	45.7	4.465	0.004321	4.005	0.013309999999999999	4.0200005952	3.9959764413	3.9980578413599996	4.46001902661	4.46566261767	4.46850857475	4.5109110001	4.5193800807699995	4.5227618435400005	4.1764522484099995	4.20105631677	4.18164524767	4.39300976354
Meproscillarin	甲基海葱次甙(强心药)	8.445e-08	8.955e-06	1.2583	1.2582	1.1251	0.17	yes	up	B(ii)	-	-	-	-	-	-	-	HMDB0254457	Lipids and lipid-like molecules	Steroids and steroid derivatives	Steroid lactones	-	589.300368987	6.7617333333300005	M+FA-H	C31H44O8	0.0	40.8	metab_4317	neg_827	neg	45.4	4.093	0.006347	3.638	0.005797	3.64433210014	3.6339100640199997	3.6347219202599996	4.1002729012	4.0913285653199996	4.08799984815	4.2266220399900005	4.2130767842	4.2138957468900005	4.10091482155	4.0741421225300005	4.11218067594	4.09636200107
Decahydrogambogic Acid	去氢藤黄酸	0.0012640000000000001	0.003628	1.2555	1.255	1.1805	0.2394	yes	up	B(i)	-	-	-	-	-	-	-	-	-	-	-	-	683.38257346	7.60185	M+FA-H	C38H54O8	56.1	0.0	metab_5554	neg_2081	neg	43.3	3.054	0.02962	2.5869999999999997	0.09533	2.54450881527	2.6962012446900006	2.5203334549700003	3.05191205388	3.08422436464	3.02506587145	3.07534076324	3.0792645757	3.02728003621	3.1509845553500004	3.1742499198400003	3.10222165444	2.91156522559
Thymidine Glycol	-	0.002782	0.006667	1.255	1.2544	0.8109999999999999	-0.3023	yes	down	B(ii)	-	-	-	-	-	-	-	HMDB0042036	Nucleosides, nucleotides, and analogues	Pyrimidine nucleosides	Pyrimidine 2''-deoxyribonucleosides	32645-65-1	281.077450408	1.37465	M+Na-H2O	C10H16N2O7	0.0	42.4	metab_407	pos_413	pos	44.0	2.029	0.03948	2.502	0.1184	2.5889298147599997	2.3671707129099997	2.55005565607	2.0117737211	2.07393166533	2.0006937320700002	1.70482037211	1.7469569342700002	2.02246873461	2.11584092725	2.09770882137	2.2781138024	1.5618429090200001
Madurastatin B2	-	9.301000000000001e-07	2.648e-05	1.251	1.2509	0.8932	-0.1629	yes	down	B(i)	-	-	-	-	-	-	-	-	-	-	-	-	206.045784945	1.2659166666700001	M-H2O-H	C10H11NO5	69.1	0.0	metab_6259	neg_2814	neg	52.4	3.764	0.014369999999999999	4.2139999999999995	0.005785	4.2083396639499995	4.2149718474	4.21986666751	3.75452428431	3.78043412671	3.7566978901199994	4.07065594352	4.06263113389	4.08544444089	4.19718531418	4.19552100625	4.18716568694	3.94629884643
St(24:1_O4/18:0)	-	0.01595	0.02843	1.2485	1.2488	1.3108	0.3904	yes	up	B(i)	-	-	-	-	-	-	-	-	-	-	-	-	703.5457768919999	9.370733333330001	M+FA-H	C42H74O5	77.1	0.0	metab_5210	neg_1736	neg	50.2	2.109	0.1891	1.609	0.1047	1.69780856379	1.63461122597	1.49333992921	1.89167643593	2.20476447091	2.23193307944	1.7597610172599998	1.68070350196	1.4862761606600001	1.82095027812	2.0391106376400003	1.98791343229	2.0172914013
Neoporrigenin B	-	0.0019420000000000001	0.005111999999999999	1.244	1.2436	1.2078	0.2724	yes	up	B(ii)	-	-	-	-	-	-	-	HMDB0032680	Lipids and lipid-like molecules	Prenol lipids	Triterpenoids	196607-74-6	411.28925620300004	5.863366666669999	M+H-2H2O	C27H42O5	0.0	64.7	metab_2792	pos_2907	pos	51.4	2.679	0.03349	2.218	0.1054	2.0977088648900004	2.29527332688	2.2602540653	2.64912685255	2.6737035460599996	2.71537723449	2.6026109860599997	2.64355537597	2.77258272389	2.34482367749	2.30737091885	2.1607363848400003	2.30780440293
Oxoglutaric Acid	-	4.804e-06	6.978e-05	1.2432	1.2429999999999999	1.1502	0.2019	yes	up	B(i)	C00026	Organic acids	Carboxylic acids	map00310;map01240;map00040;map01200;map00250;map00020;map00630;map00430;map04964;map00470;map04922;map04727;map01100;map00220;map01210;map00340;map00785;map00053;map01230;map04066;map00650;map04976;map05230	Lysine degradation;Biosynthesis of cofactors;Pentose and glucuronate interconversions;Carbon metabolism;Alanine, aspartate and glutamate metabolism;Citrate cycle (TCA cycle);Glyoxylate and dicarboxylate metabolism;Taurine and hypotaurine metabolism;Proximal tubule bicarbonate reclamation;D-Amino acid metabolism;Glucagon signaling pathway;GABAergic synapse;Metabolic pathways;Arginine biosynthesis;…	Metabolism;Metabolism;Metabolism;Metabolism;Metabolism;Metabolism;Metabolism;Metabolism;Organismal Systems;Metabolism;Organismal Systems;Organismal Systems;Metabolism;Metabolism;Metabolism;Metabolism;Metabolism;Metabolism;Metabolism;Environmental Information Processing;Metabolism;Organismal Systems;Human Diseases	Amino acid metabolism;Global and overview maps;Carbohydrate metabolism;Global and overview maps;Amino acid metabolism;Carbohydrate metabolism;Carbohydrate metabolism;Metabolism of other amino acids;Excretory system;Metabolism of other amino acids;Endocrine system;Nervous system;Global and overview maps;Amino acid metabolism;Global and overview maps;Amino acid metabolism;Metabolism of cofactors an…	HMDB0000208;PW_C000134	Organic acids and derivatives	Keto acids and derivatives	Gamma-keto acids and derivatives	328-50-7	145.01393868899999	1.4650666666699999	M-H	C5H6O5	76.0	0.0	metab_3897	neg_393	neg	53.4	3.408	0.002061	2.963	0.02301	2.94170781114	2.9873238412800003	2.95920781443	3.40592091887	3.41004049195	3.4081113977099995	1.0912810647600002	1.0995178856799999	1.0917958252	2.8356997863499998	2.7588610211400004	2.7345724347900005	1.16630986419
Threonylproline	苏氨酰脯氨酸	0.0009203	0.002846	1.2358	1.2359	1.1785	0.2369	yes	up	B(ii)	-	-	-	-	-	-	-	HMDB0029069	Organic acids and derivatives	Carboxylic acids and derivatives	Amino acids, peptides, and analogues	46398-79-2	217.117776753	1.21716666667	M+H	C9H16N2O4	0.0	48.9	metab_3177	pos_3303	pos	47.0	2.978	0.04855	2.5269999999999997	0.07422999999999999	2.4903355035	2.4784008554900003	2.6125245325799997	3.03276784922	2.94118360265	2.9590620198	2.49647475178	2.58713828491	2.47691320765	2.92114756803	2.88080797534	2.9371639769	2.66120544756
3-Acetyl-N-[1-(3-Methyl-1,2,4-Oxadiazol-5-Yl)Cyclohexyl]Benzamide	-	0.04045	0.0621	1.2335	1.2329999999999999	0.7832	-0.3526	yes	down	B(i)	-	-	-	-	-	-	-	-	-	-	-	-	328.16797096700003	1.32281666667	M+H	C18H21N3O3	51.3	0.0	metab_3082	pos_3207	pos	44.7	1.9	0.2303	2.426	0.2002	2.33488301871	2.28789231148	2.65579386206	1.6639448336899998	1.91146367098	2.12414353065	2.4299686996400003	2.4677414323599995	2.4694156003	2.38728417828	2.19757455027	1.9030479277	2.17555165433
Momoridcin	-	6.579e-05	0.0003925	1.2237	1.2234	1.1216	0.1656	yes	up	B(ii)	-	-	-	-	-	-	-	HMDB0030512	Lipids and lipid-like molecules	Prenol lipids	Triterpenoids	-	505.346346662	6.537083333330001	M+Cl	C31H50O3	0.0	43.4	metab_5823	neg_2361	neg	43.1	4.003	0.007148999999999999	3.569	0.04285	3.5729123801599996	3.60987874366	3.52442840339	4.000317449040001	4.01057230419	3.9968172866000002	3.58598079641	3.63512075486	3.6084416865099995	3.7308717465400005	3.6978169839999997	3.6915650292	3.94807530255
St(24:1_O4/14:0)	-	0.003001	0.007093	1.2168	1.2169	1.2409999999999999	0.3114	yes	up	B(i)	-	-	-	-	-	-	-	-	-	-	-	-	647.485803986	8.96026666667	M+FA-H	C38H66O5	47.3	0.0	metab_4813	neg_1332	neg	43.5	2.2969999999999997	0.09617	1.851	0.07191	1.9333625906799998	1.8032817427	1.8151893465200002	2.40773253634	2.2437156366099997	2.238714121	2.37153757582	2.2994953267900002	2.33836029065	2.3193366117	2.2094067269099997	2.30809067734	2.17702938102
Ce(Pgd2)	-	0.0031309999999999997	0.00735	1.2155	1.2157	1.2097	0.2746	yes	up	B(ii)	-	-	-	-	-	-	-	HMDB0290214	Not Available	Not Available	Not Available	-	701.548040237	9.276233333330001	M-H2O-H	C47H76O5	0.0	53.7	metab_4856	neg_1375	neg	43.2	2.573	0.0997	2.127	0.06916	2.1931806832	2.05519661176	2.13256953099	2.45755307066	2.63356239705	2.62672663708	2.09201740962	2.39971785992	2.03815798465	2.32464336368	2.3426450726900003	2.49027946497	2.09056133071
Monoelaidin	单反油酸甘油酯	7.835e-07	2.422e-05	1.214	1.2139	1.1144	0.1562	yes	up	B(ii)	-	-	-	-	-	-	-	HMDB0254854	Lipids and lipid-like molecules	Glycerolipids	Monoradylglycerols	-	379.28243378199994	7.70525	M+Na	C21H40O4	0.0	51.0	metab_1138	pos_1173	pos	48.0	4.131	0.009602	3.707	0.010159999999999999	3.7144477632699995	3.71039632119	3.6951836770899997	4.13027449181	4.12166034936	4.14083098027	4.045508879280001	4.04157199075	4.036408117790001	3.7709639777399997	3.77940370954	3.7854907359099994	3.98202831398
Fahfa(4:0/23:0)	-	0.0001462	0.0007147	1.2074	1.2072	0.8804	-0.1838	yes	down	B(i)	-	-	-	-	-	-	-	-	-	-	-	-	439.377442049	9.3274	M-H	C27H52O4	45.7	0.0	metab_5216	neg_1742	neg	47.2	3.12	0.04863	3.5439999999999996	0.0183	3.5645620978699992	3.5375302450999997	3.52967286514	3.06432756502	3.15000123285	3.14705081893	2.4198772178	2.49134423899	2.30111356362	2.70708100435	2.72888915039	2.66463536012	2.6265126692
Cellobiose	纤维二糖	6.861e-07	2.294e-05	1.2003	1.2001	1.1066	0.1462	yes	up	B(i)	C00185;C06422;_	Carbohydrates;-;-	Oligosaccharides;-;-	map01100;map00500;map02010	Metabolic pathways;Starch and sucrose metabolism;ABC transporters	Metabolism;Metabolism;Environmental Information Processing	Global and overview maps;Carbohydrate metabolism;Membrane transport	-;HMDB0000055;HMDB0242553;HMDB0246552	Organic oxygen compounds	Organooxygen compounds	Carbohydrates and carbohydrate conjugates	16462-44-5;528-50-7;_	377.085323201	1.2205833333299998	M+Cl	C12H22O11	36.1	0.0	metab_3766	neg_257	neg	41.8	4.3069999999999995	0.007575	3.892	0.01083	3.8813774994999997	3.8925220007699997	3.9030309611400003	4.29861454062	4.31337570325	4.30895199488	4.12978758272	4.13380977492	4.13955605132	4.36667166926	4.36064762895	4.352602671650001	4.30199107231
Hydroxyhexadecenoylcarnitine	-	0.002484	0.006111999999999999	1.1972	1.1971	1.136	0.184	yes	up	B(ii)	-	-	-	-	-	-	-	HMDB0253270	Lipids and lipid-like molecules	Fatty Acyls	Fatty acids and conjugates	-	446.346911958	6.168016666669999	M+CH3OH+H	C23H43NO5	0.0	44.7	metab_2725	pos_2833	pos	46.4	3.591	0.0164	3.161	0.1087	3.2538774946499998	3.18874817798	3.04160956449	3.6074089783199996	3.574623743	3.5917425119	3.06800550033	3.01736854127	3.07206193954	3.27898321115	3.2524591009099995	3.18448077729	3.4351906840599997
(E)-6-Hydroxyoctadec-4-Enoic Acid	（E） -6-羟基十八碳-4-烯酸	0.038610000000000005	0.05984	1.1967	1.1966	1.5019999999999998	0.5869	yes	up	B(i)	-	-	-	-	-	-	-	-	-	-	-	-	319.227708279	7.085883333330001	M+Na-2H	C18H34O3	99.8	0.0	metab_4390	neg_906	neg	54.6	1.476	0.2816	0.9827	0.0014119999999999998	0.9830557919580001	0.9838212946860001	0.981084982243	1.62929611541	1.6475127052399998	1.1509960267100001	3.1228318438800002	2.73601237666	3.18868355391	1.08365753769	1.0855700850399999	1.09649224127	1.14551317599
Homocholic Acid	-	0.0077150000000000005	0.01549	1.1965	1.1967	1.1558	0.2089	yes	up	B(ii)	-	-	-	-	-	-	-	HMDB0253203	Lipids and lipid-like molecules	Steroids and steroid derivatives	Hydroxysteroids	_;	403.28396922400003	7.434183333330001	M-H2O-H	C25H42O5	0.0	57.6	metab_4480	neg_997	neg	45.8	3.293	0.1177	2.8489999999999998	0.1011	2.95736525486	2.8332818300800002	2.75709211236	3.16822243163	3.30994834491	3.4017784058499996	2.67745557096	2.54129870787	2.95353274713	3.34171637792	3.24296958109	3.35399844954	3.360058864
Testosterone	睾酮	0.019280000000000002	0.03343	1.1962	1.1967	0.7691	-0.3787	yes	down	B(ii)	C00535	Steroids;Hormones and transmitters	19-Carbon atoms;Steroid hormones	map01100;map05215;map00140;map05200;map01522;map04929;map04913	Metabolic pathways;Prostate cancer;Steroid hormone biosynthesis;Pathways in cancer;Endocrine resistance;GnRH secretion;Ovarian steroidogenesis	Metabolism;Human Diseases;Metabolism;Human Diseases;Human Diseases;Organismal Systems;Organismal Systems	Global and overview maps;Cancer: specific types;Lipid metabolism;Cancer: overview;Drug resistance: antineoplastic;Endocrine system;Endocrine system	HMDB0000234	Lipids and lipid-like molecules	Steroids and steroid derivatives	Androstane steroids	58-22-0;	293.185313683	4.4248	M+Na-H2O	C19H28O2	0.0	63.2	metab_2916	pos_3036	pos	46.7	1.5490000000000002	0.2071	2.0140000000000002	0.04892	2.0167229045	2.0617462364	1.9640020960099998	1.3139863403799998	1.7057964591499999	1.6261526290900001	1.9451730166299999	1.67675522292	1.91690404711	1.8236983210599997	1.8440807811900002	1.55768726512	1.60656910069
Pc(Pgf1Alpha/P-16:0)	-	0.001276	0.003654	1.1933	1.1931	0.8442	-0.2443	yes	down	B(ii)	-	-	-	-	-	-	-	HMDB0289522	Not Available	Not Available	Not Available	-	835.6239188610001	6.88296666667	M+NH4	C44H84NO10P	0.0	46.1	metab_2565	pos_2661	pos	39.4	2.287	0.0719	2.7089999999999996	0.0549	2.66891475195	2.68683523364	2.77169375131	2.25877255724	2.23394964305	2.36902525704	1.79609185908	1.62511701509	1.7674715195900002	2.34860156443	2.50064253289	2.22624302026	2.45425151002
Leptomycin B	对溴磷	0.01431	0.025910000000000002	1.1904	1.1905	1.2021	0.2656	yes	up	B(ii)	-	-	-	-	-	-	-	HMDB0254018	Lipids and lipid-like molecules	Fatty Acyls	Fatty acids and conjugates	-	561.321143935	7.3687	M+Na-2H	C33H48O6	0.0	47.1	metab_4455	neg_972	neg	42.6	2.694	0.03229	2.241	0.1863	2.43365945406	2.22759984951	2.06173704931	2.70860619727	2.65659951208	2.71576859883	2.69975530715	2.72192931427	2.68529201709	2.49747908741	2.63432996653	2.6076177818599997	2.39653628157
13-Hydroxyoctadecanoic Acid	-	0.03947	0.0609	1.1876	1.1876	0.8089	-0.3059	yes	down	B(ii)	-	-	-	-	-	-	-	HMDB0061662	Lipids and lipid-like molecules	Fatty Acyls	Fatty acids and conjugates	-	323.255025785	8.12705	M+Na	C18H36O3	0.0	59.0	metab_2201	pos_2276	pos	47.6	2.062	0.28	2.549	0.005209	2.54613142398	2.54669918028	2.55542425335	2.17313869205	2.27010411847	1.7439971862099999	1.9387115542500002	1.71858035107	1.8547361473299997	2.01163938914	1.9632184829599997	2.16457926447	1.73257739845
28-Norbrassinolide	-	0.0009258	0.002861	1.1795	1.1795	1.159	0.2129	yes	up	B(ii)	-	-	-	-	-	-	-	HMDB0302397	Lipids and lipid-like molecules	Steroids and steroid derivatives	Steroid lactones	-	530.345300109	7.3766	M+ACN+Na	C27H46O6	0.0	44.4	metab_2445	pos_2530	pos	44.9	2.989	0.01445	2.5789999999999997	0.07962999999999999	2.67046865201	2.53984080728	2.52625734729	3.00292354299	2.97415173753	2.99097564283	2.38354544141	2.4261075158099996	2.33313603602	2.5179335395200004	2.52670748643	2.55129722255	2.83038201472
Acetoxy-8-Gingerol	-	5.289e-05	0.00033319999999999997	1.1786	1.1784	1.1226	0.1668	yes	up	B(i)	-	-	-	-	-	-	-	-	-	-	-	-	363.218935516	7.914833333330001	M-H	C21H32O5	70.3	0.0	metab_4604	neg_1123	neg	49.2	3.681	0.03415	3.279	0.01694	3.2616373090799997	3.29545142605	3.28026513429	3.7072863677099996	3.69326767114	3.6423946603500004	3.79797173555	3.7857582320999996	3.79303587945	2.8855308965599997	2.88157112802	2.85641889358	3.64972093922
Arabinosylhypoxanthine	阿拉伯糖基次黄嘌呤	0.0001604	0.000766	1.1784	1.1781	1.1505	0.2023	yes	up	B(ii)	-	-	-	-	-	-	-	HMDB0003040	Nucleosides, nucleotides, and analogues	Purine nucleosides	Not Available	7013-16-3	267.073559616	2.37501666667	M-H	C10H12N4O5	0.0	42.2	metab_6125	neg_2678	neg	46.8	3.08	0.03973	2.677	0.03147	2.6468865417	2.70961044276	2.6736827733400004	3.0698761773000003	3.1240984343799996	3.0466758332099997	2.8182666417199997	2.7942183597500003	2.73082853274	2.9648209473400002	3.0557889900800004	2.9152095831000002	2.73936613297
Sm(19:2_2O/9:0)	-	0.0004476	0.001662	1.1779	1.178	1.1534	0.2058	yes	up	B(i)	-	-	-	-	-	-	-	-	-	-	-	-	637.4333634530001	8.50461666667	M+Na-2H	C33H65N2O6P	46.4	0.0	metab_5329	neg_1855	neg	46.7	3.0610000000000004	0.03141	2.654	0.05845	2.72184625638	2.61981155183	2.6214290074599997	3.06043527367	3.02927837271	3.0920991669999998	2.61417778511	2.61432614393	2.6570996451199997	2.9980475328600003	3.03266350032	2.99593036194	2.96901299316
Cinobufagin	华蟾酥毒基	3.383e-08	5.592000000000001e-06	1.1774	1.1773	0.9437	-0.0836	yes	down	B(i)	C16931;_	Steroids;-	24-Carbon atoms;-	-	-	-	-	-;HMDB0250266;LMST01130032	Lipids and lipid-like molecules	Steroids and steroid derivatives	Steroid lactones	470-37-1;_;	487.23619852900003	6.232266666669999	M+FA-H	C26H34O6	59.5	0.0	metab_4214	neg_719	neg	49.4	6.689	0.0026620000000000003	7.087999999999999	0.005362	7.0847703732000005	7.0853448726199995	7.094332139310001	6.69239443887	6.68762541644	6.687960143840001	6.946793726719999	6.9517950939399995	6.95244077709	6.915565458760001	6.909559967689999	6.9119179513199995	6.72951479398
Glycocholic Acid	甘氨胆酸	0.02465	0.0411	1.177	1.1769	1.2646	0.3386	yes	up	B(ii)	C01921	Steroids	24-Carbon atoms	map01100;map04979;map04976;map00120	Metabolic pathways;Cholesterol metabolism;Bile secretion;Primary bile acid biosynthesis	Metabolism;Organismal Systems;Organismal Systems;Metabolism	Global and overview maps;Digestive system;Digestive system;Lipid metabolism	HMDB0000138	Lipids and lipid-like molecules	Steroids and steroid derivatives	Bile acids, alcohols and derivatives	475-31-0;	448.302250782	5.8272	M+H-H2O	C26H43NO6	0.0	56.2	metab_2796	pos_2912	pos	44.3	2.194	0.2145	1.735	0.07173	1.7522509702000002	1.79734531759	1.6568626229700003	2.07317800109	2.06710487643	2.44166409789	2.65533358019	2.7228968459400003	2.58974375708	2.2329851624	1.64178208461	2.1573982416799997	1.8465686097299998
(2-Oxo-2,3-Dihydro-1H-Indol-3-Yl)Acetic Acid	-	0.00024330000000000003	0.001056	1.175	1.1749	0.8635	-0.2117	yes	down	B(i)	-	-	-	-	-	-	-	-	-	-	-	-	190.05138053099998	1.2959166666700002	M-H	C10H9NO3	40.1	0.0	metab_3841	neg_334	neg	46.6	2.543	0.05554	2.945	0.008561	2.9441293922900003	2.936660873	2.9537389960000002	2.56109747128	2.5864934531599997	2.48014079813	2.48065457589	2.58357749865	2.60200519103	2.4319057166699998	2.2446735911	2.4117369965599997	2.5934533983200003
Lubiminol	-	0.009186	0.01796	1.1684	1.1684	1.1678	0.2238	yes	up	B(ii)	-	-	-	-	-	-	-	HMDB0029604	Lipids and lipid-like molecules	Prenol lipids	Sesquiterpenoids	55784-92-4	309.202549627	7.36926666667	M+CH3OH+Na	C15H26O3	0.0	43.2	metab_2450	pos_2535	pos	44.5	2.965	0.08246	2.539	0.1331	2.4542187227900003	2.46942868087	2.69206253525	2.8719428942299996	3.02858732476	2.9949557802399998	2.90228727973	2.91656602486	2.90198371379	3.07615895367	3.0913748391900002	3.15725627152	3.0884318249900002
Pc(O-8:0/10:0)	-	4.09e-06	6.249e-05	1.1679	1.1677	1.1511	0.203	yes	up	B(i)	-	-	-	-	-	-	-	-	-	-	-	-	568.359959485	11.78075	M+FA-H	C26H54NO7P	68.8	0.0	metab_5072	neg_1594	neg	50.0	2.9939999999999998	0.015309999999999999	2.6010000000000004	0.012209999999999999	2.60411803352	2.6115579217500002	2.5876903576599997	2.98223025925	2.9886125888099997	3.01135280374	2.9400463857599997	2.9849809379	2.93753663717	2.70981448606	2.6939668687299996	2.61587252615	2.95166682625
Foliandrin	-	3.802e-05	0.0002712	1.1617	1.1615	1.0928	0.1281	yes	up	B(ii)	-	-	-	-	-	-	-	HMDB0252427	Lipids and lipid-like molecules	Steroids and steroid derivatives	Steroid lactones	-	557.317143881	7.506683333330001	M-H2O-H	C32H48O9	0.0	46.2	metab_4503	neg_1020	neg	45.0	4.591	0.03073	4.2010000000000005	0.01464	4.18412205044	4.20616354121	4.211842889140001	4.60635403374	4.6106388562400005	4.55539793228	4.66009006761	4.66737784549	4.68079750844	4.48277555503	4.50221565941	4.50398235589	4.66869708917
6-Hydroxy-5-Methoxy-1H-Indole-2-Carboxylic Acid	-	9.101e-05	0.0005023	1.1582	1.158	0.8957	-0.1589	yes	down	B(ii)	-	-	-	-	-	-	-	HMDB0245714	Organoheterocyclic compounds	Indoles and derivatives	Indolecarboxylic acids and derivatives	-	208.059284275	1.48448333333	M+H	C10H9NO4	0.0	42.0	metab_447	pos_455	pos	45.2	3.341	0.02108	3.73	0.036680000000000004	3.7062625809900003	3.7108723115599997	3.77196912053	3.32510103817	3.3326958837199996	3.36481696727	3.5213143827699995	3.5543722220099996	3.5300747900699996	3.60227940233	3.6078223948500003	3.6112074546900006	3.3624821738599997
Liquiritin	甘草黄苷	2.277e-05	0.0001908	1.1555	1.1553	1.1313	0.1779	yes	up	B(ii)	C16989;_	-	-	-	-	-	-	HMDB0029520	Phenylpropanoids and polyketides	Flavonoids	Flavonoid glycosides	551-15-5;	383.11529280199994	1.1856666666700002	M+H-2H2O	C21H22O9	0.0	55.6	metab_3255	pos_3381	pos	46.8	3.318	0.02329	2.9330000000000003	0.01821	2.9210786725	2.9535125047400004	2.92293848703	3.29298893327	3.3220179317799996	3.33905804262	3.25970856092	3.22342626477	3.2189869458700002	3.34083926501	3.33065884769	3.35895737023	3.3381102316900004
Thymidine	胸苷	0.002221	0.0055850000000000006	1.1547	1.1549	1.1739	0.2313	yes	up	B(i)	C00214	Nucleic acids	Nucleosides	map00240;map01100;map01232	Pyrimidine metabolism;Metabolic pathways;Nucleotide metabolism	Metabolism;Metabolism;Metabolism	Nucleotide metabolism;Global and overview maps;Global and overview maps	HMDB0000273;PW_C000187	Nucleosides, nucleotides, and analogues	Pyrimidine nucleosides	Pyrimidine 2''-deoxyribonucleosides	50-89-5	277.058466405	1.27358333333	M+Cl	C10H14N2O5	55.9	0.0	metab_3832	neg_325	neg	47.7	2.693	0.061720000000000004	2.294	0.07755	2.33555292906	2.20481427242	2.34244670772	2.6652748973400002	2.6508298792500002	2.7642234998900004	2.59797066353	2.3390540351499998	2.53138744709	2.78394915894	2.7426403591299997	2.76291738787	2.51990568089
2-Cyclohexen-1-One, 3-(15-Hydroxypentadecyl)-2,4,4-Trimethyl-	-	0.004957	0.01078	1.1484	1.1485	0.8324	-0.2647	yes	down	B(ii)	-	-	-	-	-	-	-	HMDB0258756	Lipids and lipid-like molecules	Fatty Acyls	Fatty alcohols	-	409.33123153	8.93076666667	M+FA-H	C24H44O2	0.0	47.9	metab_5275	neg_1801	neg	46.1	2.001	0.1181	2.404	0.03879	2.36262253728	2.40997281824	2.43951938662	2.12756255299	1.9827765573099998	1.8934950566599997	1.72981620056	1.54197828928	1.4404453083000002	1.16324170044	1.3954414630399998	1.5774344258500002	2.0109709373299998
N-Acetyl-Dl-Glutamic Acid	-	1.4590000000000001e-06	3.351e-05	1.1458	1.1457	1.1221	0.1662	yes	up	B(i)	-	-	-	-	-	-	-	-	-	-	-	-	188.056076633	1.2585833333299998	M-H	C7H11NO5	72.1	0.0	metab_6267	neg_2822	neg	52.2	3.4739999999999998	0.008402	3.096	0.01188	3.09262776611	3.0860616533200003	3.1091159075200006	3.46797560764	3.4702551954300005	3.4835336741100003	2.8083368616900004	2.86989283252	2.79761549277	2.96871017303	3.0110167828400005	3.0572118290099994	2.78191618237
Fasciculol C	-	0.0001696	0.0007987000000000001	1.1446	1.1445	1.1623	0.217	yes	up	B(ii)	-	-	-	-	-	-	-	HMDB0035853	Lipids and lipid-like molecules	Prenol lipids	Triterpenoids	65694-19-1	507.36471473800003	8.32163333333	M-H	C30H52O6	0.0	42.3	metab_5369	neg_1896	neg	40.7	2.728	0.048139999999999995	2.347	0.006156	2.3422460185799996	2.34417862691	2.35374243147	2.76278306175	2.74725939057	2.6727331370200003	1.9948396992700002	2.0338039839	1.9837668215200002	2.3677686540900003	2.3208615350999997	2.3810169334	2.70670695411
Lpc(17:0)	-	1.086e-05	0.00011810000000000001	1.1441	1.1439	1.1086	0.1488	yes	up	B(i)	C04230	Lipids	Phospholipids	map00564;map05231	Glycerophospholipid metabolism;Choline metabolism in cancer	Metabolism;Human Diseases	Lipid metabolism;Cancer: overview	HMDB0012108	Lipids and lipid-like molecules	Glycerophospholipids	Glycerophosphocholines	50930-23-9	554.3418279169999	7.7835	M+FA-H	C25H52NO7P	59.7	0.0	metab_4572	neg_1090	neg	47.4	3.8480000000000003	0.006790999999999999	3.471	0.02305	3.4455736281199996	3.4907924235000003	3.47598962451	3.8486264275099997	3.85481142319	3.84124671835	3.76332850688	3.7402764235	3.7892282448800003	3.5334097185300006	3.5682628031	3.5413638378199996	3.8880291496800004
Physagulin F	-	5.118e-05	0.0003252	1.1424	1.1423	1.2107	0.2758	yes	up	B(ii)	-	-	-	-	-	-	-	HMDB0039631	Lipids and lipid-like molecules	Steroids and steroid derivatives	Steroid lactones	_;	525.245090552	6.232266666669999	M-H2O-H	C30H40O9	0.0	42.8	metab_5869	neg_2409	neg	40.9	2.1719999999999997	0.03549	1.794	0.00155	1.7947675795400002	1.79560813783	1.7926028671599998	2.19466330688	2.13104751708	2.1901017615900003	2.2847701611	2.0935586559	2.3053937701700002	2.409953657	2.1593960508700003	2.2245593913599997	2.18092213264
Cohibin B	科希宾B	0.0008182	0.002581	1.1424	1.1424	1.1483	0.1995	yes	up	B(ii)	-	-	-	-	-	-	-	HMDB0031169	Lipids and lipid-like molecules	Fatty Acyls	Fatty alcohols	189508-32-5	590.511251529	9.1155	M+ACN+H	C35H64O4	0.0	55.1	metab_1946	pos_2009	pos	43.2	2.9730000000000003	0.0709	2.589	0.01898	2.60105353353	2.5668911453599996	2.5982912629299997	2.9655783435400003	2.90643005175	3.0476179704699997	1.7667761554499999	1.7561529711400001	1.1825408134	1.8662416959900001	2.2018097622	1.9429247515799999	1.65493452109
(S)-9-Hydroxy-10-Undecenoic Acid	-	0.01958	0.03387	1.1421	1.1423	1.213	0.2786	yes	up	B(ii)	-	-	-	-	-	-	-	HMDB0032662	Organic acids and derivatives	Hydroxy acids and derivatives	Medium-chain hydroxy acids and derivatives	_;	245.13822051	4.56736666667	M+FA-H	C11H20O3	0.0	43.0	metab_6062	neg_2614	neg	44.8	2.42	0.1538	1.995	0.12	2.13333865682	1.93025914788	1.9209569233900001	2.54885642216	2.2495210455200003	2.46083332394	2.16628346166	2.06217397933	2.02988409032	2.19724520216	2.26022230459	2.2052348902900003	2.4239826329799996
Cucurbitacin E	葫芦素E	0.02083	0.03565	1.1377	1.1382	1.1909	0.252	yes	up	B(ii)	C08797;_	-	-	-	-	-	-	HMDB0250581	Lipids and lipid-like molecules	Steroids and steroid derivatives	Cucurbitacins	18444-66-1;_;	555.293581005	6.638566666669999	M-H	C32H44O8	0.0	66.4	metab_5803	neg_2340	neg	48.0	2.639	0.1054	2.2159999999999997	0.1679	2.11579407387	2.12259197102	2.40987476314	2.72462923508	2.6721459123400004	2.5216600903999997	2.6191440955000003	2.59191524983	2.7280619962	2.58700054063	2.63299332925	2.57065619086	2.8168568994700003
Enterolactone	肠内酯	5.529e-07	2.031e-05	1.1304	1.1303	1.0983	0.1353	yes	up	B(i)	C18165	-	-	-	-	-	-	HMDB0006101	Lignans, neolignans and related compounds	Furanoid lignans	Tetrahydrofuran lignans	78473-71-9;185254-87-9	333.089416495	1.2885833333299999	M+Cl	C18H18O4	86.0	0.0	metab_6245	neg_2799	neg	55.5	4.112	0.007051000000000001	3.7439999999999998	0.008579	3.73568260291	3.74314470984	3.7527935652800006	4.10352696243	4.11590977576	4.1155638537599994	4.01704693922	4.013655372280001	4.03386533307	4.1075734290699994	4.1224565344999995	4.12624755346	4.2583586749
Sl(12:1_O/13:1)	-	1.294e-05	0.0001317	1.1251	1.1249	1.1029	0.1413	yes	up	B(i)	-	-	-	-	-	-	-	-	-	-	-	-	518.315898072	6.703733333330001	M+FA-H	C25H47NO5S	38.5	0.0	metab_5787	neg_2320	neg	37.1	3.923	0.01926	3.557	0.0148	3.54558610296	3.57405936834	3.5528044844699997	3.9448060238699996	3.91233897987	3.9106146772000003	3.7443022688300003	3.7298784890699994	3.7427325984099995	3.7639392486400003	3.7738165986500003	3.7989598727	3.90706999619
1-Ethyl-3-(Dimethyl-Aminopropyl)-Carbodiimide	-	0.002017	0.0051979999999999995	1.1237	1.1236	0.8289	-0.2706	yes	down	B(ii)	-	-	-	-	-	-	-	HMDB0258121	Organic nitrogen compounds	Organonitrogen compounds	Carbodiimides	-	188.17432281900003	1.14933333333	M+CH3OH+H	C8H17N3	0.0	55.2	metab_3300	pos_3426	pos	47.1	1.827	0.07003	2.204	0.058539999999999995	2.14171501652	2.21192960165	2.25795176935	1.8395876441099999	1.75115062813	1.8894189556599998	1.9575923688799999	1.82418650972	1.9603792360099999	1.10996583434	1.10915172822	1.6949126340399998	1.71617470725
His-Arg-Lys	-	4.765e-06	6.938e-05	1.1201	1.12	0.9133	-0.1309	yes	down	B(i)	-	-	-	-	-	-	-	-	-	-	-	-	877.528432586	7.13655	2M-H	C18H33N9O4	64.2	0.0	metab_4400	neg_917	neg	49.7	3.8110000000000004	0.01781	4.173	0.005775	4.17904031622	4.16801545523	4.17054851143	3.82921397679	3.7936261160400004	3.8102199453300005	4.098479125430001	4.09206847742	4.0999665835900005	3.9701954646499997	3.9965529890300004	3.9622345196300004	4.01101914639
Heptadecanoic Acid	十七烷酸	0.00023199999999999997	0.001018	1.119	1.1186	1.1307	0.1772	yes	up	B(i)	-	-	-	-	-	-	-	HMDB0002259;LMFA01010017	Lipids and lipid-like molecules	Fatty Acyls	Fatty acids and conjugates	506-12-7;	269.248864281	8.54128333333	M-H	C17H34O2	50.5	0.0	metab_5326	neg_1852	neg	46.7	3.15	0.02232	2.786	0.04509	2.7538351836699997	2.83744632249	2.7663914638300002	3.14719754674	3.17419295507	3.12990035967	2.7311382642199997	2.74278100737	2.77490271898	2.83576902634	2.82892415999	2.86969895815	2.7390318312299997
1,5-Isoquinolinediol	1，5 -异喹啉二醇	7.092e-05	0.0004151	1.1159	1.1158	0.9053	-0.1435	yes	down	B(i)	-	-	-	-	-	-	-	HMDB0244237	Organoheterocyclic compounds	Isoquinolines and derivatives	Not Available	-	162.053728365	1.49198333333	M+H	C9H7NO2	36.7	0.0	metab_450	pos_458	pos	44.3	3.4530000000000003	0.02216	3.8139999999999996	0.029419999999999998	3.84308082954	3.8140524377699996	3.78423780458	3.4359462313700004	3.4781681663499997	3.4453662658399997	3.6408684270999996	3.5966980504800006	3.6595104345699996	3.74975518816	3.7516322430300004	3.7103202421	3.56713675814
Lipoxin A4	脂氧素A4	0.000453	0.001675	1.1143	1.1144	1.0989	0.136	yes	up	B(i)	C06314	-	-	map00590;map01100;map04080;map05145	Arachidonic acid metabolism;Metabolic pathways;Neuroactive ligand-receptor interaction;Toxoplasmosis	Metabolism;Metabolism;Environmental Information Processing;Human Diseases	Lipid metabolism;Global and overview maps;Signaling molecules and interaction;Infectious disease: parasitic	HMDB0004385;LMFA03040001	Lipids and lipid-like molecules	Fatty Acyls	Eicosanoids	89663-86-5;	351.219716994	9.743383333330002	M-H	C20H32O5	42.0	0.0	metab_5199	neg_1724	neg	45.4	4.046	0.01575	3.682	0.057460000000000004	3.6994180764499998	3.6179857284500003	3.72891728833	4.04741064719	4.02921034986	4.06056724752	4.34236942833	4.30150419056	4.390497334619999	4.28948537196	4.2201860480599995	4.24587360651	4.02894448675
Tetradecenoylcarnitine	十四烯酰肉碱	2.637e-05	0.0002109	1.1131	1.1129	1.1307	0.1772	yes	up	B(ii)	-	-	-	-	-	-	-	HMDB0258884	Lipids and lipid-like molecules	Fatty Acyls	Fatty acids and conjugates	-	387.32002482	6.356833333330001	M+NH4	C21H39NO4	0.0	47.9	metab_2682	pos_2787	pos	44.2	3.0980000000000003	0.009569	2.74	0.02682	2.7157753855199998	2.76885232485	2.7355993435799997	3.1041095472299998	3.10271394333	3.0868814514999996	2.9510636248699997	2.92391390893	2.93797279741	2.7368983701099996	2.7319616209	2.9223538296099996	2.8543419158599996
Asebotoxin	杜鹃毒素	0.006823	0.01401	1.1097	1.11	1.1585	0.2122	yes	up	B(ii)	-	-	-	-	-	-	-	HMDB0248654	Lipids and lipid-like molecules	Prenol lipids	Diterpenoids	-	411.240414162	1.36275	M-H	C22H36O7	0.0	46.7	metab_3870	neg_365	neg	43.9	2.778	0.04779	2.398	0.1191	2.5071308990900003	2.27075764369	2.41505132374	2.73332718822	2.7725312841100003	2.8284209373799998	2.72624303335	2.73022338823	2.78466699754	2.93388639508	2.9611129054000003	2.8955728033	3.07069440583
Eicosapentaenoic Acid	二十碳五烯酸	1.201e-06	3.019e-05	1.1066	1.1065	1.0855	0.1184	yes	up	B(i)	C06428	Lipids	Fatty acids	map01040	Biosynthesis of unsaturated fatty acids	Metabolism	Lipid metabolism	HMDB0001999;PW_C001337	Lipids and lipid-like molecules	Fatty Acyls	Fatty acids and conjugates	10417-94-4	301.216534838	7.732666666669999	M-H	C20H30O2	41.3	0.0	metab_4559	neg_1077	neg	46.7	4.468999999999999	0.004482	4.117	0.01213	4.13062368828	4.11044607702	4.10888519352	4.4669411097900005	4.47440661754	4.466377077280001	4.38693973831	4.40978890808	4.38698927424	4.29054681747	4.29279713257	4.29287660562	4.55620177663
Stearoyl Lysophosphatidylethanolamine	-	1.2710000000000002e-07	1.017e-05	1.103	1.1029	1.0721	0.1004	yes	up	B(i)	-	-	-	-	-	-	-	-	-	-	-	-	480.30795675300004	7.972816666669999	M-H	C23H48NO7P	79.0	0.0	metab_4620	neg_1139	neg	54.1	5.207000000000001	0.006552	4.857	0.003256	4.85284845659	4.8589621322	4.857848762930001	5.214125072380001	5.2033708905500005	5.2022639465400005	5.1482203147400005	5.1400377942199995	5.144819833040001	4.927929026919999	4.93016713823	4.93178884292	5.2619937261
Arjungenin	-	3.676e-05	0.0002655	1.0964	1.0964	1.0879	0.1215	yes	up	B(i)	-	-	-	-	-	-	-	-	-	-	-	-	503.33375918699994	7.289033333330001	M-H	C30H48O6	78.5	0.0	metab_5647	neg_2175	neg	49.7	4.309	0.01445	3.9610000000000003	0.026369999999999998	3.9915313522300004	3.9461468211699997	3.9455566123400003	4.32521238168	4.30189629036	4.29877258909	3.95671054784	3.9535663892	3.9371726827099995	4.15587409794	4.10959139583	4.1063307568	4.24580667375
Kanokoside D	-	0.002869	0.006829000000000001	1.0933	1.0932	1.1498	0.2014	yes	up	B(i)	C17431;_	-	-	-	-	-	-	-;HMDB0036105	Lipids and lipid-like molecules	Prenol lipids	Terpene glycosides	-;64703-88-4	623.258154768	11.7300833333	M-H	C27H44O16	35.1	0.0	metab_5106	neg_1628	neg	42.0	2.755	0.09071	2.396	0.03034	2.36851401298	2.3900999796	2.4284211125599997	2.67807382722	2.7327138771099997	2.85521731866	2.8076244882599997	2.8491065833399998	2.7570104455699997	2.58978293969	2.55211914427	2.5746226892200004	2.64499284811
Pg(Lte4/I-22:0)	-	0.01236	0.023030000000000002	1.0912	1.0907	0.8853	-0.1758	yes	down	B(ii)	-	-	-	-	-	-	-	HMDB0272122	Not Available	Not Available	Not Available	-	972.6058210939999	6.356833333330001	M+H-H2O	C51H92NO13PS	0.0	60.1	metab_2678	pos_2783	pos	41.2	2.909	0.08456	3.286	0.1249	3.4157538921900006	3.1666168830199997	3.2750025827599996	3.0059714797400003	2.8518759427499996	2.86858938746	2.87638973773	2.7510020206200005	2.6947148349	3.0504832204900003	2.95519185357	2.92661561699	2.78056398618
16Beta-16-Hydroxy-3-Oxo-1,12-Oleanadien-28-Oic Acid	-	0.03105	0.04977	1.0829	1.0826	0.8301	-0.2686	yes	down	B(ii)	-	-	-	-	-	-	-	HMDB0040711	Lipids and lipid-like molecules	Prenol lipids	Triterpenoids	77625-72-0	532.338904876	6.6628166666699995	M+ACN+Na	C30H44O4	0.0	56.0	metab_833	pos_852	pos	45.0	1.93	0.1888	2.325	0.09208	2.4299338654400002	2.28943475535	2.25656656075	2.0796152853	1.71773600699	1.9920572086700001	2.29848400517	2.1297679883000002	2.37317139505	1.58229796617	1.93309231215	2.0023059660799998	1.13205531865
Thiosulfate	硫代硫酸盐	3.684e-06	5.894e-05	1.0818	1.0817	1.1091	0.1493	yes	up	B(ii)	C00320;C05529	-	-	map01100;map02010;map00920	Metabolic pathways;ABC transporters;Sulfur metabolism	Metabolism;Environmental Information Processing;Metabolism	Global and overview maps;Membrane transport;Energy metabolism	HMDB0000257	Homogeneous non-metal compounds	Non-metal oxoanionic compounds	Non-metal thiosulfates	-;14383-50-7	112.93682594299999	1.57606666667	M-H	H2O3S2	0.0	45.0	metab_6142	neg_2695	neg	46.0	3.437	0.01087	3.0989999999999998	0.012240000000000001	3.0962924332700004	3.08910495763	3.11295870012	3.44161994182	3.4241615468299997	3.4441188534500005	3.4874264756	3.4956150733999998	3.48314511245	3.4049882747500004	3.3628748101599997	3.41466119647	3.41532739023
Dg(Txb2/I-20:0/0:0)	-	0.0003985	0.001523	1.0794	1.0793	1.1429	0.1927	yes	up	B(ii)	-	-	-	-	-	-	-	HMDB0300047	Not Available	Not Available	Not Available	-	719.5425822210001	8.8571	M-H2O-H	C43H78O9	0.0	69.7	metab_4801	neg_1320	neg	48.3	2.719	0.04807	2.379	0.02462	2.35307501378	2.38048985955	2.4022027286400003	2.77124226413	2.67641031033	2.71014426463	2.38565765848	2.2993381391	2.3182391464200003	2.44378197636	2.43729722966	2.4820706600499998	2.35529795341
Physapubenolide	-	0.002682	0.006484	1.0766	1.0767	1.0959	0.1321	yes	up	B(ii)	-	-	-	-	-	-	-	HMDB0033976	Lipids and lipid-like molecules	Steroids and steroid derivatives	Steroid lactones	100217-92-3;	549.247771618	6.934716666669999	M+Na-2H	C30H40O8	0.0	41.2	metab_5727	neg_2259	neg	42.6	3.977	0.07172	3.6289999999999996	0.055970000000000006	3.6934148716500004	3.59601511651	3.59695063649	4.02289870514	3.8944705202599996	4.01402346425	3.92258038139	3.8739145579	3.9172631808	3.98536768623	3.91621830941	3.9752689706099997	4.04804570606
4,6-Bis(Methylthio)Hexanoic Acid	-	6.474e-06	8.331e-05	1.0751	1.0749	0.9158	-0.1268	yes	down	B(ii)	-	-	-	-	-	-	-	HMDB0257963	Lipids and lipid-like molecules	Fatty Acyls	Fatty acids and conjugates	-	208.05931944099999	3.82766666667	M+	C8H16O2S2	0.0	76.5	metab_2925	pos_3045	pos	52.2	3.6239999999999997	0.0017649999999999999	3.957	0.01854	3.96757316274	3.9357491112900003	3.9681500559400003	3.62513116164	3.62504067916	3.6220291851999997	3.85289645879	3.84575455986	3.84758531422	3.89497187871	3.87103787699	3.88976306041	3.5902295670099997
Dg(Pgf1Alpha/0:0/I-20:0)	-	0.003843	0.008727	1.0688	1.0687	1.1669	0.2227	yes	up	B(ii)	-	-	-	-	-	-	-	HMDB0300165	Not Available	Not Available	Not Available	-	788.60451482	8.19971666667	M+ACN+Na	C43H80O8	0.0	48.1	metab_2184	pos_2257	pos	40.8	2.419	0.07952999999999999	2.073	0.060070000000000005	2.11725344501	2.09646128455	2.00438365317	2.36002987593	2.50938929521	2.38732629879	2.79949923451	2.87342281046	2.75167649074	2.7348756383599997	2.7146020207499997	2.728682063	2.2951314167
(3S,3'R,4Xi)-Beta,Beta-Carotene-3,3',4-Triol	-	0.001423	0.003981	1.0677	1.0676	0.8842	-0.1776	yes	down	B(ii)	-	-	-	-	-	-	-	HMDB0030586	Lipids and lipid-like molecules	Prenol lipids	Tetraterpenoids	97134-07-1	585.425762278	8.33971666667	M+H	C40H56O3	0.0	52.4	metab_2148	pos_2220	pos	43.7	2.588	0.07245	2.927	0.01806	2.9103442195399998	2.92339535806	2.94604336352	2.65332427722	2.60116369095	2.5101661488199998	2.82653131509	2.75475015139	2.8216372310400004	2.9868303659	2.9934869473799997	3.015486538	2.58074375868
Pe(P-16:0/0:0)	-	6.075e-06	7.979999999999999e-05	1.0653	1.0652	1.0677	0.0945	yes	up	B(i)	-	-	-	-	-	-	-	LMGP02070001	-	-	-	--	438.29678116800005	7.72725	M+H	C21H44NO6P	35.1	0.0	metab_2309	pos_2392	pos	44.9	5.156000000000001	0.007234999999999999	4.829	0.01649	4.84728036981	4.81595550059	4.82270862269	5.15356846276	5.1499044185	5.163859801369999	5.13101261745	5.12402817176	5.12480862424	4.91183363824	4.918004207069999	4.93234596735	5.22212539076
L-Serine	L-丝氨酸	2.023e-05	0.0001773	1.0552	1.055	1.145	0.1953	yes	up	B(ii)	C00065	Peptides	Amino acids	map01100;map00564;map04978;map01200;map00920;map01240;map00600;map00270;map02010;map01230;map00970;map04974;map00470;map00260;map04071;map00630;map05230	Metabolic pathways;Glycerophospholipid metabolism;Mineral absorption;Carbon metabolism;Sulfur metabolism;Biosynthesis of cofactors;Sphingolipid metabolism;Cysteine and methionine metabolism;ABC transporters;Biosynthesis of amino acids;Aminoacyl-tRNA biosynthesis;Protein digestion and absorption;D-Amino acid metabolism;Glycine, serine and threonine metabolism;Sphingolipid signaling pathway;Glyoxyl…	Metabolism;Metabolism;Organismal Systems;Metabolism;Metabolism;Metabolism;Metabolism;Metabolism;Environmental Information Processing;Metabolism;Genetic Information Processing;Organismal Systems;Metabolism;Metabolism;Environmental Information Processing;Metabolism;Human Diseases	Global and overview maps;Lipid metabolism;Digestive system;Global and overview maps;Energy metabolism;Global and overview maps;Lipid metabolism;Amino acid metabolism;Membrane transport;Global and overview maps;Translation;Digestive system;Metabolism of other amino acids;Amino acid metabolism;Signal transduction;Carbohydrate metabolism;Cancer: overview	HMDB0000187	Organic acids and derivatives	Carboxylic acids and derivatives	Amino acids, peptides, and analogues	56-45-1	104.035232826	1.18276666667	M-H	C3H7NO3	0.0	90.3	metab_3710	neg_201	neg	57.0	2.535	0.007285	2.214	0.02279	2.19418338685	2.23886835228	2.2087344126299997	2.53648741299	2.527513449	2.5419410140900003	2.19772759562	2.24086929483	2.25214136317	2.2672642616900003	2.32208718411	2.3412834080200002	2.38694032752
Cholylvaline	-	0.0011560000000000001	0.003408	1.0546	1.0547	1.0969	0.1334	yes	up	B(ii)	-	-	-	-	-	-	-	HMDB0242380	Lipids and lipid-like molecules	Steroids and steroid derivatives	Bile acids, alcohols and derivatives	-	508.36097441199996	5.99386666667	M+H	C29H49NO6	0.0	56.7	metab_693	pos_707	pos	45.2	3.7239999999999998	0.02478	3.395	0.06417	3.41399157318	3.3233863631299996	3.4474155638699995	3.71205675364	3.7077781089699995	3.75268285829	3.20078361106	3.2440850871499998	3.2169849408999998	3.3413761000999997	3.30890041931	3.302191422	3.1583337099299995
Alpha-Elemolic Acid	-	2.5e-05	0.0002031	1.0525	1.0525	0.9205	-0.1195	yes	down	B(ii)	C08623	-	-	-	-	-	-	HMDB0034964	Lipids and lipid-like molecules	Prenol lipids	Triterpenoids	28282-27-1	439.354497687	7.50193333333	M+H-H2O	C30H48O3	0.0	60.9	metab_1082	pos_1115	pos	47.3	3.705	0.02213	4.025	0.0119	4.01198035825	4.03472795449	4.02938972671	3.7271080842199997	3.6828643372199994	3.7061706532	3.84183531563	3.8691264201099997	3.8862338076599996	3.87774620625	3.91296125286	3.9162142777900004	4.12473116746
13-Hpotre	-	0.001463	0.004068	1.0507	1.0503	1.0979999999999999	0.1349	yes	up	B(i)	-	-	-	-	-	-	-	LMFA02000110	-	-	-	--	309.205448137	6.991883333330001	M-H	C18H30O4	67.2	0.0	metab_5716	neg_2247	neg	48.5	3.6639999999999997	0.03619	3.3369999999999997	0.0632	3.2784687327099995	3.40390851227	3.327661291	3.68327958944	3.6225911292900004	3.68709465411	3.2256434449099998	3.1137356573500004	3.20497007528	3.4333245046900003	3.4535849721199994	3.37969324324	3.5528605090599994
1-Deoxy-1-Morpholino-D-Fructose	-	0.04032	0.06192	1.0494	1.0491	1.1556	0.2087	yes	up	B(ii)	-	-	-	-	-	-	-	HMDB0243858	Organoheterocyclic compounds	Oxazinanes	Morpholines	-	267.155182012	8.65085	M+NH4	C10H19NO6	0.0	94.1	metab_2055	pos_2123	pos	56.3	2.8289999999999997	0.11199999999999999	2.448	0.19	2.2307053312700003	2.53166105813	2.58201023586	2.87048432389	2.9141666526599996	2.70202160871	2.83096159042	2.7237201944300002	2.6690287712200003	2.75240723746	2.75099921915	2.84415059018	2.75466080954
Fa(18:2+2O)	-	0.004099	0.009198	1.0475	1.047	1.1003	0.1379	yes	up	B(i)	-	-	-	-	-	-	-	-	-	-	-	-	311.222068311	6.537083333330001	M-H	C18H32O4	39.9	0.0	metab_4265	neg_772	neg	43.8	3.6519999999999997	0.03929	3.319	0.08929	3.23086780181	3.40939999667	3.31677514116	3.6723069439800002	3.6769201709400003	3.6066776796399997	3.48134382737	3.3356979458200002	3.4515442534900003	3.7430297802800006	3.6884077754900004	3.59224829715	3.92430004809
Flavoxanthin	毛茛素	0.003679	0.008411	1.0433	1.0429	0.8716	-0.1983	yes	down	B(ii)	C08594	-	-	-	-	-	-	HMDB0036868	Lipids and lipid-like molecules	Prenol lipids	Tetraterpenoids	512-29-8;	584.418992311	8.32488333333	M+	C40H56O3	0.0	40.5	metab_2150	pos_2222	pos	39.4	2.24	0.05794	2.57	0.07363	2.64692555344	2.5003429547200002	2.56147353643	2.2844223927000002	2.1746408008900002	2.2616494907700004	2.40487953868	2.57848531912	2.54939694327	2.76721276125	2.79832035634	2.68445190611	2.12818508422
Met His Phe	甲硫氨酸 组氨酸 苯丙氨酸	6.547e-06	8.374e-05	1.0412	1.0411	1.137	0.1853	yes	up	B(i)	-	-	-	-	-	-	-	-	-	-	-	-	434.18760343300005	2.36691666667	M+H	C20H27N5O4S	53.1	0.0	metab_2963	pos_3083	pos	45.5	2.589	0.01239	2.2769999999999997	0.01239	2.27095078397	2.26794402993	2.29074648007	2.6032271123900004	2.58334036683	2.5804754054299996	2.27682177781	2.2399345308900003	2.29449000918	2.35901042875	2.32383750783	2.33160968257	2.3220823554299996
Deoxyinosine	脱氧次黄苷	9.511e-05	0.0005159	1.0389	1.0388	1.109	0.1493	yes	up	B(i)	C05512	-	-	map01100;map02010;map01232;map00230	Metabolic pathways;ABC transporters;Nucleotide metabolism;Purine metabolism	Metabolism;Environmental Information Processing;Metabolism;Metabolism	Global and overview maps;Membrane transport;Global and overview maps;Nucleotide metabolism	HMDB0000071;PW_C000050	Nucleosides, nucleotides, and analogues	Purine nucleosides	Purine 2''-deoxyribonucleosides	890-38-0	251.078467904	2.38935	M-H	C10H12N4O4	72.4	0.0	metab_6124	neg_2677	neg	52.7	3.1839999999999997	0.02694	2.8710000000000004	0.02144	2.8771714656299996	2.88835855386	2.84691528268	3.16504368158	3.2146160441000005	3.1715578043400003	2.9572681713700004	2.90174979749	2.8888620992900003	2.8762107584599996	2.96675176912	2.8956165410000003	2.86704485495
Sterol	固醇	0.009523	0.01852	1.0385	1.0387	0.8986	-0.1542	yes	down	B(ii)	C00370	-	-	-	-	-	-	HMDB0060512	Lipids and lipid-like molecules	Steroids and steroid derivatives	Hydroxysteroids	-;_	281.24757968299997	6.059183333330001	M+CH3OH+H	C17H28O	0.0	45.5	metab_703	pos_717	pos	45.6	2.9960000000000004	0.1025	3.3339999999999996	0.07197	3.3710295771700003	3.37986330805	3.25102390842	2.9296484220999996	2.94524163561	3.11439201754	3.75787221089	3.6470549304400004	3.63875726807	2.44911902759	2.2669917498400003	2.67704459222	1.85984076879
Casticin	紫花牡荆素	0.01248	0.0232	1.0384	1.0383	1.147	0.1978	yes	up	B(i)	-	-	-	-	-	-	-	HMDB0030660;LMPK12113010	Phenylpropanoids and polyketides	Flavonoids	O-methylated flavonoids	479-91-4;	433.115354059	1.2205833333299998	M+Hac-H	C19H18O8	40.6	0.0	metab_6313	neg_2869	neg	38.6	2.6689999999999996	0.1122	2.327	0.07877	2.37790468869	2.3675482963	2.23658852673	2.6054701357599996	2.79859677351	2.60307022897	2.8429635634400006	2.90692706302	2.9325128286299997	2.61148547637	2.76517985455	2.65073257664	2.76840529362
11'-Carboxy-Gamma-Chromanol	-	0.0007112	0.002338	1.0384	1.0381	1.0989	0.1361	yes	up	B(ii)	-	-	-	-	-	-	-	HMDB0012517	Lipids and lipid-like molecules	Prenol lipids	Sesquiterpenoids	-	403.283615335	7.535683333330001	M-H	C25H40O4	0.0	40.7	metab_4506	neg_1024	neg	42.6	3.5210000000000004	0.048639999999999996	3.2039999999999997	0.03224	3.1765131157099997	3.23951901435	3.19617177157	3.5733889512599997	3.5124559847400003	3.4772591048400003	3.28538239538	3.29673270649	3.3169441422400006	3.4747783058099997	3.56595269945	3.55883568776	3.43511066551
Butyl (Z)-5,8,9-Trihydroxy-4-[(E)-2-Methylbut-2-Enoyl]Oxydec-6-Enoate	-	4.4e-05	0.0002951	1.0384	1.0383	1.1234	0.1679	yes	up	B(i)	-	-	-	-	-	-	-	-	-	-	-	-	407.187447057	8.59995	M+Cl	C19H32O7	58.6	0.0	metab_5314	neg_1840	neg	49.1	2.84	0.015080000000000001	2.528	0.02387	2.51560915744	2.51269611884	2.55541610767	2.8454119572000005	2.8511878040200003	2.82265714616	2.5456325843700003	2.61150617132	2.5667955267099996	2.7401471566400004	2.7514361411299997	2.7807511066500004	2.7948340798299998
Deoxycholic Acid	脱氧胆酸	3.155e-07	1.424e-05	1.0372	1.0371	1.0591	0.0829	yes	up	B(i)	C04483	Steroids	24-Carbon atoms	map04976	Bile secretion	Organismal Systems	Digestive system	HMDB0000626;LMST04010040;PW_C000487	Lipids and lipid-like molecules	Steroids and steroid derivatives	Bile acids, alcohols and derivatives	83-44-3;	437.289119129	6.267266666669999	M+FA-H	C24H40O4	79.1	0.0	metab_4217	neg_722	neg	54.1	5.553	0.007326999999999999	5.242999999999999	0.003508	5.24665354186	5.24305108902	5.23963777889	5.5448025559800005	5.55926671036	5.55407032998	5.39315991822	5.389707116219999	5.39341047694	5.42999448446	5.42754266204	5.43317651525	5.50906548049
Bufalin	蟾蜍灵	0.008767	0.01725	1.0368	1.037	1.1573	0.2108	yes	up	B(i)	C16922;_	Steroids;-	24-Carbon atoms;-	-	-	-	-	-;HMDB0249428;LMST01130001	Lipids and lipid-like molecules	Steroids and steroid derivatives	Steroid lactones	465-21-4;_;	385.235438948	6.79073333333	M-H	C24H34O4	35.9	0.0	metab_4323	neg_833	neg	40.7	2.472	0.051629999999999995	2.136	0.11	2.2631092230400003	2.06851031253	2.0770383617099997	2.51501568725	2.48524983033	2.41450379537	1.96061788322	2.2699481419	2.1801343929700003	2.08442286226	1.83224562565	1.9530348945299998	2.09281210553
3,4-Dimethyl-5-Propyl-2-Furanpentadecanoic Acid	-	1.278e-05	0.0001307	1.0365	1.0364	1.1103	0.1509	yes	up	B(ii)	-	-	-	-	-	-	-	HMDB0112080	Lipids and lipid-like molecules	Fatty Acyls	Fatty acids and conjugates	180346-59-2	359.29557731	8.59995	M-H2O-H	C24H42O3	0.0	52.5	metab_4766	neg_1285	neg	46.6	3.1210000000000004	0.01695	2.8110000000000004	0.011640000000000001	2.82019198792	2.81587136798	2.79822789713	3.12387235907	3.1369164167	3.1032991926499998	2.9139716157700004	2.82045077964	2.74994961934	2.8246090753299997	2.7591803219	2.95365627343	3.0479045368700004
N-Acetylneuraminic Acid	N-乙酰神经氨酸	6.392e-05	0.0003843	1.0363	1.0361	1.0848	0.1175	yes	up	B(i)	C00270;C19910;C19909	Carbohydrates;-;-	Monosaccharides;-;-	map01100;map00520;map01250	Metabolic pathways;Amino sugar and nucleotide sugar metabolism;Biosynthesis of nucleotide sugars	Metabolism;Metabolism;Metabolism	Global and overview maps;Carbohydrate metabolism;Global and overview maps	-;HMDB0000230;HMDB0000773;PW_C000155	Organic oxygen compounds	Organooxygen compounds	Carbohydrates and carbohydrate conjugates	131-48-6;19342-33-7;21646-00-4	308.098144806	1.2434166666700002	M-H	C11H19NO9	68.8	0.0	metab_3801	neg_293	neg	52.5	3.977	0.02628	3.6660000000000004	0.016309999999999998	3.65827978325	3.6844894904500003	3.65456829769	3.9464142815900005	3.99393998744	3.9896243752999996	3.8915326228699993	3.8950021023500003	3.9265013669999997	3.86527452235	3.8687962592100003	3.8550106265699995	3.9246208614699993
Chenodeoxycholic Acid	鹅脱氧胆酸	0.0001388	0.0006887999999999999	1.0354	1.0352	1.0695	0.0969	yes	up	B(i)	C02528	Steroids	24-Carbon atoms	map01100;map04976;map00120	Metabolic pathways;Bile secretion;Primary bile acid biosynthesis	Metabolism;Organismal Systems;Metabolism	Global and overview maps;Digestive system;Lipid metabolism	HMDB0000518;LMST04010032;PW_C000397	Lipids and lipid-like molecules	Steroids and steroid derivatives	Bile acids, alcohols and derivatives	474-25-9;	783.5765642260001	6.41475	2M-H	C24H40O4	83.6	0.0	metab_5852	neg_2391	neg	56.0	4.789	0.0139	4.478	0.03505	4.43845320041	4.48869684045	4.505898321619999	4.799547738359999	4.79421945696	4.77325662678	4.55575145307	4.63898629894	4.57588515916	4.559170450980001	4.57702051244	4.5739514042	4.7280693532599996
20-Hydroxy-Leukotriene B4	20-羟基白三烯B4	4.007e-06	6.2e-05	1.0339	1.0337	1.0766	0.1065	yes	up	B(i)	C04853	-	-	map00590	Arachidonic acid metabolism	Metabolism	Lipid metabolism	HMDB0001509;HMDB0005089;HMDB0001509;PW_C001162	Lipids and lipid-like molecules	Fatty Acyls	Eicosanoids	-;79516-82-8	351.21617505	5.14233333333	M-H	C20H32O5	43.7	0.0	metab_6038	neg_2590	neg	44.7	4.329	0.0084	4.021	0.01275	4.021571994069999	4.03407405445	4.00857617321	4.3267835032	4.33872281615	4.3225178168800005	4.32527641045	4.316051497219999	4.3484771041100005	4.28066444685	4.29666808658	4.30103107055	4.2493471095699995
Trihydroxycholestanoic Acid	-	3.047e-05	0.0002339	1.0325	1.0324	1.0923	0.1274	yes	up	B(ii)	-	-	-	-	-	-	-	HMDB0259220	Lipids and lipid-like molecules	Steroids and steroid derivatives	Bile acids, alcohols and derivatives	-	449.32356979300005	6.80523333333	M-H	C27H46O5	0.0	40.3	metab_4328	neg_838	neg	42.3	3.645	0.024	3.3369999999999997	0.008381999999999999	3.3370072372099995	3.32865243306	3.3454164800700004	3.61859982898	3.66544709431	3.65108494496	3.16638814219	3.1626854625	3.17716847553	3.1816877303299997	3.123407733	3.1634829797900004	3.66686324921
Inosine	肌苷	5.3620000000000005e-06	7.372e-05	1.0238	1.0237	1.0884	0.1222	yes	up	B(i)	C00294;_	-	-	map01100;map02010;map01232;map00230	Metabolic pathways;ABC transporters;Nucleotide metabolism;Purine metabolism	Metabolism;Environmental Information Processing;Metabolism;Metabolism	Global and overview maps;Membrane transport;Global and overview maps;Nucleotide metabolism	HMDB0000195;HMDB0247301;PW_C000127	Nucleosides, nucleotides, and analogues	Purine nucleosides	Not Available	58-63-9;_	267.07303488	1.2585833333299998	M-H	C10H12N4O5	58.6	0.0	metab_6264	neg_2819	neg	49.5	3.718	0.0104	3.4160000000000004	0.01231	3.4137623129400003	3.4047781598299998	3.42912459796	3.7084989063699996	3.7290976140699996	3.7163584725199996	3.40543196037	3.3856633922799997	3.4399645698300003	3.6099805940199996	3.60707020861	3.57183662574	3.3740223027900003
Trans-2-Hexacosenoic Acid	-	0.03542	0.055529999999999996	1.0218	1.0219	0.8556	-0.225	yes	down	B(ii)	-	-	-	-	-	-	-	HMDB0253122	Lipids and lipid-like molecules	Fatty Acyls	Fatty acids and conjugates	_;	417.36917491400004	8.76968333333	M+Na	C26H50O2	0.0	63.2	metab_1436	pos_1490	pos	46.9	2.109	0.1869	2.465	0.06423	2.5321139758599998	2.4039892954499997	2.46000736125	1.90547507467	2.27314064533	2.14817164482	2.0299036466400002	2.21274122866	2.1940531851	2.26191402039	2.2425820183000003	2.34448870271	2.4203225658400003
Brincidofovir	-	0.0003205	0.0012980000000000001	1.0217	1.0216	1.0824	0.1143	yes	up	B(ii)	-	-	-	-	-	-	-	HMDB0249384	Organoheterocyclic compounds	Diazines	Pyrimidines and pyrimidine derivatives	-	596.323038093	6.508083333330001	M+Cl	C27H52N3O7P	0.0	44.8	metab_4258	neg_765	neg	45.7	4.005	0.01435	3.7	0.04337	3.7468936496800005	3.6914828298900004	3.66139594106	4.00034839514	3.9929550165800007	4.02067349056	3.8324572157699994	3.79362947134	3.7794244997	3.9002806657599995	3.8721179796300005	3.8599322078900005	3.95390531884
Bms-193885	-	1.6489999999999997e-07	1.158e-05	1.016	1.0159	1.0666	0.09300000000000001	yes	up	B(i)	-	-	-	-	-	-	-	-	-	-	-	-	591.316146061	5.4304	M+H	C33H42N4O6	61.0	0.0	metab_585	pos_593	pos	50.1	4.756	0.004059	4.459	0.0052369999999999995	4.45950275813	4.45337503796	4.463795825319999	4.75180878614	4.7560080852599995	4.759924882169999	4.93845619564	4.929999470369999	4.9472880118099996	4.84685225372	4.857304432059999	4.85012599845	4.79949694119
Arachidonic Acid	花生四烯酸	0.0008717000000000001	0.002722	1.0135	1.0135	1.0827	0.1146	yes	up	B(i)	C00219	Lipids	Fatty acids	map05140;map04666;map04664;map05146;map04750;map00590;map04217;map01100;map04270;map04921;map04923;map04730;map04925;map01040;map00591;map04726;map04912;map04913;map04723;map04216;map04611	Leishmaniasis;Fc gamma R-mediated phagocytosis;Fc epsilon RI signaling pathway;Amoebiasis;Inflammatory mediator regulation of TRP channels;Arachidonic acid metabolism;Necroptosis;Metabolic pathways;Vascular smooth muscle contraction;Oxytocin signaling pathway;Regulation of lipolysis in adipocytes;Long-term depression;Aldosterone synthesis and secretion;Biosynthesis of unsaturated fatty acids;Lino…	Human Diseases;Organismal Systems;Organismal Systems;Human Diseases;Organismal Systems;Metabolism;Cellular Processes;Metabolism;Organismal Systems;Organismal Systems;Organismal Systems;Organismal Systems;Organismal Systems;Metabolism;Metabolism;Organismal Systems;Organismal Systems;Organismal Systems;Organismal Systems;Cellular Processes;Organismal Systems	Infectious disease: parasitic;Immune system;Immune system;Infectious disease: parasitic;Sensory system;Lipid metabolism;Cell growth and death;Global and overview maps;Circulatory system;Endocrine system;Endocrine system;Nervous system;Endocrine system;Lipid metabolism;Lipid metabolism;Nervous system;Endocrine system;Endocrine system;Nervous system;Cell growth and death;Immune system	HMDB0001043;LMFA01030001;PW_C000821	Lipids and lipid-like molecules	Fatty Acyls	Fatty acids and conjugates	506-32-1;	607.470117345	8.00898333333	2M-H	C20H32O2	67.2	0.0	metab_4638	neg_1157	neg	49.3	3.968	0.02982	3.665	0.05065	3.72079789555	3.6512554071900003	3.6222321211	3.9407765118	3.96234639931	3.9997203051300003	3.9107926279100003	3.89511654411	3.9346451782800003	3.65793553573	3.6007302312300005	3.6819738382800002	3.8916947496199996
Pregnanetriolone	三羟基孕酮	3.601e-05	0.0002616	1.0131	1.013	1.0789	0.1096	yes	up	B(ii)	C15368	-	-	-	-	-	-	HMDB0041997	Lipids and lipid-like molecules	Steroids and steroid derivatives	Pregnane steroids	603-99-6	371.218539739	8.00898333333	M+Na-2H	C21H34O4	0.0	46.1	metab_4636	neg_1155	neg	46.3	4.047	0.013680000000000001	3.7510000000000003	0.02157	3.7742295949	3.74523323121	3.73207468797	4.04219385325	4.0627009331199995	4.03675754597	3.9752465153099994	3.95550717505	3.95199637875	3.8739472337699996	3.85992127985	3.8742114558300003	4.02543423104
13'-Carboxy-Alpha-Tocotrienol	-	5.099e-06	7.248e-05	1.0124	1.0123	1.0682	0.0951	yes	up	B(ii)	-	-	-	-	-	-	-	HMDB0012556	Lipids and lipid-like molecules	Prenol lipids	Quinone and hydroquinone lipids	-	455.313750344	6.97563333333	M+H	C29H42O4	0.0	44.0	metab_916	pos_938	pos	45.6	4.638	0.009276999999999999	4.342	0.012490000000000001	4.35678458163	4.33632724835	4.33414137105	4.64631902717	4.63919733704	4.62792080318	4.43180751406	4.424356374869999	4.43765446456	4.539573965350001	4.53770298149	4.54971657078	4.57261357082
N(4)-Octadecyl-1-Arabinofuranosylcytosine	-	2.279e-06	4.417e-05	1.0121	1.012	1.0705	0.0983	yes	up	B(ii)	-	-	-	-	-	-	-	HMDB0248147	Nucleosides, nucleotides, and analogues	Pyrimidine nucleosides	Not Available	-	550.384182915	8.14871666667	M+CH3OH+Na	C27H49N3O5	0.0	42.6	metab_1266	pos_1309	pos	47.2	4.479	0.009844	4.184	0.008020999999999999	4.19285555486	4.18276563461	4.177010889119999	4.4748865568800005	4.47228668801	4.49048735126	4.634744271590001	4.63092630645	4.63067845501	4.08501386234	4.07032211333	4.0689316477199995	4.60867589832
Glycerophospho-N-Palmitoyl Ethanolamine	甘油磷酰- N -棕榈酰乙醇胺	6.7e-06	8.536e-05	1.012	1.0118	0.9184	-0.1229	yes	down	B(i)	-	-	-	-	-	-	-	-	-	-	-	-	905.56404782	7.47035	2M-H	C21H44NO7P	41.7	0.0	metab_5595	neg_2122	neg	47.5	3.318	0.006441	3.613	0.01535	3.6175500646099996	3.59646318254	3.6263371890300005	3.3111639138499998	3.31991062241	3.3237279866000002	3.2401406010900002	3.25984652927	3.3076637810400005	3.3813065759599996	3.3220015316900002	3.3428631413099996	3.43670851328
Lpe(18:2)	-	2.272e-07	1.331e-05	1.0117	1.0116	1.0731	0.1018	yes	up	B(i)	-	-	-	-	-	-	-	HMDB0011477	Lipids and lipid-like molecules	Glycerophospholipids	Glycerophosphoethanolamines	-	476.27416047099996	7.216366666669999	M-H	C23H44NO7P	52.8	0.0	metab_5666	neg_2194	neg	47.2	4.314	0.006089	4.02	0.0036880000000000003	4.01740518943	4.01809731142	4.02411110866	4.31888401232	4.30747071325	4.3168552688999995	4.276846297980001	4.2926414914699995	4.29528954551	4.151920714080001	4.148900809140001	4.16243271449	4.261789449469999
3A,6B,7A,12A-Tetrahydroxy-5B-Cholanoic Acid	-	2.473e-07	1.337e-05	1.0101	1.01	0.9415	-0.087	yes	down	B(ii)	C01094	-	-	map01100;map00400;map00051	Metabolic pathways;Phenylalanine, tyrosine and tryptophan biosynthesis;Fructose and mannose metabolism	Metabolism;Metabolism;Metabolism	Global and overview maps;Amino acid metabolism;Carbohydrate metabolism	HMDB0000399	Organic oxygen compounds	Organooxygen compounds	Carbohydrates and carbohydrate conjugates	80875-93-0	389.267213405	5.637383333330001	M+H-2H2O	C24H40O6	0.0	58.1	metab_623	pos_632	pos	50.0	4.712	0.004303	5.005	0.005833	5.0088986669599995	5.00827180038	4.9984967846599995	4.7068370573300005	4.71275437747	4.71520753731	4.76925811305	4.77616441156	4.7706473882800005	4.9266382898800005	4.92720770462	4.9216007921900005	4.63105501634
7C-Aglycone	-	3.279e-06	5.466e-05	1.0101	1.01	1.0711	0.0991	yes	up	B(ii)	-	-	-	-	-	-	-	HMDB0004808	Lipids and lipid-like molecules	Prenol lipids	Quinone and hydroquinone lipids	51732-61-7	297.11255909	1.31075	M-H	C18H18O4	0.0	40.3	metab_3847	neg_340	neg	46.6	4.412	0.01127	4.119	0.00806	4.11306915241	4.1147668168800005	4.1278000840499995	4.40077485753	4.41338675544	4.4232696499	4.30825218727	4.30639422341	4.35092672439	4.38373827569	4.3880825094	4.37859181259	4.58691998716
25-Hydroxy-24-Oxocholecalciferol	-	0.008878	0.01743	1.0085	1.0085	1.1096	0.1501	yes	up	B(ii)	-	-	-	-	-	-	-	HMDB0245686	Lipids and lipid-like molecules	Steroids and steroid derivatives	Vitamin D and derivatives	-	415.31825143199995	6.12435	M+H	C27H42O3	0.0	48.7	metab_2741	pos_2850	pos	44.3	3.2089999999999996	0.03299	2.892	0.1105	2.98101533231	2.9267560588099997	2.76831675364	3.1736736804000003	3.23881138527	3.2153338102099998	3.22493619544	3.21188854436	3.23045407497	3.2649947693700003	3.25233309481	3.1605455147099994	3.35706841899
Adynerin	欧夹竹桃苷乙	0.01792	0.03146	1.0084	1.0083	1.1197	0.1631	yes	up	B(i)	C08845	-	-	-	-	-	-	-	-	-	-	35109-93-4	561.302236342	5.93711666667	M+FA-H	C30H44O7	75.0	0.0	metab_4163	neg_664	neg	47.3	3.0869999999999997	0.05389	2.7569999999999997	0.1369	2.61970338375	2.7592637191100002	2.8933979544099997	3.10513785499	3.12862868754	3.02577867434	3.11824383614	3.04068099352	3.14327957968	3.22819080825	3.12490432539	3.1181349930799995	2.9796489052099995
Poststatin	-	0.01005	0.01939	1.0055	1.0055	1.1579	0.2116	yes	up	B(ii)	-	-	-	-	-	-	-	HMDB0256711	Organic acids and derivatives	Carboxylic acids and derivatives	Amino acids, peptides, and analogues	-	562.3221075390001	7.63085	M+Na-2H	C26H47N5O7	0.0	49.0	metab_4532	neg_1050	neg	44.3	2.324	0.08234	2.0069999999999997	0.08661	2.10410748333	1.97902137229	1.9378025379900004	2.34584424018	2.3935163016599996	2.2331722217400003	2.24211612785	2.37230277706	2.23837729373	2.17381766403	2.17317910303	2.12222463622	1.51940108268
Bilirubin	胆红素	1.502e-05	0.0001456	1.0044	1.0043	1.0769	0.1069	yes	up	B(i)	C00486	-	-	map01100;map00860;map04976	Metabolic pathways;Porphyrin metabolism;Bile secretion	Metabolism;Metabolism;Organismal Systems	Global and overview maps;Metabolism of cofactors and vitamins;Digestive system	HMDB0000054;PW_C000038	Organoheterocyclic compounds	Tetrapyrroles and derivatives	Bilirubins	635-65-4	583.253740814	8.11015	M-H	C33H36N4O6	45.2	0.0	metab_5415	neg_1942	neg	46.8	4.087	0.011040000000000001	3.795	0.01681	3.81137327625	3.7971753759099998	3.7778816035	4.08757307205	4.09711229003	4.0750978141	4.1510218266	4.14123311852	4.13247543661	3.86812355119	3.8783337449800004	3.87163943149	3.90324377753
Rioprostil	-	0.0002598	0.0011099999999999999	1.0044	1.0044	1.0961	0.1324	yes	up	B(ii)	-	-	-	-	-	-	-	HMDB0257238	Lipids and lipid-like molecules	Fatty Acyls	Fatty alcohols	-	375.24997431099996	8.607116666669999	M+Na-2H	C21H38O4	0.0	55.1	metab_4767	neg_1286	neg	47.6	3.3539999999999996	0.028360000000000003	3.06	0.03069	3.09480952014	3.03874452193	3.0451551020300003	3.33971939436	3.38628504023	3.33496923625	3.10517151064	3.12820844806	3.09356759881	3.2144843294200003	3.19328859532	3.19175812663	3.21269502815
Lpe(O-18:1)	-	9.71e-06	0.0001088	1.0018	1.0017	1.0575	0.0807	yes	up	B(i)	-	-	-	-	-	-	-	-	-	-	-	-	464.313086409	8.175816666669999	M-H	C23H48NO6P	38.5	0.0	metab_4675	neg_1194	neg	35.6	5.331	0.01254	5.041	0.0128	5.05505297223	5.03904820362	5.02974621534	5.3163151742000005	5.33921778203	5.336612132880001	5.17575525436	5.152345793259999	5.14151923753	5.160022012840001	5.1884226265199995	5.20232689584	5.3646294681099995
Lpe(18:1)	-	8.504999999999999e-07	2.535e-05	1.0006	1.0005	1.0604	0.0847	yes	up	B(i)	-	-	-	-	-	-	-	HMDB0011475	Lipids and lipid-like molecules	Glycerophospholipids	Glycerophosphoethanolamines	-	478.292408216	7.55751666667	M-H	C23H46NO7P	41.4	0.0	metab_5573	neg_2100	neg	41.9	5.053	0.008631	4.765	0.004408	4.761142624180001	4.76964908753	4.76338793848	5.04574905835	5.06250770506	5.05054194052	5.0173548308800004	5.01042802705	5.00998785667	4.79318961272	4.8164063728699995	4.79267464311	4.96486536695
[truncated: 5 more columns]
