# Supplementary material for: Probiotics Lactobacillus acidophilus LA4 and Lacticaseibacillus paracasei F5 Alleviate Cognitive Dysfunction in Alzheimer’s Disease Models: A Dual-Screening Study in Drosophila and Mice
Source: Foods. 2026 Jan 24;15(3):429. doi: 10.3390/foods15030429 (PMC12897270; doi:10.3390/foods15030429)
Supplement: Supplementary file 1 [file foods-15-00429-s001.zip › Differential metabolites/F-AD.csv]

Metabolite	´úÐ»Îï	P_value	FDR	VIP_pred_OPLS-DA	VIP_PLS-DA	FC(F1/M1)	Log2FC(F1/M1)	Significant	Regulate	level	KEGG Compound ID	KEGG Compound First Category	KEGG Compound Second Category	KEGG Pathway ID	KEGG Pathway Description	KEGG Pathway First Category	KEGG Pathway Second Category	Library ID	HMDB Superclass	HMDB Class	HMDB Subclass	CAS ID	M/Z	Retention time	Adducts	Formula	Fragmentation Score	Theoretical Fragmentation Score	metab_id	ID	Mode	Score	f1_mean	f1_SD	m1_mean	m1_SD	A1	A2	A3	B1	B2	B3	C1	C2	C3	D1	D2	D3	E1
6'-Hydroxybuspirone	6 ' -ôÇ»ù¶¡ÂÝ»·Íª	8.73E-12	1.84E-08	3.8862	3.8854	4.4828	2.1644	yes	up	B(ii)	-	-	-	-	-	-	-	HMDB0061110	Organoheterocyclic compounds	Diazinanes	Piperazines	-	465.258493	8.688183333	M+ACN+Na	C21H31N5O3	0	47.6	metab_2046	pos_2114	pos	48.1	4	0.004793	0.8923	0.00346	3.154947528	3.205010231	3.198487929	0.895879332	0.89219361	0.888963872	2.386252266	2.523769038	2.426570303	4.003448825	3.994529077	4.002030924	3.409968483
5-(Diethylsulfamoyl)-1-Methyl-N-(3-Pyrrolidin-1-Ylbutyl)Indole-2-Carboxamide	-	1.86E-09	1.55E-06	3.8658	3.8651	4127.7509	12.0111	yes	up	B(i)	-	-	-	-	-	-	-	-	-	-	-	-	435.247347	8.747516667	M+H	C22H34N4O3S	48.6	0	metab_2026	pos_2094	pos	42.2	3.076	0.02236	0.0007452	6.81E-06	0.061914398	0.159093922	0.052084378	0.000752134	0.000744858	0.000738534	0.347763054	0.000695815	0.016853519	3.071876644	3.056070941	3.100197524	0.000719031
Methoxamine	¼×Ñõ°·	1.11E-07	1.63E-05	3.2552	3.2546	2.252	1.1712	yes	up	B(ii)	C07513	-	-	-	-	-	-	HMDB0014861	Benzenoids	Benzene and substituted derivatives	Methoxybenzenes	390-28-3	423.2455711	9.031333333	2M+H	C11H17NO3	0	40.6	metab_1953	pos_2017	pos	44.2	3.923	0.0439	1.742	0.003897	3.483934946	3.436989877	3.409852608	1.745616541	1.741467829	1.737828726	2.688120396	2.580221128	2.644679834	3.875922823	3.963001598	3.929228231	1.968562571
Tropolone A	ÍÐ·ÓÍªA	8.56E-08	1.41E-05	3.0136	3.013	1.9644	0.9741	yes	up	B(ii)	-	-	-	-	-	-	-	HMDB0255800	Hydrocarbon derivatives	Tropones	Tropolones	-	449.2636059	9.031333333	M+NH4	C24H33NO6	0	45.8	metab_1498	pos_1556	pos	46.2	3.807	0.03517	1.938	0.003923	3.135152162	3.207943671	3.223220729	1.941742312	1.93756589	1.933902261	2.271517169	2.417908658	1.932662497	3.76646631	3.825458193	3.829134727	2.217042151
Cholyllysine	µ¨õ£Àµ°±Ëá	0.002807	0.01005	2.9356	2.9351	0.2556	-1.9683	yes	down	B(ii)	-	-	-	-	-	-	-	HMDB0242379	Lipids and lipid-like molecules	Steroids and steroid derivatives	Bile acids, alcohols and derivatives	-	535.3703533	5.337983333	M-H	C30H52N2O6	0	40.8	metab_6018	neg_2570	neg	40.2	0.6366	0.4889	2.491	0.03585	0.989682991	0.430261377	0.836107601	2.452704599	2.523944311	2.49537664	0.088400336	0.001092558	0.001071666	0.985093017	0.077775872	0.847050314	0.001289596
Lpe(O-18:2)	-	4.15E-07	3.02E-05	2.9197	2.9191	0.4185	-1.2567	yes	down	B(i)	-	-	-	-	-	-	-	-	-	-	-	-	925.6019724	7.769	2M-H	C23H46NO6P	39.6	0	metab_4570	neg_1088	neg	46.2	1.263	0.007126	3.018	0.04881	1.15349623	1.494386379	1.151451008	2.975942476	3.071288121	3.005439353	2.703294352	2.644370954	2.783382144	1.257467487	1.25943661	1.270676993	3.147478571
Ile His Arg	ÒìÁÁ°±Ëá ×é°±Ëá ¾«°±Ëá	1.33E-08	4.41E-06	2.8018	2.8013	2.0426	1.0304	yes	up	B(i)	-	-	-	-	-	-	-	-	-	-	-	-	425.2635609	8.903166667	M+H	C18H32N8O4	35.5	0	metab_1977	pos_2044	pos	44.1	3.164	0.0188	1.549	0.003857	2.366338463	2.362700247	2.349181687	1.552827575	1.54872147	1.545120073	1.521140531	1.519982289	1.523022361	3.180705872	3.143847155	3.168684072	1.671136233
N-Acetylsphingosine	-	7.25E-05	0.0007717	2.7595	2.7591	0.3959	-1.3369	yes	down	B(i)	-	-	-	-	-	-	-	HMDB0247781	Lipids and lipid-like molecules	Sphingolipids	Ceramides	-	386.2899096	7.609183333	M+FA-H	C20H39NO3	57.4	0	metab_4528	neg_1046	neg	46.5	1.034	0.006842	2.612	0.162	2.220503523	1.643962942	0.9275526	2.43512383	2.753405243	2.646534327	1.016004192	1.024104806	1.016510366	1.028725075	1.030614492	1.041406463	1.939375761
Pe(O-8:0/10:0)	-	0.001133	0.005158	2.6768	2.6759	0.4309	-1.2146	yes	down	B(i)	-	-	-	-	-	-	-	-	-	-	-	-	961.6254643	7.972816667	2M-H	C23H48NO7P	48.9	0	metab_5458	neg_1985	neg	46.6	1.147	0.3067	2.662	0.07224	1.759166129	1.731325642	1.55765784	2.737639483	2.655989457	2.593597365	2.627151185	2.638673777	2.687202161	0.96862151	0.970482028	1.500690597	2.837312845
Withanolide B	×íÇÑÄÚõ¥B	0.005107	0.01601	2.6661	2.6661	1.7335	0.7937	yes	up	B(ii)	C00828	Vitamins and cofactors	Vitamins	map01100;map00130;map04977;map01240	Metabolic pathways;Ubiquinone and other terpenoid-quinone biosynthesis;Vitamin digestion and absorption;Biosynthesis of cofactors	Metabolism;Metabolism;Organismal Systems;Metabolism	Global and overview maps;Metabolism of cofactors and vitamins;Digestive system;Global and overview maps	HMDB0030020	Lipids and lipid-like molecules	Prenol lipids	Quinone and hydroquinone lipids	56973-41-2	437.264336	8.15605	M+H-H2O	C28H38O5	0	56.4	metab_2194	pos_2268	pos	44.9	3.675	0.01156	2.12	0.4837	2.779848232	2.744629455	2.749807427	2.579510786	2.165395737	1.61521373	1.191801341	1.206921262	0.168057755	3.666527107	3.669686935	3.687933857	1.605616969
Maslinic Acid	É½é«Ëá	0.001765	0.007081	2.6204	2.6198	0.5197	-0.9443	yes	down	B(ii)	C16939	-	-	-	-	-	-	HMDB0002392	Lipids and lipid-like molecules	Prenol lipids	Triterpenoids	4373-41-5;	437.3377719	7.880233333	M+H-2H2O	C30H48O4	0	52	metab_1187	pos_1227	pos	42.9	1.583	0.3414	3.046	0.01606	2.44578524	2.257979354	2.309877957	3.0615953	3.029613656	3.048244287	1.670968022	1.299855474	1.200390577	1.621777881	1.224360343	1.903868095	1.904462138
5-[(9Z,12Z)-16-(3,5-Dihydroxyphenyl)Hexadeca-9,12-Dienyl]Benzene-1,3-Diol	-	1.78E-07	1.81E-05	2.5844	2.5839	1.7673	0.8215	yes	up	B(i)	-	-	-	-	-	-	-	-	-	-	-	-	473.2425122	8.402133333	M+Cl	C28H38O4	45.7	0	metab_4734	neg_1253	neg	41.8	3.167	0.03096	1.792	0.004275	2.757797955	2.760341371	2.785229499	1.787628007	1.794226864	1.795635589	1.710208375	1.772035716	1.736667978	3.195180586	3.172834164	3.134003102	1.990221349
N-Oleoyl Leucine	N -ÓÍõ£ÁÁ°±Ëá	0.003222	0.01113	2.5615	2.5617	0.4945	-1.016	yes	down	B(ii)	-	-	-	-	-	-	-	HMDB0241962	Organic acids and derivatives	Carboxylic acids and derivatives	Amino acids, peptides, and analogues	_;	418.3299504	6.20435	M+Na	C24H45NO3	0	42.7	metab_737	pos_752	pos	34.4	1.386	0.3669	2.803	0.1285	2.61965793	2.390046314	2.101795089	2.950930906	2.734493454	2.722830705	1.808455141	1.778618968	1.694892513	1.446297705	1.719378383	0.99303246	2.023108313
3Alpha,7Alpha,12Alpha,24(S)-Tetrahydroxy-5Beta-Cholestan-27-Al	-	0.00786	0.02214	2.5452	2.5456	0.4788	-1.0625	yes	down	B(ii)	-	-	-	-	-	-	-	HMDB0062206	Lipids and lipid-like molecules	Steroids and steroid derivatives	Bile acids, alcohols and derivatives	-	468.365111	6.845966667	M+NH4	C27H46O5	0	58.4	metab_881	pos_901	pos	44.8	1.322	0.5053	2.761	0.007939	2.594133296	2.544878577	2.595854098	2.751814472	2.76691992	2.763604036	1.599746761	1.496361526	1.617024156	1.486692783	1.724039631	0.754707281	2.732254386
Lpc(20:4)	-	3.28E-06	0.0001078	2.5339	2.5334	0.5468	-0.871	yes	down	B(i)	C04230	Lipids	Phospholipids	map00564;map05231	Glycerophospholipid metabolism;Choline metabolism in cancer	Metabolism;Human Diseases	Lipid metabolism;Cancer: overview	HMDB0010395	Lipids and lipid-like molecules	Glycerophospholipids	Glycerophosphocholines	60701-99-7	588.3275065	7.165533333	M+FA-H	C28H50NO7P	42.3	0	metab_4410	neg_927	neg	43.9	1.596	0.05289	2.919	0.0331	1.444334263	1.445157832	1.442213451	2.885074762	2.951253279	2.919653657	3.370438266	3.403454014	3.386693271	1.654970915	1.553726877	1.577830964	2.608635599
Amorfrutin 2	-	0.0001129	0.00101	2.523	2.5224	0.5125	-0.9642	yes	down	B(i)	-	-	-	-	-	-	-	-	-	-	-	-	305.17636	5.966116667	M-H	C18H26O4	35.7	0	metab_5918	neg_2464	neg	43	1.389	0.00723	2.71	0.1516	1.278234438	1.279043714	2.617456262	2.743827112	2.544747112	2.842428327	2.09778167	1.980842966	1.90205955	1.383945732	1.385943898	1.397347529	3.933298178
Guanosine	ÄñÜÕ	0.0006518	0.003522	2.5001	2.4994	1.8311	0.8727	yes	up	B(i)	C00387	Nucleic acids	Nucleosides	map01100;map02010;map01232;map00230	Metabolic pathways;ABC transporters;Nucleotide metabolism;Purine metabolism	Metabolism;Environmental Information Processing;Metabolism;Metabolism	Global and overview maps;Membrane transport;Global and overview maps;Nucleotide metabolism	HMDB0000133;PW_C000087	Nucleosides, nucleotides, and analogues	Purine nucleosides	Not Available	118-00-3	282.0842517	1.220583333	M-H	C10H13N5O5	57.7	0	metab_6318	neg_2874	neg	48.8	2.895	0.01555	1.581	0.2359	2.170624309	2.130503236	2.212026046	1.350615141	1.822020987	1.570852827	2.212526209	2.165568301	2.025915628	2.885032196	2.912531707	2.886195837	2.4647879
Dg(11M5/9D3/0:0)	-	0.002653	0.009623	2.4083	2.4079	1.8788	0.9098	yes	up	B(ii)	_;C00165	-	-	map05214;map05167;map05143;map05163;map05146;map04915;map04015;map04014;map04659;map04658;map04270;map04012;map05231;map04650;map04370;map04371;map04072;map04071;map05235;map04921;map05415;map04750;map04919;map04933;map04961;map05012;map04920;map04923;map04925;map05017;map04926;map05171;map04726;map04725;map04724;map04723;map04728;map05223;map04720;map04666;map05170;map04664;map04540;map04662;map…	Glioma;Kaposi sarcoma-associated herpesvirus infection;African trypanosomiasis;Human cytomegalovirus infection;Amoebiasis;Estrogen signaling pathway;Rap1 signaling pathway;Ras signaling pathway;Th17 cell differentiation;Th1 and Th2 cell differentiation;Vascular smooth muscle contraction;ErbB signaling pathway;Choline metabolism in cancer;Natural killer cell mediated cytotoxicity;VEGF signaling pa…	Human Diseases;Human Diseases;Human Diseases;Human Diseases;Human Diseases;Organismal Systems;Environmental Information Processing;Environmental Information Processing;Organismal Systems;Organismal Systems;Organismal Systems;Environmental Information Processing;Human Diseases;Organismal Systems;Environmental Information Processing;Environmental Information Processing;Environmental Information Pro…	Cancer: specific types;Infectious disease: viral;Infectious disease: parasitic;Infectious disease: viral;Infectious disease: parasitic;Endocrine system;Signal transduction;Signal transduction;Immune system;Immune system;Circulatory system;Signal transduction;Cancer: overview;Immune system;Signal transduction;Signal transduction;Signal transduction;Signal transduction;Cancer: overview;Endocrine sy…	HMDB0116402	Lipids and lipid-like molecules	Fatty Acyls	Fatty acids and conjugates	-	691.4913438	6.306166667	M+Na-H2O	C42H70O7	0	41.5	metab_754	pos_771	pos	40.7	2.666	0.1318	1.419	0.2966	2.617586594	2.767757117	2.961755754	1.251989878	1.76186133	1.244506136	2.236140385	2.421007342	2.535244466	2.546954076	2.642688988	2.807520476	1.671616081
Lactic Acid	ÈéËá	0.0003549	0.002251	2.3893	2.3889	0.4707	-1.0871	yes	down	B(i)	C01432	-	-	-	-	-	-	-	-	-	-	50-21-5	89.02400163	1.333083333	M-H	C3H6O3	63	0	metab_3857	neg_351	neg	50.7	1.061	0.006884	2.254	0.1835	1.597609848	1.45166853	0.95376725	2.122243698	2.463341513	2.17563365	2.306473859	2.324803556	2.054113808	1.055647469	1.057548588	1.068406427	2.645065169
Geneticin	-	0.001233	0.005435	2.383	2.3824	1.4751	0.5608	yes	up	B(ii)	C17703;_	-	-	map00524	Neomycin, kanamycin and gentamicin biosynthesis	Metabolism	Biosynthesis of other secondary metabolites	HMDB0242565	Organic oxygen compounds	Organooxygen compounds	Carbohydrates and carbohydrate conjugates	49863-47-0;_	479.2749326	8.858683333	M+H-H2O	C20H40N4O10	0	60.3	metab_1454	pos_1510	pos	46.5	3.735	0.03462	2.532	0.2533	3.841915695	3.850806858	3.85534566	2.243702576	2.718942997	2.633204967	3.266928495	3.244199998	3.199368431	3.695365428	3.759844756	3.749465643	3.150665447
Dg(Pgf1Alpha/20:0/0:0)	-	1.24E-05	0.0002481	2.3599	2.3594	0.5882	-0.7657	yes	down	B(ii)	-	-	-	-	-	-	-	HMDB0296424	Not Available	Not Available	Not Available	-	707.5770724	7.909566667	M+H-H2O	C43H80O8	0	59.3	metab_1201	pos_1241	pos	44	1.641	0.0462	2.79	0.05992	2.81512082	2.868637656	2.865146797	2.79323194	2.847872061	2.728188447	2.326359764	2.374324458	2.419042944	1.62328153	1.605470527	1.692902293	1.787320649
Tilmicosin	ÌæÃ×¿ÉÐÇ	2.38E-07	2.27E-05	2.3528	2.3523	0.612	-0.7084	yes	down	B(ii)	-	-	-	-	-	-	-	HMDB0259095	Organic oxygen compounds	Organooxygen compounds	Carbohydrates and carbohydrate conjugates	-	901.6008384	7.77825	M+CH3OH+H	C46H80N2O13	0	68.4	metab_1161	pos_1198	pos	47.3	1.798	0.00225	2.938	0.02776	1.773826436	1.770932938	1.763134104	2.907168474	2.961623826	2.943761056	2.653818422	2.758313121	2.786455267	1.797126591	1.796257993	1.800515644	3.170938306
Dg(Pgf1Alpha/0:0/17:0)	-	0.02843	0.05958	2.2338	2.2336	0.6282	-0.6707	yes	down	B(ii)	-	-	-	-	-	-	-	HMDB0295802	Not Available	Not Available	Not Available	-	665.5350017	6.968466667	M+H-H2O	C40H74O8	0	43.3	metab_2548	pos_2642	pos	41.3	2.019	0.6132	3.214	0.06919	3.251402669	3.336676346	3.333591915	3.22728355	3.139688525	3.276271143	3.363093016	3.219510687	3.451275293	2.617719142	1.392255946	2.046909754	1.378444191
Lansioside A	Ã«Èï»¨ÌÇÜÕA	3.19E-05	0.0004471	2.1909	2.1906	1.7856	0.8364	yes	up	B(ii)	-	-	-	-	-	-	-	HMDB0035101	Lipids and lipid-like molecules	Prenol lipids	Terpene glycosides	82537-86-8	677.4715172	6.306166667	M+NH4	C38H61NO8	0	50.9	metab_2698	pos_2805	pos	42.3	2.257	0.0828	1.264	0.003753	1.986787958	2.172387134	2.156748859	1.268316678	1.264320535	1.260816421	2.129664993	2.088553908	2.015871439	2.161875116	2.31371705	2.295014886	1.72473135
Lpc(20:2)	-	3.08E-06	0.0001046	2.1542	2.1538	0.7086	-0.4969	yes	down	B(i)	C04230	Lipids	Phospholipids	map00564;map05231	Glycerophospholipid metabolism;Choline metabolism in cancer	Metabolism;Human Diseases	Lipid metabolism;Cancer: overview	HMDB0010392	Lipids and lipid-like molecules	Glycerophospholipids	Glycerophosphocholines	-	592.3570346	7.711	M+FA-H	C28H54NO7P	56	0	metab_4554	neg_1072	neg	43.6	2.325	0.04219	3.281	0.01377	2.347900278	2.481575346	2.23168388	3.266957987	3.282810817	3.294387289	3.364760819	3.390210892	3.421679724	2.307411351	2.37323032	2.29459591	3.229861743
Cohibin B	¿ÆÏ£±öB	0.0008972	0.004348	2.1438	2.1435	0.6741	-0.569	yes	down	B(ii)	-	-	-	-	-	-	-	HMDB0031169	Lipids and lipid-like molecules	Fatty Acyls	Fatty alcohols	189508-32-5	590.5112515	9.1155	M+ACN+H	C35H64O4	0	55.1	metab_1946	pos_2009	pos	43.2	2.004	0.1758	2.973	0.0709	2.601053534	2.566891145	2.598291263	2.965578344	2.906430052	3.04761797	1.766776155	1.756152971	1.182540813	1.866241696	2.201809762	1.942924752	1.654934521
Lpg(O-26:7)	-	0.0005644	0.003162	2.1348	2.1347	0.6975	-0.5197	yes	down	B(i)	-	-	-	-	-	-	-	-	-	-	-	-	617.3282581	6.031283333	M+Na-2H	C32H53O8P	50.2	0	metab_4177	neg_680	neg	41.7	2.207	0.1638	3.164	0.02588	3.112640138	3.040254656	3.087558765	3.189263768	3.137511447	3.164240906	1.871798461	1.71438506	1.932085532	2.259602887	2.338229086	2.023436171	2.132798289
Trinexapac	-	0.006559	0.01934	2.0794	2.0789	0.6967	-0.5215	yes	down	B(i)	-	-	-	-	-	-	-	-	-	-	-	-	207.0636561	5.3784	M+H-H2O	C11H12O5	36.9	0	metab_2871	pos_2991	pos	43.4	2.191	0.2986	3.145	0.1096	2.936438303	3.04872411	2.790169719	3.256112613	3.140967615	3.037019621	2.483599564	2.656190031	2.620064011	1.866158757	2.453254558	2.254838218	3.322517575
13-(3,4-Dimethyl-5-Propylfuran-2-Yl)Tridecanoylcarnitine	-	0.0007796	0.003983	2.0708	2.0701	0.6446	-0.6335	yes	down	B(ii)	-	-	-	-	-	-	-	HMDB0241838	Lipids and lipid-like molecules	Fatty Acyls	Fatty acid esters	-	516.3651204	5.7547	M+Na	C29H51NO5	0	60.5	metab_2805	pos_2923	pos	46	1.636	0.1682	2.538	0.02632	2.497391812	2.417856045	2.365521302	2.565113988	2.512478405	2.537827344	1.584492246	1.418371135	1.959896769	1.446832517	1.690858382	1.769270896	2.487771664
Adenine	ÏÙàÑßÊ	9.93E-05	0.0009199	2.0604	2.0601	1.6725	0.742	yes	up	B(i)	C00147	Nucleic acids	Bases	map01100;map01232;map00230	Metabolic pathways;Nucleotide metabolism;Purine metabolism	Metabolism;Metabolism;Metabolism	Global and overview maps;Global and overview maps;Nucleotide metabolism	HMDB0000034;PW_C000024	Organoheterocyclic compounds	Imidazopyrimidines	Purines and purine derivatives	73-24-5	134.0468414	1.243416667	M-H	C5H5N5	79.3	0	metab_3795	neg_287	neg	53.8	2.191	0.09788	1.31	0.004132	2.362789197	2.357718849	2.364022169	1.305643472	1.312021478	1.313383474	2.202413119	2.421004882	2.295844677	2.087405601	2.204297003	2.28185062	2.517667334
Lpe(O-16:1)	-	3.62E-06	0.0001155	2.0474	2.0469	0.745	-0.4247	yes	down	B(i)	-	-	-	-	-	-	-	-	-	-	-	-	873.5723029	7.689166667	2M-H	C21H44NO6P	63.3	0	metab_5534	neg_2061	neg	50.7	2.524	0.03092	3.388	0.02807	2.261546969	2.18710982	2.179274295	3.419996456	3.367734755	3.376131492	3.163261143	3.24728102	3.283349415	2.490318076	2.531110726	2.550953836	3.494163997
Pc(18:0/18-Hete)	-	0.002009	0.007768	2.0197	2.0194	0.7426	-0.4293	yes	down	B(i)	-	-	-	-	-	-	-	-	-	-	-	-	884.5990952	7.06405	M+Hac-H	C46H84NO9P	35.2	0	metab_4385	neg_901	neg	42.9	2.513	0.2104	3.384	0.01136	1.814405805	1.784244641	1.468048368	3.371543289	3.393446729	3.387741883	3.763004741	3.755624631	3.756943638	2.326757434	2.741062217	2.470500851	3.442174962
6-Hydroxypentadecanedioic Acid	-	0.02117	0.0475	2.0098	2.01	1.5506	0.6328	yes	up	B(ii)	-	-	-	-	-	-	-	HMDB0031885	Lipids and lipid-like molecules	Fatty Acyls	Fatty acids and conjugates	38076-52-7	269.1771565	6.082616667	M-H2O-H	C15H28O5	0	56.7	metab_4185	neg_688	neg	47	2.667	0.3329	1.72	0.2957	2.736230594	2.853629393	3.091825352	1.979565678	1.398324924	1.783348112	1.448008619	2.450592736	1.31708567	2.28260907	2.8675648	2.850314507	3.650080922
Acetoxy-8-Gingerol	-	3.14E-06	0.000105	1.9783	1.9779	0.781	-0.3565	yes	down	B(i)	-	-	-	-	-	-	-	-	-	-	-	-	363.2189355	7.914833333	M-H	C21H32O5	70.3	0	metab_4604	neg_1123	neg	49.2	2.875	0.01579	3.681	0.03415	3.261637309	3.295451426	3.280265134	3.707286368	3.693267671	3.64239466	3.797971736	3.785758232	3.793035879	2.885530897	2.881571128	2.856418894	3.649720939
Adenosine	ÏÙÜÕ	0.0009817	0.004622	1.9439	1.9434	1.4453	0.5314	yes	up	B(i)	C00212;_	Nucleic acids;-	Nucleosides;-	map01100;map04024;map00230;map02010;map01232;map04270;map05012;map04080;map04923;map04924;map04022;map05034;map04071;map05032	Metabolic pathways;cAMP signaling pathway;Purine metabolism;ABC transporters;Nucleotide metabolism;Vascular smooth muscle contraction;Parkinson disease;Neuroactive ligand-receptor interaction;Regulation of lipolysis in adipocytes;Renin secretion;cGMP-PKG signaling pathway;Alcoholism;Sphingolipid signaling pathway;Morphine addiction	Metabolism;Environmental Information Processing;Metabolism;Environmental Information Processing;Metabolism;Organismal Systems;Human Diseases;Environmental Information Processing;Organismal Systems;Organismal Systems;Environmental Information Processing;Human Diseases;Environmental Information Processing;Human Diseases	Global and overview maps;Signal transduction;Nucleotide metabolism;Membrane transport;Global and overview maps;Circulatory system;Neurodegenerative disease;Signaling molecules and interaction;Endocrine system;Endocrine system;Signal transduction;Substance dependence;Signal transduction;Substance dependence	HMDB0000050;HMDB0247583;PW_C000034	Nucleosides, nucleotides, and analogues	Purine nucleosides	Not Available	58-61-7;_	268.1030039	1.41865	M+H	C10H13N5O4	36.9	0	metab_420	pos_427	pos	44.6	2.59	0.02703	1.792	0.1574	2.889814349	2.894347263	2.891919273	1.759924022	1.963069889	1.653129285	2.272897584	2.203877467	1.987589459	2.616273139	2.591527973	2.562274449	2.148847009
Stercobilin	Äòµ¨ËØÑÎËáÑÎ	0.007154	0.02062	1.9339	1.9342	0.6995	-0.5157	yes	down	B(ii)	C05793;_	-	-	map00860	Porphyrin metabolism	Metabolism	Metabolism of cofactors and vitamins	HMDB0240259	Organoheterocyclic compounds	Tetrapyrroles and derivatives	Bilirubins	34217-90-8	617.3280249	1.277833333	M+Na	C33H46N4O6	0	47	metab_3109	pos_3234	pos	41.8	1.927	0.2828	2.755	0.01208	2.99550389	2.84342286	2.959564685	2.766471117	2.75578047	2.742363271	1.569698548	1.568536495	1.571586547	2.084598127	2.096129923	1.600674355	1.582422746
Xanthurenic Acid	»ÆÄòËá	0.02105	0.04732	1.9332	1.9339	0.5723	-0.8051	yes	down	B(i)	C02470	-	-	map00380	Tryptophan metabolism	Metabolism	Amino acid metabolism	HMDB0000881;PW_C000703	Organoheterocyclic compounds	Quinolines and derivatives	Quinoline carboxylic acids	59-00-7	206.0435333	1.513983333	M+H	C10H7NO4	50.5	0	metab_457	pos_465	pos	46.4	1.171	0.403	2.046	0.08125	2.24530956	2.213847154	2.177863162	2.007914442	2.139245696	1.990698003	1.88846369	1.664807573	1.938260119	1.410193246	1.396174822	0.705274679	2.523564729
13-Hode	-	0.0004404	0.002631	1.9196	1.9194	1.4339	0.5199	yes	up	B(ii)	C14762	-	-	map00591;map03320	Linoleic acid metabolism;PPAR signaling pathway	Metabolism;Organismal Systems	Lipid metabolism;Endocrine system	HMDB0004667	Lipids and lipid-like molecules	Fatty Acyls	Lineolic acids and derivatives	29623-28-7	261.21975	7.413766667	M+H-2H2O	C18H32O3	0	72	metab_2433	pos_2517	pos	49.5	2.548	0.1154	1.777	0.04941	1.899507141	1.986273866	1.713831857	1.752437342	1.833575965	1.744165623	2.733388772	2.761016422	2.756233669	2.447560658	2.523209381	2.674165045	2.663965458
3-Hydroxy-Hexadecanoic Acid	-	0.001776	0.007103	1.9068	1.9065	0.7323	-0.4495	yes	down	B(i)	-	-	-	-	-	-	-	LMFA01050188	-	-	-	--	271.2264755	7.3107	M-H	C16H32O3	90.7	0	metab_5643	neg_2171	neg	53.6	2.12	0.1231	2.895	0.1331	2.656762872	2.872376034	2.854828911	2.749610338	2.92293123	3.011245945	2.482635285	2.871930505	2.787033165	1.978157999	2.178075764	2.202644514	2.819542277
Fahfa(4:0/24:1)	-	0.007413	0.0212	1.8944	1.8942	0.7103	-0.4935	yes	down	B(i)	-	-	-	-	-	-	-	-	-	-	-	-	451.3778323	9.20375	M-H	C28H52O4	69.5	0	metab_4846	neg_1365	neg	51.4	1.949	0.2681	2.744	0.05911	3.602975031	3.571276442	3.548577892	2.677045357	2.766227095	2.788852318	0.764247416	1.386814487	1.16228712	2.06810515	1.642104258	2.137163118	1.515018045
Prostaglandin E2 Methyl Ester	-	0.001351	0.005809	1.8516	1.8515	0.7143	-0.4854	yes	down	B(ii)	-	-	-	-	-	-	-	HMDB0256853	Lipids and lipid-like molecules	Fatty Acyls	Eicosanoids	-	349.233843	7.435933333	M+H-H2O	C21H34O5	0	42.6	metab_1043	pos_1073	pos	42.1	1.82	0.1451	2.548	0.06358	2.453836195	2.460071302	2.588348829	2.500782053	2.523188704	2.62038885	2.162408321	2.222670205	2.216117285	1.967791154	1.815845919	1.677762888	1.573149085
Lpc(20:3)	-	7.19E-05	0.0007681	1.8352	1.8347	0.7602	-0.3955	yes	down	B(i)	-	-	-	-	-	-	-	HMDB0010393	Lipids and lipid-like molecules	Glycerophospholipids	Glycerophosphocholines	1199257-41-4	590.3430375	7.3832	M+FA-H	C28H52NO7P	45.1	0	metab_4461	neg_978	neg	44.4	2.213	0.06496	2.911	0.02989	1.581352342	1.680384795	2.055912983	2.927074998	2.928640163	2.876104234	3.440731508	3.427451254	3.41725251	2.152240353	2.204946963	2.281430079	2.876989624
Pe(39:4)	-	0.008102	0.02264	1.8255	1.825	0.6357	-0.6536	yes	down	B(i)	-	-	-	-	-	-	-	LMGP02010560	-	-	-	--	780.5537281	7.7255	M-H	C44H80NO8P	65.3	0	metab_5524	neg_2051	neg	47.4	1.293	0.1799	2.034	0.1909	0.994163367	1.591709746	1.505134325	1.989827914	1.868238487	2.242485326	1.995149379	2.10291547	1.996840356	1.095028177	1.336588107	1.44685207	3.009174211
3-Dehydro-6-Deoxoteasterone	-	0.02204	0.04911	1.8072	1.807	1.5534	0.6354	yes	up	B(ii)	C15800;_	-	-	map01100	Metabolic pathways	Metabolism	Global and overview maps	HMDB0304120	Lipids and lipid-like molecules	Steroids and steroid derivatives	Bile acids, alcohols and derivatives	-;_;	397.344018	9.258483333	M+H-2H2O	C28H48O3	0	82.8	metab_1924	pos_1987	pos	49.9	2.153	0.07483	1.386	0.3576	2.047370049	2.131102487	2.070925018	1.515059964	1.660420216	0.981255906	2.05077513	2.060462112	1.990845046	2.214842378	2.173327422	2.069564776	2.094901355
Pi(Pgf1Alpha/20:2(11Z,14Z))	-	0.01598	0.03815	1.8062	1.8065	1.3472	0.43	yes	up	B(ii)	-	-	-	-	-	-	-	HMDB0277268	Not Available	Not Available	Not Available	-	943.5634776	6.696583333	M-H2O-H	C49H87O16P	0	40.5	metab_4305	neg_814	neg	40.1	2.914	0.1146	2.163	0.3032	3.477442373	3.540433559	3.448421218	2.513116056	1.988487744	1.987505746	2.7468694	3.098859556	2.876026522	2.90354341	2.804387895	3.032929043	1.933917529
Hoduloside I	ÂÝ[ß»à«-3£¨2H£©£¬1¡¯£¨2'H£©-·Æ]-5£¨4H£©-Íª£¬7¡¯-[[2-O-£¨6-ÍÑÑõ-¦Á-L-ßÁà«¸ÊÂ¶ÌÇ»ù£©-¦Â-D-ßÁà«ÆÏÌÑÌÇ»ù]Ñõ»ù]-2¡¯-[£¨2S£¬3S£©-3-[£¨2R£©-2-£¨¦Â-D-ßÁà«ÆÏÌÑÌÇ»ùÑõ»ù£©-4-¼×»ù-3-ÎìÏ©-1-»ù]-3-¼×»ù-2-»·ÑõÒÒÍé»ù]Ê®¶þÇâ-4'b£¬8'£¬8'£¬10'a-ËÄ¼×»ù-£¬£¨1'S£¬2'S£¬4'aR£¬4'bR£¬7'S£¬8'aR£¬10'aR£©-	0.007581	0.02158	1.766	1.7661	1.2326	0.3017	yes	up	B(ii)	-	-	-	-	-	-	-	HMDB0039075	Lipids and lipid-like molecules	Prenol lipids	Terpene glycosides	-	1017.529733	6.169266667	M+Hac-H	C48H78O19	0	40.4	metab_4207	neg_712	neg	39.8	3.667	0.03413	2.975	0.238	3.730964802	3.776752874	4.065091697	3.246028869	2.799782014	2.879298346	3.719541647	3.939066996	3.92827369	3.682444591	3.627702993	3.690394126	3.200356046
Gpins(18:0/3:0)	-	0.0002971	0.001974	1.7638	1.7636	0.7909	-0.3385	yes	down	B(i)	-	-	-	-	-	-	-	-	-	-	-	-	655.3442419	11.75175	M-H	C30H57O13P	53.7	0	metab_4992	neg_1514	neg	45.5	2.458	0.08937	3.108	0.03363	2.331312363	2.392032103	2.431006842	3.069866711	3.119101709	3.134163472	2.998518966	2.931015869	2.892506842	2.556007257	2.438034052	2.380740121	2.668409171
Oxoglutaric Acid	-	3.21E-05	0.0004471	1.7479	1.7476	0.8146	-0.2959	yes	down	B(i)	C00026	Organic acids	Carboxylic acids	map00310;map01240;map00040;map01200;map00250;map00020;map00630;map00430;map04964;map00470;map04922;map04727;map01100;map00220;map01210;map00340;map00785;map00053;map01230;map04066;map00650;map04976;map05230	Lysine degradation;Biosynthesis of cofactors;Pentose and glucuronate interconversions;Carbon metabolism;Alanine, aspartate and glutamate metabolism;Citrate cycle (TCA cycle);Glyoxylate and dicarboxylate metabolism;Taurine and hypotaurine metabolism;Proximal tubule bicarbonate reclamation;D-Amino acid metabolism;Glucagon signaling pathway;GABAergic synapse;Metabolic pathways;Arginine biosynthesis;…	Metabolism;Metabolism;Metabolism;Metabolism;Metabolism;Metabolism;Metabolism;Metabolism;Organismal Systems;Metabolism;Organismal Systems;Organismal Systems;Metabolism;Metabolism;Metabolism;Metabolism;Metabolism;Metabolism;Metabolism;Environmental Information Processing;Metabolism;Organismal Systems;Human Diseases	Amino acid metabolism;Global and overview maps;Carbohydrate metabolism;Global and overview maps;Amino acid metabolism;Carbohydrate metabolism;Carbohydrate metabolism;Metabolism of other amino acids;Excretory system;Metabolism of other amino acids;Endocrine system;Nervous system;Global and overview maps;Amino acid metabolism;Global and overview maps;Amino acid metabolism;Metabolism of cofactors an…	HMDB0000208;PW_C000134	Organic acids and derivatives	Keto acids and derivatives	Gamma-keto acids and derivatives	328-50-7	145.0139387	1.465066667	M-H	C5H6O5	76	0	metab_3897	neg_393	neg	53.4	2.776	0.05279	3.408	0.002061	2.941707811	2.987323841	2.959207814	3.405920919	3.410040492	3.408111398	1.091281065	1.099517886	1.091795825	2.835699786	2.758861021	2.734572435	1.166309864
Arctiol	-	0.009375	0.02535	1.7288	1.7286	1.2956	0.3736	yes	up	B(ii)	-	-	-	-	-	-	-	HMDB0301955	Lipids and lipid-like molecules	Prenol lipids	Sesquiterpenoids	-	237.2203987	8.011733333	M+H	C16H28O	0	93	metab_1227	pos_1267	pos	54.5	2.928	0.07043	2.26	0.2365	1.729141268	2.046586272	1.810213008	2.00663831	2.475136468	2.29782037	3.53404245	3.420436844	3.258993606	2.938959511	2.853040443	2.992670162	2.387291043
Pc(O-16:1/4:0)	-	0.0002137	0.001577	1.7069	1.7065	0.8228	-0.2814	yes	down	B(i)	-	-	-	-	-	-	-	-	-	-	-	-	594.3750092	8.146483333	M+FA-H	C28H56NO7P	61.1	0	metab_4672	neg_1191	neg	49.9	2.818	0.07784	3.425	0.02578	2.847425594	2.869087803	2.753812263	3.397221421	3.428673702	3.448328107	3.452082373	3.415326328	3.457502746	2.759331861	2.788463589	2.906345338	3.504940989
Methyl 12-Hydroxyoctadecanoate	-	9.63E-05	0.0009001	1.7043	1.704	0.8088	-0.3062	yes	down	B(i)	-	-	-	-	-	-	-	-	-	-	-	-	297.2769118	8.80685	M+H-H2O	C19H38O3	38.3	0	metab_1440	pos_1495	pos	43	2.546	0.04274	3.148	0.05094	3.236618552	3.190468049	3.221399652	3.089546875	3.173172684	3.181760141	3.073691672	3.095195722	3.066170869	2.512198204	2.530949702	2.593802265	2.674769272
N-Oleoyl Aspartic Acid	-	0.00207	0.007965	1.684	1.684	0.7711	-0.375	yes	down	B(ii)	-	-	-	-	-	-	-	HMDB0241956	Not Available	Not Available	Not Available	-	362.2708965	7.011633333	M+H-2H2O	C22H39NO5	0	51.9	metab_920	pos_943	pos	44.7	2.045	0.085	2.652	0.1209	2.400396231	2.667227674	2.381441874	2.519056955	2.755606072	2.680607606	2.181720003	2.418016871	2.290332502	2.107075788	2.080498113	1.948380052	2.617461981
N-Eicosapentaenoyl Arginine	N -¶þÊ®Ì¼ÎåÏ©õ£»ù¾«°±Ëá	0.02218	0.04932	1.6787	1.6789	0.6973	-0.5201	yes	down	B(ii)	-	-	-	-	-	-	-	HMDB0242065	Not Available	Not Available	Not Available	-	522.3449535	6.407666667	M+ACN+Na	C26H42N4O3	0	45.3	metab_781	pos_798	pos	42.1	1.525	0.3144	2.187	0.03426	2.870696427	2.806652888	2.793779467	2.149749211	2.216867773	2.195284328	2.694668196	2.739780638	2.671932657	1.861167577	1.474756542	1.238459016	1.220831586
Rosamicin	-	0.006081	0.01829	1.6773	1.6766	0.7893	-0.3414	yes	down	B(ii)	-	-	-	-	-	-	-	HMDB0257306	Organic oxygen compounds	Organooxygen compounds	Carbohydrates and carbohydrate conjugates	-	586.3326173	7.25895	M+Na-H2O	C31H51NO9	0	68	metab_979	pos_1007	pos	46.3	2.315	0.1941	2.933	0.05611	3.012943855	2.867993579	2.802776159	2.930976816	2.878549818	2.990694664	2.794503376	2.779329825	2.85300279	2.094855144	2.388053999	2.461842096	2.558912426
5-Hydroxy-6-Methoxy-1H-Indole-2-Carboxylic Acid	-	8.53E-05	0.0008429	1.6653	1.6651	1.2538	0.3263	yes	up	B(ii)	-	-	-	-	-	-	-	HMDB0246803	Organoheterocyclic compounds	Indoles and derivatives	Indolecarboxylic acids and derivatives	-	242.0210977	1.494733333	M+Cl	C10H9NO4	0	45.7	metab_3906	neg_402	neg	44.5	2.841	0.02502	2.266	0.05622	3.047328986	3.075832322	3.069539439	2.323791262	2.211443275	2.263631821	2.801921134	2.832880763	2.783127016	2.866391397	2.816342805	2.841317523	2.239200543
2-Cyclohexen-1-One, 3-(15-Hydroxypentadecyl)-2,4,4-Trimethyl-	-	0.0107	0.02803	1.6637	1.6629	0.6892	-0.5371	yes	down	B(ii)	-	-	-	-	-	-	-	HMDB0258756	Lipids and lipid-like molecules	Fatty Acyls	Fatty alcohols	-	409.3312315	8.930766667	M+FA-H	C24H44O2	0	47.9	metab_5275	neg_1801	neg	46.1	1.379	0.2076	2.001	0.1181	2.362622537	2.409972818	2.439519387	2.127562553	1.982776557	1.893495057	1.729816201	1.541978289	1.440445308	1.1632417	1.395441463	1.577434426	2.010970937
Methyl Oleate	-	9.18E-08	1.41E-05	1.6324	1.6321	0.8886	-0.1704	yes	down	B(i)	C03425;_	-	-	-	-	-	-	HMDB0034451;LMFA07010965	Lipids and lipid-like molecules	Fatty Acyls	Fatty acid esters	112-62-9;	297.2777301	7.902233333	M+H	C19H36O2	59.9	0	metab_1194	pos_1234	pos	50	4.37	0.009646	4.918	0.004314	4.859450585	4.863657262	4.871747922	4.916325855	4.915234556	4.923192354	4.679971776	4.660928062	4.662364881	4.374789322	4.358676396	4.375919273	4.468379187
Avocadene	öùÀæÏ©	0.002531	0.009268	1.6289	1.6283	0.7714	-0.3745	yes	down	B(ii)	-	-	-	-	-	-	-	HMDB0031042	Lipids and lipid-like molecules	Fatty Acyls	Fatty alcohols	83797-45-9;	287.2558022	7.435933333	M+H	C17H34O3	0	51.5	metab_2422	pos_2506	pos	45	1.923	0.1185	2.493	0.08589	2.7059072	2.821381561	2.654195418	2.556539376	2.395052588	2.526507005	2.417013252	2.45220947	2.47992554	1.868817592	1.841975993	2.059411264	1.660877983
Deoxycholyllysine	ÍÑÑõµ¨õ£Àµ°±Ëá	7.28E-05	0.0007734	1.6223	1.6221	0.8101	-0.3038	yes	down	B(ii)	-	-	-	-	-	-	-	HMDB0242422	Not Available	Not Available	Not Available	-	525.3630999	7.609916667	M+Na-H2O	C30H52N2O5	0	54.1	metab_2349	pos_2432	pos	43.3	2.325	0.04945	2.87	0.02647	2.37721855	2.301961547	2.139429731	2.841649735	2.894121669	2.873986515	3.053852188	3.052973298	3.047434434	2.324625103	2.373894354	2.275003836	2.720522623
Fahfa(3:0/24:2)	-	0.03503	0.07052	1.6173	1.6165	0.6216	-0.686	yes	down	B(i)	-	-	-	-	-	-	-	-	-	-	-	-	435.3471452	8.960266667	M-H	C27H48O4	49.2	0	metab_5269	neg_1795	neg	46.1	1.048	0.3087	1.686	0.1702	2.604001122	2.563860148	2.612836548	1.836295781	1.72079576	1.501309277	0.921678188	0.933335362	1.128710876	1.014879816	0.757413715	1.372191618	1.847894028
N-Acetyltaurine	N -ÒÒõ£Å£»ÇËá	0.001516	0.006324	1.6162	1.6156	0.7911	-0.338	yes	down	B(ii)	-	-	-	-	-	-	-	HMDB0240253	Organic acids and derivatives	Organic sulfonic acids and derivatives	Organosulfonic acids and derivatives	19213-70-8	166.0174603	1.5169	M-H	C4H9NO4S	0	40	metab_3915	neg_411	neg	45.2	2.102	0.116	2.657	0.04532	0.806640572	0.791777734	0.789218183	2.70265993	2.612023751	2.656823597	2.730370371	2.656051587	2.785533567	1.978409661	2.119476783	2.208463357	2.644730347
Septacidin	-	2.36E-05	0.0003628	1.6	1.5997	0.8674	-0.2052	yes	down	B(ii)	C15754;C15751	-	-	-	-	-	-	HMDB0258241	Organic acids and derivatives	Carboxylic acids and derivatives	Amino acids, peptides, and analogues	62362-59-8;_	626.3632854	7.653916667	M+Na-H2O	C30H51N7O7	0	41.5	metab_1121	pos_1155	pos	43.6	3.461	0.038	3.99	0.01521	3.782126864	3.799069782	3.708419022	3.97964724	4.007090765	3.98200271	3.577704157	3.605663723	3.572113033	3.502548698	3.428393775	3.451073023	3.398623053
Pa(Lte4/I-22:0)	-	0.000528	0.003025	1.5977	1.5975	1.1597	0.2138	yes	up	B(ii)	-	-	-	-	-	-	-	HMDB0268385	Not Available	Not Available	Not Available	-	898.5672519	6.882966667	M+H-H2O	C48H86NO11PS	0	47.3	metab_894	pos_915	pos	41.6	3.892	0.06995	3.356	0.05859	4.156467182	4.157877756	4.102357957	3.418802149	3.302601357	3.347618618	3.821414374	3.963611465	3.893982467	3.876365193	3.968053742	3.83070178	3.63457343
Nordeoxycholic Acid	-	0.007356	0.02107	1.5919	1.5915	0.8092	-0.3054	yes	down	B(ii)	-	-	-	-	-	-	-	HMDB0304947	Lipids and lipid-like molecules	Steroids and steroid derivatives	Bile acids, alcohols and derivatives	_;	343.2618932	8.324883333	M+H-2H2O	C23H38O4	0	45.7	metab_1308	pos_1356	pos	45.1	2.384	0.1801	2.946	0.07058	3.038920531	3.047079576	3.102591173	2.865042565	2.996484037	2.97535838	3.049594595	3.065168501	2.985236373	2.181032489	2.523372539	2.448990936	2.701166512
Tropinone	ÍÐÆ·Íª	0.0007895	0.003997	1.5829	1.5828	1.305	0.3841	yes	up	B(ii)	C00783	-	-	map01100	Metabolic pathways	Metabolism	Global and overview maps	HMDB0304521	Alkaloids and derivatives	Tropane alkaloids	Not Available	532-24-1;_	144.0790814	3.594516667	M+Na-H2O	C8H13NO	0	82.1	metab_517	pos_525	pos	54.3	2.259	0.06005	1.731	0.07976	2.630758837	2.640511985	2.652711535	1.7503883	1.799823099	1.643756308	1.842126312	1.729181929	1.839562247	2.196084207	2.265770629	2.315642899	1.258109906
Chenodeoxycholic Acid 3-Sulfate	-	0.007269	0.02087	1.5808	1.5808	1.229	0.2975	yes	up	B(i)	-	-	-	-	-	-	-	HMDB0002586;LMST05020024	Lipids and lipid-like molecules	Steroids and steroid derivatives	Bile acids, alcohols and derivatives	59132-32-0;	493.2221287	7.09305	M+Na-2H	C24H40O7S	54.6	0	metab_5690	neg_2219	neg	44.3	2.968	0.04764	2.415	0.184	3.200292588	3.097973273	3.063580319	2.601486294	2.233541326	2.410164825	2.750598506	2.767421501	2.744372447	2.96163458	2.924621205	3.019163717	2.384214129
3-O-Beta-D-Glucosyl-Brassicasterol	-	0.0115	0.02953	1.5744	1.5739	1.3974	0.4828	yes	up	B(ii)	-	-	-	-	-	-	-	HMDB0304143	Lipids and lipid-like molecules	Steroids and steroid derivatives	Steroidal glycosides	-	593.4374519	8.347216667	M+CH3OH+H	C34H56O6	0	60.8	metab_2146	pos_2218	pos	44.2	1.969	0.1445	1.409	0.1649	1.288382313	1.285591103	1.278071259	1.320892809	1.599537425	1.3074064	1.367347293	1.282821525	1.397670573	1.852380959	2.130643439	1.92390847	1.296354591
Nandrolone	ÅµÁú	0.0001223	0.001063	1.5729	1.5726	0.791	-0.3383	yes	down	B(ii)	C07254	-	-	-	-	-	-	HMDB0002725	Lipids and lipid-like molecules	Steroids and steroid derivatives	Estrane steroids	434-22-0;	307.2245001	7.16395	M+CH3OH+H	C18H26O2	0	57.8	metab_952	pos_977	pos	46.1	1.945	0.05361	2.459	0.02747	2.132017533	2.187833221	2.274668889	2.44775515	2.438178993	2.489821913	2.002053484	1.911471415	1.957176316	1.925534734	1.903653126	2.005487739	2.529863126
12-Hydroxyheptadecanoic Acid	-	0.004373	0.01423	1.5686	1.5686	0.7797	-0.3591	yes	down	B(ii)	-	-	-	-	-	-	-	HMDB0061663	Lipids and lipid-like molecules	Fatty Acyls	Fatty acids and conjugates	-	269.2468713	8.472866667	M+H-H2O	C17H34O3	0	58.2	metab_1365	pos_1414	pos	47.6	1.893	0.1122	2.428	0.1137	2.568483944	2.093702427	2.43615688	2.394105632	2.555391988	2.335918332	3.161757052	3.217830648	3.053238831	1.960650103	1.954480454	1.763289972	2.047365155
Flavoxanthin	Ã«Ý¢ËØ	0.0004337	0.00261	1.5605	1.5602	1.2277	0.2959	yes	up	B(ii)	C08594	-	-	-	-	-	-	HMDB0036868	Lipids and lipid-like molecules	Prenol lipids	Tetraterpenoids	512-29-8;	584.4189923	8.324883333	M+	C40H56O3	0	40.5	metab_2150	pos_2222	pos	39.4	2.75	0.05885	2.24	0.05794	2.646925553	2.500342955	2.561473536	2.284422393	2.174640801	2.261649491	2.404879539	2.578485319	2.549396943	2.767212761	2.798320356	2.684451906	2.128185084
Dihydroceramide	¶þÇâÉñ¾­õ£°·	4.45E-06	0.0001284	1.5583	1.558	1.1374	0.1858	yes	up	B(ii)	C12126	-	-	map00600;map01100;map04071	Sphingolipid metabolism;Metabolic pathways;Sphingolipid signaling pathway	Metabolism;Metabolism;Environmental Information Processing	Lipid metabolism;Global and overview maps;Signal transduction	HMDB0006752	Organic acids and derivatives	Carboxylic acids and derivatives	Carboxylic acid derivatives	-;_	330.2986668	6.596983333	M+H	C19H39NO3	0	62	metab_2638	pos_2738	pos	50.2	4.146	0.003492	3.645	0.02524	3.776572353	3.784625965	3.787623893	3.619132628	3.669476705	3.647520832	3.907981552	3.919980095	3.931407772	4.142847329	4.145194593	4.149716938	3.994165156
Bufalin	ó¸òÜÁé	0.002816	0.01006	1.5471	1.5468	0.7917	-0.337	yes	down	B(i)	C16922;_	Steroids;-	24-Carbon atoms;-	-	-	-	-	-;HMDB0249428;LMST01130001	Lipids and lipid-like molecules	Steroids and steroid derivatives	Steroid lactones	465-21-4;_;	385.2354389	6.790733333	M-H	C24H34O4	35.9	0	metab_4323	neg_833	neg	40.7	1.957	0.1261	2.472	0.05163	2.263109223	2.068510313	2.077038362	2.515015687	2.48524983	2.414503795	1.960617883	2.269948142	2.180134393	2.084422862	1.832245626	1.953034895	2.092812106
Trihydroxycholestanoic Acid	-	2.47E-05	0.0003737	1.5382	1.5379	0.8658	-0.2078	yes	down	B(ii)	-	-	-	-	-	-	-	HMDB0259220	Lipids and lipid-like molecules	Steroids and steroid derivatives	Bile acids, alcohols and derivatives	-	449.3235698	6.805233333	M-H	C27H46O5	0	40.3	metab_4328	neg_838	neg	42.3	3.156	0.02982	3.645	0.024	3.337007237	3.328652433	3.34541648	3.618599829	3.665447094	3.651084945	3.166388142	3.162685463	3.177168476	3.18168773	3.123407733	3.16348298	3.666863249
Fahfa(2:0/22:1)	-	0.0006325	0.003443	1.5324	1.5319	0.7949	-0.3311	yes	down	B(i)	-	-	-	-	-	-	-	-	-	-	-	-	395.3148439	8.8351	M-H	C24H44O4	44.5	0	metab_4798	neg_1317	neg	43.2	1.915	0.0463	2.409	0.07494	2.348372409	2.360693318	2.289476905	2.441202584	2.322887698	2.461718237	2.231819037	2.148440797	2.074384761	1.890760119	1.886513644	1.968747905	2.414883426
Carbocyclic Thromboxane A2	Ì¼»·ÑªË¨ËØA2	1.25E-05	0.0002487	1.5321	1.5317	0.8699	-0.201	yes	down	B(ii)	-	-	-	-	-	-	-	HMDB0249633	Lipids and lipid-like molecules	Fatty Acyls	Fatty acids and conjugates	-	381.2987117	7.902233333	M+CH3OH+H	C22H36O3	0	40.6	metab_1196	pos_1236	pos	44.5	3.237	0.03117	3.721	0.006947	3.251543506	3.23558222	3.247478742	3.71576019	3.72901488	3.718781559	3.686617778	3.67161909	3.651328159	3.212231431	3.22632189	3.271868741	3.790832573
Nicotinic Acid	ÑÌËá	0.003859	0.01283	1.5297	1.5298	0.8239	-0.2795	yes	down	B(i)	C00253	Vitamins and cofactors	Vitamins	map01100;map00760;map05133;map01240	Metabolic pathways;Nicotinate and nicotinamide metabolism;Pertussis;Biosynthesis of cofactors	Metabolism;Metabolism;Human Diseases;Metabolism	Global and overview maps;Metabolism of cofactors and vitamins;Infectious disease: bacterial;Global and overview maps	HMDB0001488;PW_C001145	Organoheterocyclic compounds	Pyridines and derivatives	Pyridinecarboxylic acids and derivatives	59-67-6	122.0242572	1.347916667	M-H	C6H5NO2	96.5	0	metab_3864	neg_359	neg	56.9	2.376	0.122	2.884	0.08085	2.703719702	2.502695621	2.74027435	2.791599531	2.943579989	2.915399442	2.483261267	2.35903853	2.563152916	2.42192991	2.467983877	2.237506255	2.127560664
7-(5-Heptylfuran-2-Yl)Heptanoylcarnitine	-	0.002699	0.009713	1.5266	1.526	0.824	-0.2793	yes	down	B(ii)	-	-	-	-	-	-	-	HMDB0241853	Lipids and lipid-like molecules	Fatty Acyls	Fatty acid esters	-	460.3066593	8.15605	M+Na	C25H43NO5	0	73.7	metab_1268	pos_1311	pos	48.4	2.341	0.1123	2.841	0.06748	2.994174381	2.99330869	3.030083228	2.905375085	2.848008052	2.770888676	1.718740642	2.179043985	2.196197793	2.294542861	2.258771166	2.46866626	2.832780389
Sterol	¹Ì´¼	0.01594	0.03808	1.5215	1.5215	0.8224	-0.282	yes	down	B(ii)	C00370	-	-	-	-	-	-	HMDB0060512	Lipids and lipid-like molecules	Steroids and steroid derivatives	Hydroxysteroids	-;_	281.2475797	6.059183333	M+CH3OH+H	C17H28O	0	45.5	metab_703	pos_717	pos	45.6	2.464	0.2055	2.996	0.1025	3.371029577	3.379863308	3.251023908	2.929648422	2.945241636	3.114392018	3.757872211	3.64705493	3.638757268	2.449119028	2.26699175	2.677044592	1.859840769
1-Nitro-5,6-Dihydroxy-Dihydronaphthalene	-	1.34E-06	6.02E-05	1.5154	1.5151	1.1213	0.1651	yes	up	B(ii)	C14801	-	-	map00980	Metabolism of xenobiotics by cytochrome P450	Metabolism	Xenobiotics biodegradation and metabolism	HMDB0060328	Benzenoids	Naphthalenes	Nitronaphthalenes	-;_	206.0458298	1.479733333	M-H	C10H9NO4	0	62.5	metab_3900	neg_396	neg	51.7	4.374	0.009217	3.901	0.01527	4.415638572	4.416595642	4.414299675	3.894929116	3.890449032	3.918843434	4.267917465	4.275154772	4.273520898	4.367740262	4.370547212	4.384922404	4.146952655
Xanthosine	»ÆÜÕ	3.33E-08	7.81E-06	1.5076	1.5072	0.8732	-0.1956	yes	down	B(i)	C01762	-	-	map01100;map02010;map01232;map00230;map00232	Metabolic pathways;ABC transporters;Nucleotide metabolism;Purine metabolism;Caffeine metabolism	Metabolism;Environmental Information Processing;Metabolism;Metabolism;Metabolism	Global and overview maps;Membrane transport;Global and overview maps;Nucleotide metabolism;Biosynthesis of other secondary metabolites	HMDB0000299;PW_C000203	Nucleosides, nucleotides, and analogues	Purine nucleosides	Not Available	146-80-5	283.0703881	1.235916667	M-H	C10H12N4O6	69	0	metab_3791	neg_283	neg	49.6	3.217	0.001115	3.684	0.006902	3.107453444	3.140251071	3.172148717	3.683147177	3.691823954	3.678188261	2.864895747	2.904650865	2.918448504	3.215725303	3.216362146	3.217893796	2.933059856
25-Hydoxyergocalciferol	-	0.04207	0.08129	1.5046	1.5043	0.7052	-0.5038	yes	down	B(ii)	-	-	-	-	-	-	-	HMDB0242742	Lipids and lipid-like molecules	Steroids and steroid derivatives	Vitamin D and derivatives	-	447.3066213	6.082616667	M+Cl	C28H44O2	0	46.4	metab_4186	neg_689	neg	42.3	1.347	0.09688	1.91	0.3162	1.133496973	1.354365096	1.131459048	1.849851283	1.627400289	2.251367644	1.223909708	1.925532594	1.92112367	1.237138981	1.381718348	1.421150948	1.736540368
Dg(Pgd2/I-16:0/0:0)	-	0.02784	0.0586	1.5028	1.5037	0.7883	-0.3431	yes	down	B(ii)	-	-	-	-	-	-	-	HMDB0299193	Not Available	Not Available	Not Available	-	629.4715822	8.354533333	M+H-2H2O	C39H68O8	0	49.8	metab_2144	pos_2216	pos	40.8	2.015	0.2719	2.556	0.05324	2.52061448	2.170000271	2.378713029	2.613658608	2.544891175	2.508863345	1.265636836	1.352331687	1.428506737	2.123192243	2.216978037	1.706168279	2.204600264
Indole-3-Carboxilic Acid-O-Sulphate	-	0.002051	0.007903	1.4969	1.4967	1.251	0.3231	yes	up	B(ii)	-	-	-	-	-	-	-	HMDB0060002	Organoheterocyclic compounds	Indoles and derivatives	Indolecarboxylic acids and derivatives	-	286.001575	1.509566667	M+FA-H	C9H7NO5S	0	43.2	metab_6166	neg_2719	neg	44.5	2.387	0.04276	1.908	0.1083	2.636685609	2.640328377	2.644025672	2.003488806	1.790202644	1.929458961	2.042141655	2.229945904	2.172949917	2.429997919	2.344491122	2.38555425	2.280048006
N-Acetyl-Dl-Glutamic Acid	-	5.93E-05	0.0006662	1.4931	1.4927	0.867	-0.2059	yes	down	B(i)	-	-	-	-	-	-	-	-	-	-	-	-	188.0560766	1.258583333	M-H	C7H11NO5	72.1	0	metab_6267	neg_2822	neg	52.2	3.012	0.04427	3.474	0.008402	3.092627766	3.086061653	3.109115908	3.467975608	3.470255195	3.483533674	2.808336862	2.869892833	2.797615493	2.968710173	3.011016783	3.057211829	2.781916182
Persenone B	-	0.04521	0.08599	1.4909	1.4918	1.3787	0.4633	yes	up	B(ii)	-	-	-	-	-	-	-	HMDB0035959	Lipids and lipid-like molecules	Fatty Acyls	Fatty alcohols	_;	405.2978077	7.763583333	M+Na	C23H42O4	0	48.5	metab_2300	pos_2382	pos	44.9	2.028	0.2102	1.471	0.2616	1.871882952	1.571526721	1.554002052	1.176548177	1.560181022	1.676350925	2.591049715	2.576979554	2.608812578	1.891130995	1.923140645	2.270168474	2.007492505
28-Norbrassinolide	-	3.91E-06	0.0001188	1.4897	1.4894	0.8471	-0.2394	yes	down	B(ii)	-	-	-	-	-	-	-	HMDB0302397	Lipids and lipid-like molecules	Steroids and steroid derivatives	Steroid lactones	-	530.3453001	7.3766	M+ACN+Na	C27H46O6	0	44.4	metab_2445	pos_2530	pos	44.9	2.532	0.0173	2.989	0.01445	2.670468652	2.539840807	2.526257347	3.002923543	2.974151738	2.990975643	2.383545441	2.426107516	2.333136036	2.51793354	2.526707486	2.551297223	2.830382015
Uric Acid	ÄòËá	0.00011	0.0009946	1.4878	1.4876	0.8534	-0.2287	yes	down	B(i)	C00366	-	-	map01100;map04976;map00230	Metabolic pathways;Bile secretion;Purine metabolism	Metabolism;Organismal Systems;Metabolism	Global and overview maps;Digestive system;Nucleotide metabolism	HMDB0000289;PW_C000195	Organoheterocyclic compounds	Imidazopyrimidines	Purines and purine derivatives	69-93-2	167.0215654	2.375016667	M-H	C5H4N4O3	98.9	0	metab_3954	neg_450	neg	56.3	2.672	0.04696	3.131	0.02337	2.447397031	2.516266744	2.457265067	3.156309767	3.127104209	3.110111295	3.041816495	2.995297509	2.97976741	2.72213546	2.663813365	2.629222813	3.008268051
Pg(O-20:1/13:1)	-	0.002437	0.009019	1.4812	1.481	1.216	0.2821	yes	up	B(i)	-	-	-	-	-	-	-	-	-	-	-	-	736.5476609	8.665683333	M+NH4	C39H75O9P	36	0	metab_1411	pos_1462	pos	40.8	2.646	0.01457	2.176	0.1189	2.407380643	2.316456253	2.360969443	2.267280794	2.041303111	2.21841435	2.547544594	2.572876464	2.529269837	2.63862381	2.663077731	2.637120921	2.224480531
Fahfa(4:0/24:2)	-	0.002333	0.008762	1.4797	1.4795	0.7378	-0.4386	yes	down	B(i)	-	-	-	-	-	-	-	-	-	-	-	-	449.3625312	9.03425	M-H	C28H50O4	56.3	0	metab_5257	neg_1783	neg	47.7	1.32	0.04966	1.789	0.1071	2.951288728	2.88158089	2.855373162	1.912415698	1.733337513	1.721223692	1.009170291	1.32350541	1.057036809	1.352689641	1.344230357	1.262755412	1.804300886
Myristoylglycine	Èâ¶¹Þ¢õ£¸Ê°±Ëá	0.01281	0.03219	1.4719	1.4718	1.4564	0.5424	yes	up	B(ii)	-	-	-	-	-	-	-	HMDB0013250	Organic acids and derivatives	Carboxylic acids and derivatives	Amino acids, peptides, and analogues	-	284.2218262	7.332533333	M-H	C16H31NO3	0	71.7	metab_5640	neg_2168	neg	49.9	1.57	0.1989	1.078	0.003982	1.507765612	1.456222955	1.770577002	1.073769603	1.079915036	1.081227792	2.425714067	2.273177344	2.1826979	1.375579023	1.773140788	1.562350722	1.075818014
N-Stearoyl Glutamine	N -Ó²Ö¬õ£¹È°±õ£°·	0.01643	0.03899	1.4684	1.4684	1.2767	0.3524	yes	up	B(ii)	-	-	-	-	-	-	-	HMDB0241941	Organic acids and derivatives	Carboxylic acids and derivatives	Amino acids, peptides, and analogues	_;	395.327588	8.12705	M+H-H2O	C23H44N2O4	0	63.2	metab_1257	pos_1300	pos	47.5	2.293	0.1117	1.796	0.1853	2.45831358	2.404995387	2.363859628	1.883146704	1.582894555	1.921060568	2.040441431	2.154010359	1.705675181	2.173677273	2.308491788	2.395344569	1.567963389
Creatine	¼¡Ëá	1.55E-06	6.67E-05	1.4677	1.4675	0.8827	-0.1801	yes	down	B(i)	C00300	-	-	map01100;map00330;map00260	Metabolic pathways;Arginine and proline metabolism;Glycine, serine and threonine metabolism	Metabolism;Metabolism;Metabolism	Global and overview maps;Amino acid metabolism;Amino acid metabolism	HMDB0000064;PW_C000046	Organic acids and derivatives	Carboxylic acids and derivatives	Amino acids, peptides, and analogues	57-00-1	132.0764205	1.217166667	M+H	C4H9N3O2	39.7	0	metab_275	pos_278	pos	46.3	3.34	0.01238	3.784	0.01215	3.105343389	3.103318299	3.118641135	3.780228144	3.773544224	3.797126105	3.765260529	3.746351272	3.792116603	3.353985419	3.330817641	3.334846815	3.846635996
Lilopristone	ÀûÂåË¾Íª	0.0001551	0.001268	1.4618	1.4615	1.1771	0.2352	yes	up	B(ii)	-	-	-	-	-	-	-	HMDB0254091	Lipids and lipid-like molecules	Steroids and steroid derivatives	Oxosteroids	-	465.3109311	5.570883333	M+NH4	C29H37NO3	0	66.6	metab_609	pos_618	pos	51.3	2.951	0.03032	2.507	0.04629	2.408361833	2.588304192	2.540011553	2.558210926	2.468227432	2.494362656	2.998615477	3.075565367	3.032931491	2.97980484	2.95430022	2.919415113	3.047082096
Psychosine Sulfate	-	0.0002313	0.001665	1.4609	1.4606	1.1501	0.2018	yes	up	B(ii)	C02744;_	-	-	-	-	-	-	HMDB0013046	Lipids and lipid-like molecules	Sphingolipids	Glycosphingolipids	-;_;	1083.590808	6.226016667	2M+H	C24H47NO10S	0	42.9	metab_741	pos_756	pos	40.1	3.402	0.04357	2.958	0.04317	4.211056565	4.210780165	4.256939374	3.007548626	2.93533812	2.930467555	3.743260885	3.75495479	3.755027535	3.44962146	3.363685401	3.394165831	3.191520741
N-Stearoyl Serine	N -Ó²Ö¬õ£Ë¿°±Ëá	8.03E-05	0.0008122	1.4607	1.4605	0.848	-0.2379	yes	down	B(ii)	-	-	-	-	-	-	-	HMDB0241949	Organic acids and derivatives	Carboxylic acids and derivatives	Amino acids, peptides, and analogues	_;	372.3091971	6.26235	M+H	C21H41NO4	0	41.6	metab_2705	pos_2812	pos	43	2.465	0.02832	2.907	0.03704	1.843546713	2.000125308	2.002287829	2.920016891	2.865211268	2.935789725	3.064031388	3.051132987	3.056623427	2.493935845	2.462685572	2.437402185	2.72084606
Tetrahydrouridine	-	9.46E-05	0.0008901	1.4572	1.4569	0.8327	-0.2641	yes	down	B(ii)	-	-	-	-	-	-	-	HMDB0258911	Nucleosides, nucleotides, and analogues	Pyrimidine nucleosides	Not Available	-	283.0684043	3.383116667	M+Cl	C9H16N2O6	0	59.3	metab_3964	neg_460	neg	49.1	2.19	0.01076	2.63	0.04718	2.177871492	2.161066624	2.141415682	2.635010405	2.581052868	2.675073384	1.930852598	1.927354571	1.921363116	2.177541267	2.195666166	2.196652767	1.915851144
Tuberoside	-	0.0004798	0.002818	1.4545	1.4543	1.1918	0.2531	yes	up	B(ii)	-	-	-	-	-	-	-	HMDB0039054	Lipids and lipid-like molecules	Steroids and steroid derivatives	Steroidal glycosides	140447-21-8	656.4178943	7.653916667	M+ACN+Na	C34H56O8	0	71.6	metab_2332	pos_2415	pos	46.1	2.753	0.02238	2.31	0.07024	1.335950703	2.108897471	1.325580895	2.381702049	2.305726905	2.241380875	2.317319748	2.41027121	2.367681072	2.767486837	2.72717367	2.764194057	2.210042929
Palmitoleic Acid	×ØéµÓÍËá	0.03936	0.07724	1.4522	1.4517	0.6802	-0.556	yes	down	B(ii)	C08362	Lipids	Fatty acids	map01100;map00061	Metabolic pathways;Fatty acid biosynthesis	Metabolism;Metabolism	Global and overview maps;Lipid metabolism	HMDB0003229	Lipids and lipid-like molecules	Fatty Acyls	Fatty acids and conjugates	373-49-9	237.2205383	7.443433333	M+H-H2O	C16H30O2	0	98.2	metab_1044	pos_1074	pos	55.6	1.106	0.002107	1.626	0.2991	1.406464845	1.669212903	1.560480898	1.78653355	1.281085243	1.810781843	1.07870207	1.605652592	1.402090698	1.10476453	1.10395125	1.107938734	1.090697671
Madurastatin B2	-	1.08E-06	5.29E-05	1.444	1.4437	1.114	0.1557	yes	up	B(i)	-	-	-	-	-	-	-	-	-	-	-	-	206.0457849	1.265916667	M-H2O-H	C10H11NO5	69.1	0	metab_6259	neg_2814	neg	52.4	4.193	0.005369	3.764	0.01437	4.208339664	4.214971847	4.219866668	3.754524284	3.780434127	3.75669789	4.070655944	4.062631134	4.085444441	4.197185314	4.195521006	4.187165687	3.946298846
17A,20A-Dihydroxycholesterol	-	0.002662	0.009632	1.4384	1.438	0.8323	-0.2649	yes	down	B(ii)	C05487;C05499	-	-	map00140	Steroid hormone biosynthesis	Metabolism	Lipid metabolism	HMDB0006764	Lipids and lipid-like molecules	Steroids and steroid derivatives	Hydroxysteroids	-	383.3277738	7.11295	M+H-2H2O	C27H46O3	0	69.3	metab_2522	pos_2611	pos	47	2.208	0.08904	2.653	0.07412	0.277788803	0.276400583	1.612312827	2.699986662	2.567144609	2.690558802	2.124002869	1.875607061	2.255791688	2.262760302	2.105289193	2.256054918	2.587581798
Hex3Cer(29:6_2O)	-	0.01999	0.04545	1.4308	1.4304	0.7371	-0.4401	yes	down	B(i)	-	-	-	-	-	-	-	-	-	-	-	-	988.5195411	6.082616667	M+FA-H	C47H77NO18	52.5	0	metab_4188	neg_691	neg	40.2	1.34	0.007194	1.818	0.2205	1.230125128	1.230929135	1.374200112	2.063285068	1.63709441	1.752294579	1.321828302	1.33036141	1.32236175	1.335224579	1.337212546	1.348558859	2.394515801
Ganosporelactone A	³àÖ¥æß×ÓÄÚõ¥A	0.0009074	0.00438	1.4285	1.4284	1.1619	0.2165	yes	up	B(ii)	-	-	-	-	-	-	-	HMDB0036406	Lipids and lipid-like molecules	Steroids and steroid derivatives	Steroid lactones	138008-04-5	477.2591611	1.352483333	M+H-2H2O	C30H40O7	0	43.5	metab_3059	pos_3183	pos	41	3.093	0.04612	2.662	0.07076	2.913476365	2.828754844	2.944871528	2.741697489	2.638728091	2.606144895	3.027663291	3.072075974	3.000664753	3.12038976	3.039596433	3.118535929	2.674561888
Fahfa(4:0/23:0)	-	0.0002413	0.001717	1.4198	1.4197	0.8654	-0.2086	yes	down	B(i)	-	-	-	-	-	-	-	-	-	-	-	-	439.377442	9.3274	M-H	C27H52O4	45.7	0	metab_5216	neg_1742	neg	47.2	2.7	0.03267	3.12	0.04863	3.564562098	3.537530245	3.529672865	3.064327565	3.150001233	3.147050819	2.419877218	2.491344239	2.301113564	2.707081004	2.72888915	2.66463536	2.626512669
Ganoderiol C	ÁéÖ¥àÑßÊC	0.02442	0.05304	1.413	1.4129	0.745	-0.4247	yes	down	B(ii)	-	-	-	-	-	-	-	HMDB0037781	Lipids and lipid-like molecules	Prenol lipids	Triterpenoids	114567-44-1	560.4281866	6.553166667	M+ACN+H	C32H54O5	0	49.3	metab_814	pos_833	pos	42.6	1.379	0.01283	1.851	0.2321	1.709724564	1.651752627	1.798502224	1.741417141	2.117925402	1.694565955	1.340332845	1.339193201	1.342184561	1.367435933	1.376055808	1.392680471	1.81564673
9,12,13-Trihome	-	0.004377	0.01423	1.4049	1.4047	1.2347	0.3041	yes	up	B(ii)	C14833	-	-	map00591	Linoleic acid metabolism	Metabolism	Lipid metabolism	HMDB0004708	Lipids and lipid-like molecules	Fatty Acyls	Fatty acids and conjugates	-;_;	311.2216916	7.58735	M-H2O-H	C18H34O5	0	91.8	metab_5561	neg_2088	neg	53.8	2.257	0.03875	1.828	0.1221	1.880714302	1.835580518	1.655521341	1.746050607	1.768681857	1.967993611	1.324265069	1.653215755	1.724649539	2.23417962	2.235276386	2.301830731	2.238594905
Cholylvaline	-	2.67E-05	0.0003965	1.4028	1.4026	0.8907	-0.167	yes	down	B(ii)	-	-	-	-	-	-	-	HMDB0242380	Lipids and lipid-like molecules	Steroids and steroid derivatives	Bile acids, alcohols and derivatives	-	508.3609744	5.993866667	M+H	C29H49NO6	0	56.7	metab_693	pos_707	pos	45.2	3.317	0.02096	3.724	0.02478	3.413991573	3.323386363	3.447415564	3.712056754	3.707778109	3.752682858	3.200783611	3.244085087	3.216984941	3.3413761	3.308900419	3.302191422	3.15833371
N(4)-Octadecyl-1-Arabinofuranosylcytosine	-	7.73E-07	4.12E-05	1.4015	1.4012	0.9098	-0.1364	yes	down	B(ii)	-	-	-	-	-	-	-	HMDB0248147	Nucleosides, nucleotides, and analogues	Pyrimidine nucleosides	Not Available	-	550.3841829	8.148716667	M+CH3OH+Na	C27H49N3O5	0	42.6	metab_1266	pos_1309	pos	47.2	4.075	0.008911	4.479	0.009844	4.192855555	4.182765635	4.177010889	4.474886557	4.472286688	4.490487351	4.634744272	4.630926306	4.630678455	4.085013862	4.070322113	4.068931648	4.608675898
3-Dehydrocholic Acid	3 -ÍÑÇâµ¨Ëá	0.0003851	0.002384	1.3995	1.3993	1.1315	0.1782	yes	up	B(i)	-	-	-	-	-	-	-	HMDB0000502	Lipids and lipid-like molecules	Steroids and steroid derivatives	Bile acids, alcohols and derivatives	2304-89-4	811.5357949	5.88645	2M-H	C24H38O5	50.7	0	metab_5932	neg_2480	neg	45.4	3.529	0.06007	3.119	0.02313	3.359540216	3.31899213	3.44342897	3.119876016	3.141518593	3.095284687	2.492462638	2.333507727	2.585882069	3.471868468	3.591513462	3.522220386	3.432315033
(3S,3'R,4Xi)-Beta,Beta-Carotene-3,3',4-Triol	-	0.0006562	0.003535	1.3972	1.3971	1.1588	0.2126	yes	up	B(ii)	-	-	-	-	-	-	-	HMDB0030586	Lipids and lipid-like molecules	Prenol lipids	Tetraterpenoids	97134-07-1	585.4257623	8.339716667	M+H	C40H56O3	0	52.4	metab_2148	pos_2220	pos	43.7	2.999	0.015	2.588	0.07245	2.91034422	2.923395358	2.946043364	2.653324277	2.601163691	2.510166149	2.826531315	2.754750151	2.821637231	2.986830366	2.993486947	3.015486538	2.580743759
Sulfocholic Acid	»Çµ¨Ëá	5.32E-07	3.43E-05	1.3908	1.3906	1.0744	0.1036	yes	up	B(i)	-	-	-	-	-	-	-	-	-	-	-	-	975.4813623	6.225266667	2M-H	C24H40O8S	44.6	0	metab_4213	neg_718	neg	44.6	5.745	0.01011	5.347	0.006307	6.105127627	6.098013013	6.104057313	5.353498513	5.345867029	5.34098492	5.828966799	5.839072431	5.834581975	5.736786469	5.742129026	5.756339182	5.4261015
Neoporrigenin B	-	0.002345	0.008799	1.3803	1.3803	0.8477	-0.2384	yes	down	B(ii)	-	-	-	-	-	-	-	HMDB0032680	Lipids and lipid-like molecules	Prenol lipids	Triterpenoids	196607-74-6	411.2892562	5.863366667	M+H-2H2O	C27H42O5	0	64.7	metab_2792	pos_2907	pos	51.4	2.271	0.09729	2.679	0.03349	2.097708865	2.295273327	2.260254065	2.649126853	2.673703546	2.715377234	2.602610986	2.643555376	2.772582724	2.344823677	2.307370919	2.160736385	2.307804403
Fa(24:2)	-	0.000282	0.001903	1.377	1.3768	0.8919	-0.165	yes	down	B(i)	-	-	-	-	-	-	-	-	-	-	-	-	423.3456746	9.04175	M+Hac-H	C24H44O2	43.7	0	metab_5256	neg_1782	neg	46.8	3.268	0.04762	3.664	0.03205	3.678401598	3.678925869	3.627484708	3.65146847	3.639329866	3.699899528	3.450518299	3.567082269	3.386444044	3.318542245	3.224023933	3.26116225	3.567500266
Lpc(O-18:2)	-	2.03E-06	8.17E-05	1.3685	1.3682	0.9017	-0.1493	yes	down	B(i)	-	-	-	-	-	-	-	-	-	-	-	-	550.3474957	7.790666667	M+FA-H	C26H52NO6P	45.1	0	metab_4574	neg_1092	neg	40.4	3.54	0.01455	3.926	0.00696	3.469574012	3.469988072	3.412551051	3.926779087	3.918478333	3.932305732	3.863153957	3.863876	3.875543107	3.527289543	3.536993016	3.555904277	4.076901754
Lpc(18:1)	-	4.80E-07	3.22E-05	1.3672	1.3669	0.9218	-0.1174	yes	down	B(i)	-	-	-	-	-	-	-	HMDB0002815	Lipids and lipid-like molecules	Glycerophospholipids	Glycerophosphocholines	19420-56-5	566.3442084	7.594683333	M+FA-H	C26H52NO7P	76.4	0	metab_5556	neg_2083	neg	52.5	4.541	0.008968	4.926	0.006731	4.45163436	4.443325476	4.442349378	4.918298309	4.931292032	4.927844486	5.013373822	5.012930763	5.02218325	4.543545007	4.548344553	4.530978299	4.907540062
Malformin	»ûÐÎËØ	0.03414	0.06912	1.3534	1.3538	0.8216	-0.2835	yes	down	B(ii)	-	-	-	-	-	-	-	HMDB0029429	Organic acids and derivatives	Carboxylic acids and derivatives	Amino acids, peptides, and analogues	53571-13-4	510.2195275	6.176266667	M-H2O-H	C23H39N5O5S2	0	51.3	metab_4209	neg_714	neg	43	2.054	0.1868	2.5	0.1575	1.512404375	1.722783294	1.510272063	2.679628696	2.385933221	2.433999814	1.606571905	2.007662009	1.607118184	2.237676537	2.059580231	1.864134902	2.48238361
Sl(10:1_O/15:0)	-	0.01509	0.03649	1.3483	1.3477	0.8355	-0.2593	yes	down	B(i)	-	-	-	-	-	-	-	-	-	-	-	-	520.32946	6.783566667	M+FA-H	C25H49NO5S	63.2	0	metab_5769	neg_2302	neg	45.9	2.118	0.1542	2.535	0.08637	1.868379044	1.648795218	1.932688812	2.633831853	2.493563476	2.476374785	2.130412286	2.469259666	2.089797501	1.943797143	2.17477835	2.236166038	2.499422048
3'-Deoxyinosine	3 ' -ÍÑÑõ¼¡ÜÕ	1.38E-07	1.67E-05	1.3402	1.34	0.884	-0.1778	yes	down	B(ii)	-	-	-	-	-	-	-	HMDB0246093	Nucleosides, nucleotides, and analogues	Purine nucleosides	Purine 3''-deoxyribonucleosides	-	251.0780081	3.330783333	M-H	C10H12N4O4	0	70.5	metab_3962	neg_458	neg	52.6	2.821	0.004826	3.191	0.006236	2.963707763	2.951572621	2.953508679	3.183898374	3.195697778	3.193297525	2.848080164	2.865295773	2.869201939	2.826511952	2.820141731	2.817047747	2.77134265
Fasciculol C	-	0.000367	0.002301	1.3324	1.332	0.864	-0.2109	yes	down	B(ii)	-	-	-	-	-	-	-	HMDB0035853	Lipids and lipid-like molecules	Prenol lipids	Triterpenoids	65694-19-1	507.3647147	8.321633333	M-H	C30H52O6	0	42.3	metab_5369	neg_1896	neg	40.7	2.357	0.03161	2.728	0.04814	2.342246019	2.344178627	2.353742431	2.762783062	2.747259391	2.672733137	1.994839699	2.033803984	1.983766822	2.367768654	2.320861535	2.381016933	2.706706954
Pa(Pgf1Alpha/22:0)	-	0.001145	0.005191	1.3262	1.3261	1.1305	0.1769	yes	up	B(ii)	-	-	-	-	-	-	-	HMDB0265647	Not Available	Not Available	Not Available	-	832.5899604	6.327833333	M+	C45H85O11P	0	51.6	metab_764	pos_781	pos	43	3.223	0.02407	2.851	0.07377	3.593955534	3.570052568	3.51311998	2.914308653	2.769925185	2.868405195	1.762589158	1.521187745	2.142081868	3.250820151	3.206799747	3.211953039	1.756743577
Cholylcitrulline	µ¨õ£¹Ï°±Ëá	6.97E-05	0.0007554	1.3219	1.3216	0.8996	-0.1526	yes	down	B(ii)	-	-	-	-	-	-	-	HMDB0242383	Not Available	Not Available	Not Available	-	530.3559338	8.406383333	M+H-2H2O	C30H51N3O7	0	53.3	metab_2122	pos_2192	pos	45.9	3.244	0.03374	3.606	0.01473	3.154539014	3.13968034	3.079050285	3.591966489	3.60379429	3.621245714	3.57141592	3.566766275	3.590743091	3.27229643	3.206457307	3.252164031	3.778455047
Monoelaidin	µ¥·´ÓÍËá¸ÊÓÍõ¥	9.13E-07	4.65E-05	1.308	1.3077	0.9148	-0.1285	yes	down	B(ii)	-	-	-	-	-	-	-	HMDB0254854	Lipids and lipid-like molecules	Glycerolipids	Monoradylglycerols	-	379.2824338	7.70525	M+Na	C21H40O4	0	51	metab_1138	pos_1173	pos	48	3.779	0.007295	4.131	0.009602	3.714447763	3.710396321	3.695183677	4.130274492	4.121660349	4.14083098	4.045508879	4.041571991	4.036408118	3.770963978	3.77940371	3.785490736	3.982028314
Pe(P-18:0/17:1)	-	0.003439	0.01172	1.3079	1.3077	1.1271	0.1727	yes	up	B(i)	-	-	-	-	-	-	-	LMGP02030043	-	-	-	--	716.5638379	9.1155	M+H	C40H78NO7P	40.7	0	metab_1504	pos_1564	pos	39.7	3.28	0.06039	2.91	0.08381	2.244823319	2.132281002	2.154928212	2.933937231	2.816450376	2.978742084	1.635528083	1.623966809	2.132117455	3.21061043	3.322922604	3.305260025	3.312068192
Hydroxyhexadecenoylcarnitine	-	0.0002879	0.001929	1.2999	1.2997	0.902	-0.1488	yes	down	B(ii)	-	-	-	-	-	-	-	HMDB0253270	Lipids and lipid-like molecules	Fatty Acyls	Fatty acids and conjugates	-	446.346912	6.168016667	M+CH3OH+H	C23H43NO5	0	44.7	metab_2725	pos_2833	pos	46.4	3.239	0.04874	3.591	0.0164	3.253877495	3.188748178	3.041609564	3.607408978	3.574623743	3.591742512	3.0680055	3.017368541	3.07206194	3.278983211	3.252459101	3.184480777	3.435190684
4Alpha-Carboxy-Ergosta-7,24(241)-Dien-3Beta-Ol	-	0.006881	0.02005	1.2853	1.2851	0.8828	-0.1798	yes	down	B(ii)	-	-	-	-	-	-	-	HMDB0304193	Lipids and lipid-like molecules	Steroids and steroid derivatives	Ergostane steroids	-	442.3477543	5.681883333	M+H	C29H45O3-	0	49.5	metab_2820	pos_2938	pos	43.7	2.75	0.07389	3.115	0.09884	2.468444487	2.480125577	2.682968986	3.218909836	3.022034243	3.105031874	3.584870313	3.640068511	3.56625217	2.692224214	2.83357822	2.725589762	2.582130492
Glutamic Acid	¹È°±Ëá	2.88E-07	2.53E-05	1.284	1.2837	0.9193	-0.1214	yes	down	B(i)	C00025	Peptides;Hormones and transmitters	Amino acids;Neurotransmitters	map02010;map01240;map01200;map00330;map00220;map00250;map04072;map04216;map00630;map00430;map04964;map00470;map00860;map04080;map05016;map05017;map05014;map04727;map04742;map04723;map05031;map04721;map04720;map01100;map00480;map04540;map01210;map00340;map00524;map01230;map04068;map05034;map04724;map05030;map00650;map00910;map04974;map04713;map00970;map05230;map05033;map04730;map05022	ABC transporters;Biosynthesis of cofactors;Carbon metabolism;Arginine and proline metabolism;Arginine biosynthesis;Alanine, aspartate and glutamate metabolism;Phospholipase D signaling pathway;Ferroptosis;Glyoxylate and dicarboxylate metabolism;Taurine and hypotaurine metabolism;Proximal tubule bicarbonate reclamation;D-Amino acid metabolism;Porphyrin metabolism;Neuroactive ligand-receptor intera…	Environmental Information Processing;Metabolism;Metabolism;Metabolism;Metabolism;Metabolism;Environmental Information Processing;Cellular Processes;Metabolism;Metabolism;Organismal Systems;Metabolism;Metabolism;Environmental Information Processing;Human Diseases;Human Diseases;Human Diseases;Organismal Systems;Organismal Systems;Organismal Systems;Human Diseases;Organismal Systems;Organismal Syst…	Membrane transport;Global and overview maps;Global and overview maps;Amino acid metabolism;Amino acid metabolism;Amino acid metabolism;Signal transduction;Cell growth and death;Carbohydrate metabolism;Metabolism of other amino acids;Excretory system;Metabolism of other amino acids;Metabolism of cofactors and vitamins;Signaling molecules and interaction;Neurodegenerative disease;Neurodegenerative …	HMDB0000148	Organic acids and derivatives	Carboxylic acids and derivatives	Amino acids, peptides, and analogues	56-86-0	146.0457041	1.212766667	M-H	C5H9NO4	85.5	0	metab_6339	neg_2895	neg	55.7	3.862	0.00868	4.201	0.0006745	3.981895318	3.993158304	3.979458841	4.200434188	4.201239563	4.201774128	3.801862263	3.812951139	3.817799401	3.867072334	3.866458928	3.851740105	3.778676768
Fahfa(2:0/23:0)	-	0.0006044	0.003324	1.2675	1.2672	0.9031	-0.147	yes	down	B(i)	-	-	-	-	-	-	-	-	-	-	-	-	411.3461256	9.15225	M-H	C25H48O4	66.2	0	metab_4838	neg_1357	neg	51.4	3.142	0.04931	3.479	0.03337	3.687150202	3.695567846	3.663182089	3.440830146	3.493389326	3.50272995	3.135968364	3.240229697	3.036922506	3.08616383	3.158206901	3.180508533	3.443739241
Tuliposide A	Óô½ðÏãÜÕA	0.007738	0.0219	1.2634	1.2631	0.8345	-0.261	yes	down	B(ii)	C08561	-	-	-	-	-	-	HMDB0303140	Organic oxygen compounds	Organooxygen compounds	Carbohydrates and carbohydrate conjugates	19870-30-5;_;	317.061246	11.69433333	M+K	C11H18O8	0	63.9	metab_1597	pos_1658	pos	48.5	1.785	0.1127	2.139	0.05129	1.567903883	1.497987077	1.629598026	2.092086652	2.193670263	2.130508146	2.385745757	2.319391522	2.158596128	1.683552616	1.764258825	1.906119802	1.918150246
Dg(6 Keto-Pgf1Alpha/0:0/I-19:0)	-	0.03759	0.07471	1.261	1.2609	1.1665	0.2222	yes	up	B(ii)	-	-	-	-	-	-	-	HMDB0299822	Not Available	Not Available	Not Available	-	707.5431938	7.127616667	M+H-H2O	C42H76O9	0	40.2	metab_2514	pos_2603	pos	42.5	2.732	0.05696	2.342	0.2135	2.837602225	2.984825662	2.89365445	2.095674542	2.478086341	2.451260098	2.856092929	2.814291388	2.756082922	2.795200435	2.684293166	2.717236909	2.228020658
(3Z)-Phytochromobilin	-	0.01509	0.03649	1.2608	1.2612	0.8885	-0.1705	yes	down	B(ii)	C05913;_	-	-	map00860	Porphyrin metabolism	Metabolism	Metabolism of cofactors and vitamins	HMDB0303975	Organoheterocyclic compounds	Tetrapyrroles and derivatives	Bilirubins	-;_	583.2509521	8.14155	M+H	C33H34N4O6-2	0	51.9	metab_1264	pos_1307	pos	42.3	2.901	0.1231	3.265	0.09355	3.04849486	2.911909445	2.97787305	3.36109957	3.259497985	3.174240151	3.344951424	3.408285043	3.462400191	2.949922135	2.991468274	2.760519852	2.841612438
L-Aspartic Acid	L-Ìì¶¬°±Ëá	0.004941	0.01561	1.26	1.2597	0.8644	-0.2103	yes	down	B(i)	C00049	Peptides;Hormones and transmitters	Amino acids;Neurotransmitters	map01100;map00220;map01200;map00770;map00260;map01240;map01210;map00270;map02010;map00470;map01230;map00760;map04080;map00250;map04974;map00970;map00340;map05230;map00410	Metabolic pathways;Arginine biosynthesis;Carbon metabolism;Pantothenate and CoA biosynthesis;Glycine, serine and threonine metabolism;Biosynthesis of cofactors;2-Oxocarboxylic acid metabolism;Cysteine and methionine metabolism;ABC transporters;D-Amino acid metabolism;Biosynthesis of amino acids;Nicotinate and nicotinamide metabolism;Neuroactive ligand-receptor interaction;Alanine, aspartate and g…	Metabolism;Metabolism;Metabolism;Metabolism;Metabolism;Metabolism;Metabolism;Metabolism;Environmental Information Processing;Metabolism;Metabolism;Metabolism;Environmental Information Processing;Metabolism;Organismal Systems;Genetic Information Processing;Metabolism;Human Diseases;Metabolism	Global and overview maps;Amino acid metabolism;Global and overview maps;Metabolism of cofactors and vitamins;Amino acid metabolism;Global and overview maps;Global and overview maps;Amino acid metabolism;Membrane transport;Metabolism of other amino acids;Global and overview maps;Metabolism of cofactors and vitamins;Signaling molecules and interaction;Amino acid metabolism;Digestive system;Translat…	HMDB0000191;PW_C000123	Organic acids and derivatives	Carboxylic acids and derivatives	Amino acids, peptides, and analogues	56-84-8	132.0299133	1.19725	M-H	C4H7NO4	47.2	0	metab_6352	neg_2909	neg	47.8	2.205	0.08569	2.551	0.06399	2.056145757	2.099250351	1.927815186	2.54454318	2.490986703	2.618422717	1.934691812	1.953447225	1.959339375	2.117053481	2.288300157	2.208364189	1.892209485
1-Monolinolenoyl-Rac-Glycerol	-	7.96E-06	0.0001786	1.2587	1.2584	1.0925	0.1276	yes	up	B(ii)	-	-	-	-	-	-	-	HMDB0252853	Lipids and lipid-like molecules	Fatty Acyls	Lineolic acids and derivatives	-	353.2666609	7.413766667	M+H	C21H36O4	0	65.5	metab_2432	pos_2516	pos	49	3.851	0.01651	3.525	0.009885	3.561525943	3.534116774	3.600017048	3.526897942	3.513909619	3.533310875	4.091407822	4.035981928	4.060591544	3.863384585	3.858357269	3.832608705	3.905396446
St(24:1_O4/18:2)	-	0.04202	0.08127	1.2575	1.2578	0.8536	-0.2283	yes	down	B(i)	-	-	-	-	-	-	-	-	-	-	-	-	689.4855965	9.189083333	M+Cl	C42H70O5	77.8	0	metab_5236	neg_1762	neg	49.3	2.292	0.2212	2.685	0.06597	2.562448941	2.478109558	2.458579976	2.616192874	2.691586144	2.747658257	2.15108308	2.492900993	2.126637827	2.298298298	2.067886964	2.510199321	2.243247064
N-Myristoyl Proline	N -Èâ¶¹Þ¢õ£¸¬°±Ëá	0.01224	0.03103	1.2513	1.2509	1.1161	0.1585	yes	up	B(ii)	-	-	-	-	-	-	-	HMDB0242058	Organic acids and derivatives	Carboxylic acids and derivatives	Amino acids, peptides, and analogues	-	343.2947059	6.23335	M+NH4	C19H35NO3	0	40.6	metab_2712	pos_2819	pos	43.6	3.413	0.06361	3.058	0.1263	3.00404797	3.134945809	3.004343139	2.915351685	3.155767797	3.102903914	3.475738673	3.439081641	3.495109691	3.484567207	3.364045982	3.389053608	3.070596588
5-(1,1-Dimethylheptyl)-2-[5-Hydroxy-2-(3-Hydroxypropyl)Cyclohexyl]Phenol	-	0.003007	0.01059	1.2453	1.2452	0.9001	-0.1518	yes	down	B(ii)	-	-	-	-	-	-	-	HMDB0247502	Benzenoids	Benzene and substituted derivatives	Cyclohexylphenols	-	357.2785636	8.409466667	M-H2O-H	C24H40O3	0	42.5	metab_5344	neg_1870	neg	44	3.019	0.03163	3.354	0.0843	3.170856775	3.229186393	3.130064909	3.289663927	3.322114411	3.449166492	3.208796728	3.324825892	3.257252914	3.04929219	3.022535545	2.986269318	3.321626568
(E)-8,9,10-Trihydroxyoctadec-6-Enoic Acid	-	0.02983	0.06199	1.241	1.2411	0.8749	-0.1929	yes	down	B(i)	-	-	-	-	-	-	-	-	-	-	-	-	329.2316307	6.609583333	M-H	C18H34O5	58.1	0	metab_5810	neg_2347	neg	46.6	2.587	0.1766	2.957	0.08069	1.880105108	1.620433852	1.535408999	2.863951824	3.004527844	3.002867099	2.341343021	2.514550004	2.577358688	2.467145011	2.503640779	2.789625997	3.059725082
Arachidonic Acid	»¨ÉúËÄÏ©Ëá	0.0004124	0.002508	1.2381	1.2379	0.9191	-0.1217	yes	down	B(i)	C00219	Lipids	Fatty acids	map05140;map04666;map04664;map05146;map04750;map00590;map04217;map01100;map04270;map04921;map04923;map04730;map04925;map01040;map00591;map04726;map04912;map04913;map04723;map04216;map04611	Leishmaniasis;Fc gamma R-mediated phagocytosis;Fc epsilon RI signaling pathway;Amoebiasis;Inflammatory mediator regulation of TRP channels;Arachidonic acid metabolism;Necroptosis;Metabolic pathways;Vascular smooth muscle contraction;Oxytocin signaling pathway;Regulation of lipolysis in adipocytes;Long-term depression;Aldosterone synthesis and secretion;Biosynthesis of unsaturated fatty acids;Lino…	Human Diseases;Organismal Systems;Organismal Systems;Human Diseases;Organismal Systems;Metabolism;Cellular Processes;Metabolism;Organismal Systems;Organismal Systems;Organismal Systems;Organismal Systems;Organismal Systems;Metabolism;Metabolism;Organismal Systems;Organismal Systems;Organismal Systems;Organismal Systems;Cellular Processes;Organismal Systems	Infectious disease: parasitic;Immune system;Immune system;Infectious disease: parasitic;Sensory system;Lipid metabolism;Cell growth and death;Global and overview maps;Circulatory system;Endocrine system;Endocrine system;Nervous system;Endocrine system;Lipid metabolism;Lipid metabolism;Nervous system;Endocrine system;Endocrine system;Nervous system;Cell growth and death;Immune system	HMDB0001043;LMFA01030001;PW_C000821	Lipids and lipid-like molecules	Fatty Acyls	Fatty acids and conjugates	506-32-1;	607.4701173	8.008983333	2M-H	C20H32O2	67.2	0	metab_4638	neg_1157	neg	49.3	3.647	0.04173	3.968	0.02982	3.720797896	3.651255407	3.622232121	3.940776512	3.962346399	3.999720305	3.910792628	3.895116544	3.934645178	3.657935536	3.600730231	3.681973838	3.89169475
Pc(O-8:0/10:0)	-	0.0004531	0.002691	1.2376	1.2375	0.8928	-0.1636	yes	down	B(i)	-	-	-	-	-	-	-	-	-	-	-	-	568.3599595	11.78075	M+FA-H	C26H54NO7P	68.8	0	metab_5072	neg_1594	neg	50	2.673	0.05029	2.994	0.01531	2.604118034	2.611557922	2.587690358	2.982230259	2.988612589	3.011352804	2.940046386	2.984980938	2.937536637	2.709814486	2.693966869	2.615872526	2.951666826
Lpc(16:1)	-	2.28E-06	8.87E-05	1.2283	1.2281	0.9233	-0.1151	yes	down	B(i)	C04230	Lipids	Phospholipids	map00564;map05231	Glycerophospholipid metabolism;Choline metabolism in cancer	Metabolism;Human Diseases	Lipid metabolism;Cancer: overview	HMDB0010383	Lipids and lipid-like molecules	Glycerophospholipids	Glycerophosphocholines	76790-27-7	538.313307	7.071383333	M+FA-H	C24H48NO7P	53.5	0	metab_5697	neg_2227	neg	48.6	3.746	0.007754	4.057	0.0109	3.332640824	3.397977878	3.353618793	4.04562063	4.056546959	4.067413952	4.318823443	4.329964299	4.32499054	3.754304699	3.739293964	3.743427913	4.100685195
Taurine	Å£»ÇËá	9.20E-05	0.0008756	1.2229	1.2227	0.9153	-0.1276	yes	down	B(i)	C00245	-	-	map01100;map00920;map00430;map02010;map00120;map04080	Metabolic pathways;Sulfur metabolism;Taurine and hypotaurine metabolism;ABC transporters;Primary bile acid biosynthesis;Neuroactive ligand-receptor interaction	Metabolism;Metabolism;Metabolism;Environmental Information Processing;Metabolism;Environmental Information Processing	Global and overview maps;Energy metabolism;Metabolism of other amino acids;Membrane transport;Lipid metabolism;Signaling molecules and interaction	HMDB0000251;PW_C000171	Organic acids and derivatives	Organic sulfonic acids and derivatives	Organosulfonic acids and derivatives	107-35-7	124.0072097	1.189916667	M-H	C2H7NO3S	88.5	0	metab_3719	neg_210	neg	56.1	3.351	0.01147	3.661	0.03183	3.178384432	3.187551882	3.172751692	3.626053631	3.687921188	3.670011498	3.810637959	3.825979193	3.831072016	3.338696702	3.361277452	3.353519875	3.589745402
N-Acetylserine	N-ÒÒõ£Ë¿°±Ëá	0.000203	0.001561	1.2161	1.2158	0.9032	-0.1469	yes	down	B(i)	-	-	-	-	-	-	-	HMDB0002931	Organic acids and derivatives	Carboxylic acids and derivatives	Amino acids, peptides, and analogues	16354-58-8	148.058998	1.44065	M+H	C5H9NO4	40.6	0	metab_430	pos_438	pos	44.7	2.874	0.02216	3.182	0.03458	3.079572865	3.074504347	3.069234542	3.21777446	3.148879811	3.178149103	2.70897744	2.724279167	2.70955346	2.89841752	2.855563925	2.867172732	2.444380253
5,11,14-Eicosatrienoic Acid	-	0.0086	0.02372	1.2155	1.2155	0.8764	-0.1904	yes	down	B(ii)	-	-	-	-	-	-	-	HMDB0246847	Lipids and lipid-like molecules	Fatty Acyls	Fatty acids and conjugates	-	329.2456246	7.178616667	M+Na	C20H34O2	0	52.8	metab_957	pos_983	pos	46.1	2.332	0.09217	2.661	0.07476	2.500699553	2.408609842	2.170656823	2.612277522	2.747265925	2.62408584	1.923154186	2.616992606	1.965554665	2.437501568	2.268181915	2.289727158	2.692625804
Heptadecanoic Acid	Ê®ÆßÍéËá	7.10E-05	0.0007616	1.2146	1.2143	0.9032	-0.1469	yes	down	B(i)	-	-	-	-	-	-	-	HMDB0002259;LMFA01010017	Lipids and lipid-like molecules	Fatty Acyls	Fatty acids and conjugates	506-12-7;	269.2488643	8.541283333	M-H	C17H34O2	50.5	0	metab_5326	neg_1852	neg	46.7	2.845	0.02184	3.15	0.02232	2.753835184	2.837446322	2.766391464	3.147197547	3.174192955	3.12990036	2.731138264	2.742781007	2.774902719	2.835769026	2.82892416	2.869698958	2.739031831
St(24:1_O4/16:1)	-	0.000758	0.003919	1.2142	1.2139	0.8805	-0.1836	yes	down	B(i)	-	-	-	-	-	-	-	-	-	-	-	-	673.5083183	9.137583333	M+FA-H	C40H68O5	59.1	0	metab_5244	neg_1770	neg	46.6	2.284	0.03535	2.594	0.04609	2.324079152	2.370752896	2.277830558	2.555287952	2.582565869	2.645181553	2.348222222	2.449630395	2.248359137	2.24514901	2.314288799	2.292516141	2.361931745
Lpc(17:0)	-	1.17E-05	0.0002364	1.2069	1.2066	0.922	-0.1171	yes	down	B(i)	C04230	Lipids	Phospholipids	map00564;map05231	Glycerophospholipid metabolism;Choline metabolism in cancer	Metabolism;Human Diseases	Lipid metabolism;Cancer: overview	HMDB0012108	Lipids and lipid-like molecules	Glycerophospholipids	Glycerophosphocholines	50930-23-9	554.3418279	7.7835	M+FA-H	C25H52NO7P	59.7	0	metab_4572	neg_1090	neg	47.4	3.548	0.01826	3.848	0.006791	3.445573628	3.490792424	3.475989625	3.848626428	3.854811423	3.841246718	3.763328507	3.740276424	3.789228245	3.533409719	3.568262803	3.541363838	3.88802915
8-Hydroxyadenine	8-ôÇ»ùÏÙàÑßÊ	0.0003183	0.002079	1.2048	1.2046	1.1332	0.1804	yes	up	B(ii)	C22499;_	-	-	map00230	Purine metabolism	Metabolism	Nucleotide metabolism	HMDB0000542	Organoheterocyclic compounds	Imidazopyrimidines	Purines and purine derivatives	21149-26-8	152.0555139	1.819966667	M+H	C5H5N5O	0	55.3	metab_476	pos_484	pos	48.6	2.578	0.01037	2.275	0.04416	2.398828313	2.380176723	2.397804499	2.307207733	2.224737914	2.293349901	2.427896963	2.424354077	2.454248199	2.57987843	2.587679333	2.567136934	2.250418314
9,10,13-Trihome	-	0.03043	0.06302	1.1975	1.1978	0.8716	-0.1983	yes	down	B(ii)	C14835;_	-	-	map00591	Linoleic acid metabolism	Metabolism	Lipid metabolism	HMDB0004710	Lipids and lipid-like molecules	Fatty Acyls	Fatty acids and conjugates	-;29907-57-1	351.2148285	6.060783333	M+Na-2H	C18H34O5	0	55.1	metab_4183	neg_686	neg	46.9	2.341	0.1167	2.686	0.1402	1.325197997	1.680471209	1.323102206	2.743963047	2.788438869	2.526527087	2.400539498	2.453591515	2.356469023	2.398716443	2.4169871	2.206385092	2.467725079
Momoridcin	-	2.13E-05	0.0003437	1.1967	1.1965	0.9261	-0.1108	yes	down	B(ii)	-	-	-	-	-	-	-	HMDB0030512	Lipids and lipid-like molecules	Prenol lipids	Triterpenoids	-	505.3463467	6.537083333	M+Cl	C31H50O3	0	43.4	metab_5823	neg_2361	neg	43.1	3.707	0.02112	4.003	0.007149	3.57291238	3.609878744	3.524428403	4.000317449	4.010572304	3.996817287	3.585980796	3.635120755	3.608441687	3.730871747	3.697816984	3.691565029	3.948075303
Serratol	Èý¼×»ù¼×ÒÒ»ù»·Ê®ËÄÌ¼ÈýÏ©´¼	0.002366	0.008843	1.196	1.196	0.8344	-0.2612	yes	down	B(ii)	-	-	-	-	-	-	-	HMDB0039827	Lipids and lipid-like molecules	Prenol lipids	Diterpenoids	67814-27-1	345.2767061	8.480366667	M+CH3OH+Na	C20H34O	0	77	metab_1368	pos_1417	pos	51.2	1.547	0.002221	1.854	0.07742	2.583888823	2.55767902	2.650428927	1.765033855	1.906424908	1.890390668	1.854797755	1.517750375	1.672279107	1.546435261	1.545577674	1.549781561	1.531589566
Dg(Pgf1Alpha/0:0/I-20:0)	-	0.002681	0.009682	1.1955	1.1952	1.1269	0.1724	yes	up	B(ii)	-	-	-	-	-	-	-	HMDB0300165	Not Available	Not Available	Not Available	-	788.6045148	8.199716667	M+ACN+Na	C43H80O8	0	48.1	metab_2184	pos_2257	pos	40.8	2.726	0.01039	2.419	0.07953	2.117253445	2.096461285	2.004383653	2.360029876	2.509389295	2.387326299	2.799499235	2.87342281	2.751676491	2.734875638	2.714602021	2.728682063	2.295131417
Fahfa(2:0/18:0)	-	0.0007379	0.003835	1.1946	1.1943	0.9053	-0.1435	yes	down	B(i)	-	-	-	-	-	-	-	-	-	-	-	-	341.2689804	8.541283333	M-H	C20H38O4	57.8	0	metab_4755	neg_1274	neg	49.8	2.879	0.05402	3.18	0.01403	3.356518301	3.289152575	3.334271344	3.193874311	3.179522715	3.165821037	2.925735975	2.962507778	2.92585646	2.912025556	2.81706115	2.909178726	3.075807064
Pc(Pgd1/P-18:1(9Z))	-	0.00714	0.0206	1.194	1.1938	0.9131	-0.1312	yes	down	B(ii)	-	-	-	-	-	-	-	HMDB0289832	Not Available	Not Available	Not Available	-	874.6141417	8.011733333	M+CH3OH+H	C46H84NO10P	0	41.8	metab_1229	pos_1269	pos	41.9	3.308	0.1053	3.623	0.0232	3.467227361	3.336664791	3.522243382	3.640994797	3.597171015	3.632301549	3.591953807	3.650343197	3.705101034	3.409392063	3.199298417	3.315683151	3.678099323
Corosin	-	1.56E-05	0.0002814	1.1908	1.1906	0.9366	-0.0945	yes	down	B(ii)	-	-	-	-	-	-	-	HMDB0035699	Lipids and lipid-like molecules	Prenol lipids	Triterpenoids	53527-49-4	517.312494	6.365266667	M-H	C30H46O7	0	56.2	metab_5858	neg_2398	neg	45.3	4.327	0.009665	4.62	0.018	4.110450375	4.034225586	4.041933715	4.599424036	4.6321466	4.628765064	4.408245918	4.453038641	4.425750188	4.33821266	4.324143676	4.319697725	4.52814444
2-[Carboxymethyl(Methyl)Amino]-5-Methoxybenzoic Acid	-	0.01528	0.03679	1.1902	1.1902	0.8445	-0.2438	yes	down	B(i)	-	-	-	-	-	-	-	-	-	-	-	-	238.0716891	1.258583333	M-H	C11H13NO5	56.9	0	metab_6265	neg_2820	neg	48.4	1.765	0.1348	2.09	0.03173	2.01672822	2.169820727	2.214715494	2.053989008	2.104568303	2.112467095	2.081814955	2.084800428	2.186776723	1.918993788	1.709987002	1.667031961	2.071669662
Acetoxystachybotrydial Acetate	-	0.002716	0.009763	1.1899	1.1895	1.0849	0.1176	yes	up	B(i)	-	-	-	-	-	-	-	-	-	-	-	-	507.2007893	5.958783333	M+Na-2H	C27H34O8	44.7	0	metab_4167	neg_668	neg	44.1	3.883	0.04916	3.579	0.06278	3.809501393	3.81783371	3.80869135	3.52248186	3.646414235	3.566971827	3.83894214	3.851742207	3.895315419	3.925790079	3.893676411	3.82925197	3.526692308
Fahfa(2:0/22:0)	-	0.0002647	0.001822	1.1844	1.1843	0.92	-0.1203	yes	down	B(i)	-	-	-	-	-	-	-	-	-	-	-	-	397.3307906	9.056583333	M-H	C24H46O4	81.5	0	metab_4827	neg_1346	neg	54.7	3.37	0.03435	3.663	0.02376	3.76611366	3.756139568	3.724616278	3.647682569	3.650410876	3.690137441	3.406505745	3.519937463	3.357877945	3.400635145	3.332939987	3.37688822	3.563136378
1,5-Isoquinolinediol	1£¬5 -Òìà­ßø¶þ´¼	0.0001067	0.0009701	1.1701	1.1698	1.0822	0.114	yes	up	B(i)	-	-	-	-	-	-	-	HMDB0244237	Organoheterocyclic compounds	Isoquinolines and derivatives	Not Available	-	162.0537284	1.491983333	M+H	C9H7NO2	36.7	0	metab_450	pos_458	pos	44.3	3.737	0.02333	3.453	0.02216	3.84308083	3.814052438	3.784237805	3.435946231	3.478168166	3.445366266	3.640868427	3.59669805	3.659510435	3.749755188	3.751632243	3.710320242	3.567136758
Dehydrotumulosic Acid	-	2.19E-06	8.65E-05	1.1649	1.1647	0.9364	-0.0948	yes	down	B(ii)	-	-	-	-	-	-	-	HMDB0250960	Lipids and lipid-like molecules	Steroids and steroid derivatives	Bile acids, alcohols and derivatives	-	519.3282968	6.024116667	M+Cl	C31H48O4	0	48.5	metab_5909	neg_2454	neg	44.2	4.121	0.009535	4.401	0.007138	3.833284868	3.835668705	3.802557706	4.397525053	4.408715059	4.39544236	4.117885404	4.124903304	4.124332922	4.110496951	4.129118871	4.123369174	4.337340124
Pe(O-16:2/4:0)	-	3.86E-06	0.0001183	1.1621	1.1619	0.9375	-0.0931	yes	down	B(i)	-	-	-	-	-	-	-	-	-	-	-	-	564.3286906	7.223533333	M+Na-2H, M+Hac-H	C25H48NO7P	40.2	0	metab_6587	neg_3144	neg	45.7	4.186	0.01297	4.465	0.004321	4.020000595	3.995976441	3.998057841	4.460019027	4.465662618	4.468508575	4.510911	4.519380081	4.522761844	4.176452248	4.201056317	4.181645248	4.393009764
Tetradecenoylcarnitine	Ê®ËÄÏ©õ£Èâ¼î	0.008759	0.02405	1.1617	1.1613	0.9028	-0.1475	yes	down	B(ii)	-	-	-	-	-	-	-	HMDB0258884	Lipids and lipid-like molecules	Fatty Acyls	Fatty acids and conjugates	-	387.3200248	6.356833333	M+NH4	C21H39NO4	0	47.9	metab_2682	pos_2787	pos	44.2	2.797	0.1085	3.098	0.009569	2.715775386	2.768852325	2.735599344	3.104109547	3.102713943	3.086881451	2.951063625	2.923913909	2.937972797	2.73689837	2.731961621	2.92235383	2.854341916
Stearoyl Lysophosphatidylethanolamine	-	2.48E-07	2.31E-05	1.1592	1.159	0.9468	-0.0789	yes	down	B(i)	-	-	-	-	-	-	-	-	-	-	-	-	480.3079568	7.972816667	M-H	C23H48NO7P	79	0	metab_4620	neg_1139	neg	54.1	4.93	0.001938	5.207	0.006552	4.852848457	4.858962132	4.857848763	5.214125072	5.203370891	5.202263947	5.148220315	5.140037794	5.144819833	4.927929027	4.930167138	4.931788843	5.261993726
Antibiotic F 1839A	¿¹ÉúËØF 1839A	1.09E-06	5.29E-05	1.158	1.1578	0.9355	-0.0962	yes	down	B(i)	-	-	-	-	-	-	-	-	-	-	-	-	400.2143964	7.696516667	M-H	C23H31NO5	38.8	0	metab_5532	neg_2059	neg	44.7	4.002	0.007092	4.278	0.006878	4.071251243	4.064921199	4.066686173	4.280167265	4.284265739	4.270844301	4.420916569	4.424912258	4.417970028	3.995912681	4.000942596	4.009912853	4.21050858
St(24:1_O4/17:2)	-	0.0005613	0.003153	1.1545	1.1543	0.884	-0.1779	yes	down	B(i)	-	-	-	-	-	-	-	-	-	-	-	-	675.4737775	9.122916667	M+Cl	C41H68O5	55.2	0	metab_4832	neg_1351	neg	46.5	2.133	0.01467	2.413	0.04615	2.13859502	2.349102326	2.23694645	2.420027676	2.363519914	2.454984997	2.4136038	2.178544841	2.175836708	2.119090272	2.148359726	2.131994354	2.148063387
Guanine	ÄñàÑßÊ	2.46E-05	0.0003721	1.1441	1.1439	1.1263	0.1716	yes	up	B(ii)	C00242	Nucleic acids	Bases	map01100;map01232;map00230	Metabolic pathways;Nucleotide metabolism;Purine metabolism	Metabolism;Metabolism;Metabolism	Global and overview maps;Global and overview maps;Nucleotide metabolism	HMDB0000132	Organoheterocyclic compounds	Imidazopyrimidines	Purines and purine derivatives	73-40-5	152.0554247	3.263033333	M+H	C5H5N5O	0	69.8	metab_500	pos_508	pos	50.7	2.408	0.01819	2.138	0.01078	2.327954617	2.362050043	2.28829605	2.142629757	2.145096612	2.1253183	2.134956533	2.167846686	2.181467164	2.427143951	2.390907059	2.406309536	2.093805603
Hex2Cer(23:1_2O)	-	0.006042	0.01823	1.141	1.1407	0.8762	-0.1906	yes	down	B(i)	-	-	-	-	-	-	-	-	-	-	-	-	752.4413987	8.06665	M+FA-H	C35H65NO13	68.4	0	metab_4650	neg_1169	neg	46	2.025	0.0858	2.311	0.03677	2.119636988	2.347882072	2.112458132	2.35361948	2.289497333	2.29036597	1.52096803	1.529656646	1.521511291	2.103566698	1.93342111	2.037804667	1.645432915
Glycochenodeoxycholic Acid 3-Glucuronide	-	0.01593	0.03807	1.1399	1.1397	1.1171	0.1597	yes	up	B(ii)	C03033;_	-	-	map01100;map00040;map04976;map00053;map01240	Metabolic pathways;Pentose and glucuronate interconversions;Bile secretion;Ascorbate and aldarate metabolism;Biosynthesis of cofactors	Metabolism;Metabolism;Organismal Systems;Metabolism;Metabolism	Global and overview maps;Carbohydrate metabolism;Digestive system;Carbohydrate metabolism;Global and overview maps	HMDB0002579	Lipids and lipid-like molecules	Steroids and steroid derivatives	Steroidal glycosides	79254-98-1;	590.3328626	6.240516667	M+H-2H2O	C32H51NO11	0	60.6	metab_744	pos_759	pos	45.6	2.853	0.04115	2.554	0.1221	3.184858297	3.157335463	3.121380144	2.418908083	2.65629647	2.586886871	3.024259329	2.996055547	3.008759392	2.890696121	2.808959431	2.858107455	2.492766318
4-(2-Aminophenyl)-2,4-Dioxobutanoic Acid	-	2.32E-05	0.00036	1.1393	1.139	1.0761	0.1057	yes	up	B(ii)	C01252	-	-	map01100;map00380	Metabolic pathways;Tryptophan metabolism	Metabolism;Metabolism	Global and overview maps;Amino acid metabolism	HMDB0000978	Organic oxygen compounds	Organooxygen compounds	Carbonyl compounds	90924-76-8;_	206.0457825	3.474116667	M-H	C10H9NO4	0	47.1	metab_3985	neg_481	neg	48.6	3.806	0.01831	3.537	0.009549	3.825728125	3.807615151	3.804985415	3.538439993	3.546408939	3.527394271	3.725562505	3.698439406	3.714133351	3.822682852	3.807623421	3.786240568	3.705400185
6-Hydroxy-5-Methoxy-1H-Indole-2-Carboxylic Acid	-	2.83E-05	0.0004142	1.135	1.1348	1.0796	0.1105	yes	up	B(ii)	-	-	-	-	-	-	-	HMDB0245714	Organoheterocyclic compounds	Indoles and derivatives	Indolecarboxylic acids and derivatives	-	208.0592843	1.484483333	M+H	C10H9NO4	0	42	metab_447	pos_455	pos	45.2	3.607	0.004507	3.341	0.02108	3.706262581	3.710872312	3.771969121	3.325101038	3.332695884	3.364816967	3.521314383	3.554372222	3.53007479	3.602279402	3.607822395	3.611207455	3.362482174
Mangiferic Acid	-	0.000189	0.001482	1.133	1.1328	0.9295	-0.1055	yes	down	B(ii)	-	-	-	-	-	-	-	HMDB0029800	Lipids and lipid-like molecules	Fatty Acyls	Lineolic acids and derivatives	18402-92-1	335.2543771	7.57375	M+CH3OH+Na	C18H32O2	0	43.3	metab_1097	pos_1130	pos	44.4	3.518	0.01659	3.785	0.03081	3.756494915	3.754858504	3.751124456	3.760396871	3.819585195	3.775156384	3.800690761	3.846503315	3.77704054	3.501986772	3.516616906	3.535092624	3.437574184
Gondoic Acid	-	0.001194	0.005314	1.1325	1.1323	0.892	-0.1649	yes	down	B(i)	C16526	Lipids	Fatty acids	map01040	Biosynthesis of unsaturated fatty acids	Metabolism	Lipid metabolism	HMDB0002231	Lipids and lipid-like molecules	Fatty Acyls	Fatty acids and conjugates	5561-99-9	355.2835997	8.688116667	M+FA-H	C20H38O2	47.6	0	metab_5307	neg_1833	neg	44.7	2.247	0.04248	2.519	0.03836	2.717990409	2.623139006	2.667010682	2.515575524	2.558253419	2.481693934	2.216748212	2.164150714	2.238531508	2.27693776	2.198298807	2.265446214	2.572358877
Deoxyinosine	ÍÑÑõ´Î»ÆÜÕ	0.001019	0.004732	1.1322	1.132	0.9149	-0.1283	yes	down	B(i)	C05512	-	-	map01100;map02010;map01232;map00230	Metabolic pathways;ABC transporters;Nucleotide metabolism;Purine metabolism	Metabolism;Environmental Information Processing;Metabolism;Metabolism	Global and overview maps;Membrane transport;Global and overview maps;Nucleotide metabolism	HMDB0000071;PW_C000050	Nucleosides, nucleotides, and analogues	Purine nucleosides	Purine 2''-deoxyribonucleosides	890-38-0	251.0784679	2.38935	M-H	C10H12N4O4	72.4	0	metab_6124	neg_2677	neg	52.7	2.913	0.04767	3.184	0.02694	2.877171466	2.888358554	2.846915283	3.165043682	3.214616044	3.171557804	2.957268171	2.901749797	2.888862099	2.876210758	2.966751769	2.895616541	2.867044855
Pc(18:0/0:0)	-	1.77E-07	1.81E-05	1.132	1.1317	0.9561	-0.0648	yes	down	B(i)	-	-	-	-	-	-	-	LMGP01050026	-	-	-	--	524.370553	8.11255	M+H	C26H54NO7P	38.7	0	metab_2205	pos_2280	pos	47.1	5.748	0.004115	6.012	0.004348	5.758053356	5.760766045	5.763046174	6.007889974	6.010868389	6.016454917	6.080226056	6.083186837	6.074545743	5.746639704	5.744723297	5.7526129	6.089964018
2-Linoleoyl Glycerol	2 -ÑÇÓÍõ£¸ÊÓÍ	1.25E-06	5.78E-05	1.1295	1.1293	1.0548	0.0769	yes	up	B(i)	-	-	-	-	-	-	-	HMDB0245187	Lipids and lipid-like molecules	Fatty Acyls	Lineolic acids and derivatives	-	355.281345	7.770916667	M+H	C21H38O4	89.8	0	metab_2298	pos_2380	pos	54.9	5.046	0.007683	4.784	0.005979	4.825971795	4.822152182	4.817798723	4.790389845	4.779581417	4.780557042	5.279671137	5.279023877	5.276704233	5.039098479	5.04531538	5.054375581	5.031394353
Milbemycin A4	Ã×¶û±´Ã¹ËØA4	0.02973	0.06181	1.1292	1.1291	1.1452	0.1955	yes	up	B(ii)	-	-	-	-	-	-	-	HMDB0254721	Phenylpropanoids and polyketides	Macrolides and analogues	Milbemycins	-	547.2992941	11.70183333	M+Na-H2O	C32H46O7	0	68.8	metab_1631	pos_1692	pos	48.7	2.422	0.09395	2.115	0.1302	2.239822605	2.079266857	2.183479255	2.093146899	1.99710764	2.254834015	2.225076102	2.123771122	1.973055449	2.313507502	2.468833207	2.482751752	2.392669688
Fahfa(2:0/20:0)	-	0.001197	0.00532	1.1276	1.1272	0.9232	-0.1153	yes	down	B(i)	-	-	-	-	-	-	-	-	-	-	-	-	369.2995878	8.8351	M-H	C22H42O4	75	0	metab_5283	neg_1809	neg	52.8	3.234	0.02638	3.503	0.05025	3.414044712	3.428636728	3.433693529	3.556534652	3.494632154	3.457015529	3.273225943	3.198507372	3.185089951	3.216395948	3.220340317	3.263936225	3.507466335
4,6-Bis(Methylthio)Hexanoic Acid	-	3.72E-06	0.0001175	1.1258	1.1255	1.072	0.1003	yes	up	B(ii)	-	-	-	-	-	-	-	HMDB0257963	Lipids and lipid-like molecules	Fatty Acyls	Fatty acids and conjugates	-	208.0593194	3.827666667	M+	C8H16O2S2	0	76.5	metab_2925	pos_3045	pos	52.2	3.885	0.01259	3.624	0.001765	3.967573163	3.935749111	3.968150056	3.625131162	3.625040679	3.622029185	3.852896459	3.84575456	3.847585314	3.894971879	3.871037877	3.88976306	3.590229567
Fahfa(20:3/18:1)	-	0.02882	0.06017	1.1219	1.1216	0.8443	-0.2441	yes	down	B(i)	-	-	-	-	-	-	-	-	-	-	-	-	585.4856644	8.204816667	M-H	C38H66O4	37.1	0	metab_5393	neg_1920	neg	39.2	1.638	0.1101	1.94	0.1111	1.938833668	2.027054664	1.784215777	1.954968302	2.042604323	1.821962902	2.269534648	1.582568236	2.31269452	1.613063426	1.542632859	1.758612888	2.572725048
Dg(Txb2/I-20:0/0:0)	-	0.001039	0.004809	1.1197	1.1193	0.9025	-0.1479	yes	down	B(ii)	-	-	-	-	-	-	-	HMDB0300047	Not Available	Not Available	Not Available	-	719.5425822	8.8571	M-H2O-H	C43H78O9	0	69.7	metab_4801	neg_1320	neg	48.3	2.454	0.0242	2.719	0.04807	2.353075014	2.38048986	2.402202729	2.771242264	2.67641031	2.710144265	2.385657658	2.299338139	2.318239146	2.443781976	2.43729723	2.48207066	2.355297953
Fahfa(20:4/20:2)	-	0.005882	0.01784	1.1188	1.1188	0.892	-0.1649	yes	down	B(i)	-	-	-	-	-	-	-	-	-	-	-	-	609.4849164	8.197466667	M-H	C40H66O4	35.2	0	metab_4685	neg_1204	neg	39.8	2.271	0.03692	2.546	0.08101	2.499345868	2.374002121	2.316060861	2.463631833	2.625548355	2.549376177	2.509421456	2.522978142	2.53795688	2.255694227	2.24449113	2.313295992	2.851138506
O-Acetyl-L-Serine	-	4.75E-06	0.0001323	1.1171	1.1169	0.9358	-0.0958	yes	down	B(i)	C00979	-	-	map01100;map00920;map00270;map01200;map01230;map04122	Metabolic pathways;Sulfur metabolism;Cysteine and methionine metabolism;Carbon metabolism;Biosynthesis of amino acids;Sulfur relay system	Metabolism;Metabolism;Metabolism;Metabolism;Metabolism;Genetic Information Processing	Global and overview maps;Energy metabolism;Amino acid metabolism;Global and overview maps;Global and overview maps;Folding, sorting and degradation	HMDB0003011	Organic acids and derivatives	Carboxylic acids and derivatives	Amino acids, peptides, and analogues	5147-00-2	148.0592845	1.2095	M+H	C5H9NO4	40.8	0	metab_3210	pos_3336	pos	45.6	3.744	0.001997	4.001	0.01316	3.809775572	3.782769062	3.781220739	3.986879359	4.003231855	4.012923113	3.571289881	3.579498977	3.569508358	3.745315877	3.741501927	3.744433027	3.537824067
(5-Amino[1,2,3]Triazolo[1,5-A]Quinazolin-3-Yl)(Morpholino)Methanone	-	0.00285	0.01015	1.1149	1.1147	0.9118	-0.1333	yes	down	B(i)	-	-	-	-	-	-	-	-	-	-	-	-	343.1148527	1.333083333	M+FA-H	C14H14N6O2	77.8	0	metab_3858	neg_352	neg	51.4	2.769	0.06207	3.037	0.03451	2.882228434	2.888471909	2.88846353	3.004165456	3.033739393	3.072958716	2.831362991	2.791981874	2.86159487	2.704993412	2.828826748	2.77446114	2.723901816
Asperagenin	-	0.01204	0.03067	1.1121	1.1123	0.8926	-0.164	yes	down	B(ii)	-	-	-	-	-	-	-	HMDB0034293	Lipids and lipid-like molecules	Prenol lipids	Triterpenoids	17305-15-6	512.3346008	5.7547	M+ACN+Na	C27H44O5	0	72.6	metab_648	pos_658	pos	49.3	2.326	0.09815	2.606	0.05231	2.524210715	2.462062152	2.607773866	2.54592195	2.642315413	2.629345858	2.405174194	2.500527985	2.382944577	2.374979071	2.389519073	2.212708031	2.693814068
3,4-Dimethyl-5-Propyl-2-Furanpentadecanoic Acid	-	0.008947	0.02442	1.1112	1.1109	0.9119	-0.1331	yes	down	B(ii)	-	-	-	-	-	-	-	HMDB0112080	Lipids and lipid-like molecules	Fatty Acyls	Fatty acids and conjugates	180346-59-2	359.2955773	8.59995	M-H2O-H	C24H42O3	0	52.5	metab_4766	neg_1285	neg	46.6	2.846	0.09896	3.121	0.01695	2.820191988	2.815871368	2.798227897	3.123872359	3.136916417	3.103299193	2.913971616	2.82045078	2.749949619	2.824609075	2.759180322	2.953656273	3.047904537
Dg(11M5/11D3/0:0)	-	0.00174	0.007003	1.1059	1.1056	0.9361	-0.0953	yes	down	B(ii)	_;C00165	-	-	map05214;map05167;map05143;map05163;map05146;map04915;map04015;map04014;map04659;map04658;map04270;map04012;map05231;map04650;map04370;map04371;map04072;map04071;map05235;map04921;map05415;map04750;map04919;map04933;map04961;map05012;map04920;map04923;map04925;map05017;map04926;map05171;map04726;map04725;map04724;map04723;map04728;map05223;map04720;map04666;map05170;map04664;map04540;map04662;map…	Glioma;Kaposi sarcoma-associated herpesvirus infection;African trypanosomiasis;Human cytomegalovirus infection;Amoebiasis;Estrogen signaling pathway;Rap1 signaling pathway;Ras signaling pathway;Th17 cell differentiation;Th1 and Th2 cell differentiation;Vascular smooth muscle contraction;ErbB signaling pathway;Choline metabolism in cancer;Natural killer cell mediated cytotoxicity;VEGF signaling pa…	Human Diseases;Human Diseases;Human Diseases;Human Diseases;Human Diseases;Organismal Systems;Environmental Information Processing;Environmental Information Processing;Organismal Systems;Organismal Systems;Organismal Systems;Environmental Information Processing;Human Diseases;Organismal Systems;Environmental Information Processing;Environmental Information Processing;Environmental Information Pro…	Cancer: specific types;Infectious disease: viral;Infectious disease: parasitic;Infectious disease: viral;Infectious disease: parasitic;Endocrine system;Signal transduction;Signal transduction;Immune system;Immune system;Circulatory system;Signal transduction;Cancer: overview;Immune system;Signal transduction;Signal transduction;Signal transduction;Signal transduction;Cancer: overview;Endocrine sy…	HMDB0116396	Lipids and lipid-like molecules	Fatty Acyls	Fatty acids and conjugates	-	695.5237765	8.01615	M-H2O-H	C44H74O7	0	48.7	metab_5441	neg_1968	neg	45.5	3.822	0.05781	4.083	0.01825	3.931750006	3.904164298	3.870848768	4.061848732	4.095387541	4.091073627	3.962294484	3.956846496	3.983942375	3.795187564	3.782929798	3.888626854	3.962578101
Lpe(18:1)	-	1.09E-05	0.0002257	1.1055	1.1053	0.9501	-0.0738	yes	down	B(i)	-	-	-	-	-	-	-	HMDB0011475	Lipids and lipid-like molecules	Glycerophospholipids	Glycerophosphoethanolamines	-	478.2924082	7.557516667	M-H	C23H46NO7P	41.4	0	metab_5573	neg_2100	neg	41.9	4.801	0.01356	5.053	0.008631	4.761142624	4.769649088	4.763387938	5.045749058	5.062507705	5.050541941	5.017354831	5.010428027	5.009987857	4.793189613	4.816406373	4.792674643	4.964865367
Pe(19:1(9Z)/0:0)	-	3.21E-05	0.0004471	1.1033	1.1031	0.946	-0.0801	yes	down	B(i)	-	-	-	-	-	-	-	LMGP02050019	-	-	-	--	494.3226699	7.09845	M+H	C24H48NO7P	42.2	0	metab_2525	pos_2614	pos	44.9	4.412	0.0199	4.664	0.006817	4.415244798	4.406734309	4.442936694	4.655646447	4.667584701	4.667319861	5.009820393	4.988784448	5.009099604	4.434842474	4.400134432	4.400611658	4.718059473
Met His Phe	¼×Áò°±Ëá ×é°±Ëá ±½±û°±Ëá	4.05E-05	0.0005216	1.1013	1.101	0.9031	-0.1471	yes	down	B(i)	-	-	-	-	-	-	-	-	-	-	-	-	434.1876034	2.366916667	M+H	C20H27N5O4S	53.1	0	metab_2963	pos_3083	pos	45.5	2.338	0.01848	2.589	0.01239	2.270950784	2.26794403	2.29074648	2.603227112	2.583340367	2.580475405	2.276821778	2.239934531	2.294490009	2.359010429	2.323837508	2.331609683	2.322082355
Adb-Chminaca, (+/-)-	-	0.01156	0.02966	1.0953	1.0954	1.1119	0.1531	yes	up	B(ii)	-	-	-	-	-	-	-	HMDB0244819	Organic acids and derivatives	Carboxylic acids and derivatives	Amino acids, peptides, and analogues	-	351.219725	11.70091667	M-H2O-H	C21H30N4O2	0	71.5	metab_5166	neg_1688	neg	50.1	2.692	0.06961	2.421	0.08045	1.899563468	1.789188964	1.649148606	2.509496559	2.399311261	2.352860142	2.768016799	2.644572491	2.736040176	2.680477043	2.628392103	2.766255433	2.188660627
5-Fluorodeoxyuridine Monophosphate	-	0.006362	0.0189	1.0939	1.0939	0.8669	-0.206	yes	down	B(ii)	C04242	-	-	map00983	Drug metabolism - other enzymes	Metabolism	Xenobiotics biodegradation and metabolism	HMDB0060394	Nucleosides, nucleotides, and analogues	Pyrimidine nucleotides	Pyrimidine deoxyribonucleotides	-;_	364.9944364	1.171	M+K	C9H12FN2O8P	0	42.5	metab_187	pos_189	pos	46	1.72	0.06314	1.984	0.06016	1.583182061	1.536385578	1.351311352	1.918833229	2.037742874	1.99425056	2.120448037	2.06954794	1.987558279	1.747445062	1.647789341	1.764785436	1.915954095
4-Amino-N'-Hydroxypyrimidine-5-Carboximidamide	-	0.001346	0.005793	1.0851	1.085	1.1203	0.1638	yes	up	B(i)	-	-	-	-	-	-	-	-	-	-	-	-	136.0608488	2.071983333	M+H-H2O	C5H7N5O	56	0	metab_2967	pos_3087	pos	48.5	2.329	0.01951	2.079	0.0507	2.681322875	2.592473886	2.611044137	2.105814883	2.110960269	2.020688664	2.485165409	2.472192547	2.388588383	2.30874547	2.347674341	2.330538541	2.356269175
Dg(Pgf1Alpha/0:0/13:0)	-	0.0002724	0.001865	1.0849	1.0847	1.0709	0.0988	yes	up	B(ii)	-	-	-	-	-	-	-	HMDB0295016	Not Available	Not Available	Not Available	-	591.4561633	7.924233333	M+H-2H2O	C36H66O8	0	43.8	metab_2247	pos_2327	pos	43	3.718	0.01087	3.472	0.03359	3.542053664	3.493850222	3.486493691	3.494236589	3.433689819	3.489170578	3.66461836	3.675438796	3.679773658	3.70566795	3.726478675	3.721543018	3.539540141
N-Palmitoylsphingosine	N -×Øéµõ£ÇÊ°±´¼	0.01542	0.03706	1.0815	1.0812	0.8899	-0.1682	yes	down	B(i)	C00195	-	-	map01100;map05140;map00600;map04722;map04920;map04071;map05415;map04217;map04933;map04931	Metabolic pathways;Leishmaniasis;Sphingolipid metabolism;Neurotrophin signaling pathway;Adipocytokine signaling pathway;Sphingolipid signaling pathway;Diabetic cardiomyopathy;Necroptosis;AGE-RAGE signaling pathway in diabetic complications;Insulin resistance	Metabolism;Human Diseases;Metabolism;Organismal Systems;Organismal Systems;Environmental Information Processing;Human Diseases;Cellular Processes;Human Diseases;Human Diseases	Global and overview maps;Infectious disease: parasitic;Lipid metabolism;Nervous system;Endocrine system;Signal transduction;Cardiovascular disease;Cell growth and death;Endocrine and metabolic disease;Endocrine and metabolic disease	HMDB0004949	Lipids and lipid-like molecules	Sphingolipids	Ceramides	24696-26-2	538.5168578	9.358983333	M+H	C34H67NO3	42.6	0	metab_1540	pos_1600	pos	41.5	2.167	0.08503	2.435	0.07687	2.395380702	2.371084145	2.534571228	2.416549535	2.369499849	2.519772659	2.334894879	2.40589072	2.436769551	2.076089163	2.180307533	2.244574977	2.856410178
O-2545 (Hydrochloride)	-	5.62E-05	0.0006466	1.078	1.0778	1.0727	0.1013	yes	up	B(i)	-	-	-	-	-	-	-	-	-	-	-	-	443.2517971	1.377583333	M+Cl	C26H36N2O2	35.9	0	metab_6206	neg_2759	neg	40	3.54	0.0141	3.3	0.01839	3.320269018	3.292171932	3.316146035	3.320467134	3.285411971	3.293282732	3.386050948	3.320027638	3.357055431	3.526763306	3.55490491	3.539335872	3.484125232
Oxypurinol	ôÇàÑßÊ´¼	4.72E-06	0.0001323	1.0768	1.0766	0.944	-0.0831	yes	down	B(i)	C07599	-	-	-	-	-	-	HMDB0000786;HMDB0002818;HMDB0000786	Organoheterocyclic compounds	Imidazopyrimidines	Purines and purine derivatives	2465-59-0	151.0258465	1.288583333	M-H	C5H4N4O2	75.6	0	metab_3837	neg_330	neg	53.8	4.03	0.01069	4.269	0.006181	4.030764967	4.038230825	4.041190097	4.264883842	4.266704463	4.276382409	4.070794344	4.085086469	4.107444312	4.018037218	4.035432048	4.037487702	4.11902522
13-Hpotre	-	0.001342	0.00578	1.0683	1.0682	0.934	-0.0986	yes	down	B(i)	-	-	-	-	-	-	-	LMFA02000110	-	-	-	--	309.2054481	6.991883333	M-H	C18H30O4	67.2	0	metab_5716	neg_2247	neg	48.5	3.422	0.03818	3.664	0.03619	3.278468733	3.403908512	3.327661291	3.683279589	3.622591129	3.687094654	3.225643445	3.113735657	3.204970075	3.433324505	3.453584972	3.379693243	3.552860509
Pe(P-16:0/0:0)	-	5.77E-06	0.0001477	1.0678	1.0675	0.9544	-0.0673	yes	down	B(i)	-	-	-	-	-	-	-	LMGP02070001	-	-	-	--	438.2967812	7.72725	M+H	C21H44NO6P	35.1	0	metab_2309	pos_2392	pos	44.9	4.921	0.01052	5.156	0.007235	4.84728037	4.815955501	4.822708623	5.153568463	5.149904419	5.163859801	5.131012617	5.124028172	5.124808624	4.911833638	4.918004207	4.932345967	5.222125391
Solutol Hs 15	-	0.004152	0.01364	1.0662	1.0661	0.9197	-0.1208	yes	down	B(ii)	C11317	-	-	-	-	-	-	HMDB0258368	Lipids and lipid-like molecules	Fatty Acyls	Fatty alcohols	61909-81-7;_	325.2735425	8.197466667	M-H2O-H	C20H40O4	0	79.6	metab_5397	neg_1924	neg	51	2.829	0.07096	3.076	0.01552	2.973664682	2.90144841	2.929459309	3.083883285	3.085301896	3.057747222	2.352546844	2.399911277	2.388435808	2.775636756	2.909226456	2.800957237	2.738021092
23-Trans-P-Coumaroyloxytormentic Acid	-	0.0008183	0.004091	1.063	1.0628	1.0712	0.0992	yes	up	B(ii)	-	-	-	-	-	-	-	HMDB0040682	Lipids and lipid-like molecules	Prenol lipids	Triterpenoids	144604-14-8	709.3996374	7.65285	M+Hac-H	C39H54O8	0	58.3	metab_5543	neg_2070	neg	45.4	3.582	0.03386	3.344	0.03032	2.892555573	2.85966097	2.835474003	3.371385781	3.311273357	3.348304335	3.470498794	3.486111941	3.499985601	3.586224302	3.613139064	3.545863486	3.314669129
Pg(O-14:1/10:0)	-	1.36E-05	0.0002623	1.0539	1.0537	0.9416	-0.0869	yes	down	B(i)	-	-	-	-	-	-	-	-	-	-	-	-	639.393603	7.45585	M+FA-H	C30H59O9P	62.7	0	metab_4485	neg_1002	neg	47.1	3.69	0.01142	3.919	0.01041	3.155780636	3.097740981	3.090232793	3.915055349	3.930625497	3.910878636	3.865632337	3.868102648	3.863529506	3.67745133	3.700100538	3.69129908	3.699848243
Lpg(14:0)	-	9.82E-05	0.0009152	1.053	1.0528	0.9264	-0.1104	yes	down	B(i)	-	-	-	-	-	-	-	LMGP04050012	-	-	-	--	455.2401458	11.72275	M-H	C20H41O9P	41.7	0	metab_4941	neg_1463	neg	45	2.893	0.01837	3.123	0.0177	2.910174581	2.897529728	2.908506212	3.102780009	3.135988629	3.130003047	2.820277162	2.797531522	2.771407446	2.901966208	2.871764483	2.904994357	2.896469758
Hypoxanthine	´Î»ÆàÑßÊ	0.0002965	0.001974	1.0448	1.0447	0.9165	-0.1259	yes	down	B(i)	C00262	-	-	map01100;map01232;map00230	Metabolic pathways;Nucleotide metabolism;Purine metabolism	Metabolism;Metabolism;Metabolism	Global and overview maps;Global and overview maps;Nucleotide metabolism	HMDB0000157;PW_C000102	Organoheterocyclic compounds	Imidazopyrimidines	Purines and purine derivatives	68-94-0	135.0311452	1.9917	M-H	C5H4N4O	60.8	0	metab_6130	neg_2683	neg	50.7	2.501	0.02901	2.729	0.01672	2.538516704	2.485562879	2.471092906	2.72675444	2.713219676	2.746471546	2.545361901	2.560676221	2.472854545	2.515095853	2.520150218	2.467560851	2.502255997
12R-Hydroxy-5Z,8Z,12Z-Eicosatrienoic Acid	-	1.51E-07	1.73E-05	1.0439	1.0437	0.9601	-0.0588	yes	down	B(ii)	-	-	-	-	-	-	-	HMDB0062290	Lipids and lipid-like molecules	Fatty Acyls	Eicosanoids	_;	303.232802	8.008983333	M-H2O-H	C20H34O3	0	42.4	metab_5446	neg_1973	neg	48	5.389	0.002899	5.613	0.003944	5.337718967	5.334033149	5.335670585	5.615852322	5.61520775	5.608722301	5.560229202	5.569790308	5.563362206	5.388303887	5.392101059	5.386407921	5.603389754
Deoxycholylalanine	ÍÑÑõµ¨õ£±û°±Ëá	0.000319	0.00208	1.0428	1.0427	0.945	-0.0816	yes	down	B(ii)	-	-	-	-	-	-	-	HMDB0242412	Not Available	Not Available	Not Available	-	468.3065492	6.968466667	M+Na-H2O	C27H45NO5	0	57.3	metab_915	pos_937	pos	49.3	3.901	0.02579	4.128	0.02216	3.889992712	3.845185263	3.869603765	4.109243525	4.152637366	4.123111535	4.470038149	4.470863226	4.468440083	3.914006125	3.918116469	3.871534692	4.293365629
Cinobufagin	»ªó¸ËÖ¶¾»ù	7.10E-08	1.26E-05	1.041	1.0407	1.0333	0.0473	yes	up	B(i)	C16931;_	Steroids;-	24-Carbon atoms;-	-	-	-	-	-;HMDB0250266;LMST01130032	Lipids and lipid-like molecules	Steroids and steroid derivatives	Steroid lactones	470-37-1;_;	487.2361985	6.232266667	M+FA-H	C26H34O6	59.5	0	metab_4214	neg_719	neg	49.4	6.912	0.003026	6.689	0.002662	7.084770373	7.085344873	7.094332139	6.692394439	6.687625416	6.687960144	6.946793727	6.951795094	6.952440777	6.915565459	6.909559968	6.911917951	6.729514794
Dg(6 Keto-Pgf1Alpha/8:0/0:0)	-	0.04884	0.09153	1.0386	1.0391	1.1495	0.201	yes	up	B(ii)	-	-	-	-	-	-	-	HMDB0297120	Not Available	Not Available	Not Available	-	625.3960533	7.4656	M+CH3OH+Na	C31H54O9	0	48.3	metab_2397	pos_2481	pos	42.1	2.091	0.08882	1.819	0.1435	1.519204057	1.556895951	1.561574372	1.656192208	1.872085031	1.927909852	1.514675733	1.888046641	1.516556689	2.015807881	2.069383765	2.189274392	1.898173834
1-Heptadecanoylglycerophosphoethanolamine	1 -Ê®Æßõ£¸ÊÓÍÁ×õ£ÒÒ´¼°·	2.37E-05	0.0003628	1.0383	1.0381	1.055	0.0773	yes	up	B(ii)	-	-	-	-	-	-	-	HMDB0061691	Lipids and lipid-like molecules	Glycerophospholipids	Glycerophosphoethanolamines	-	468.3065018	7.530766667	M+H	C22H46NO7P	0	56.8	metab_1089	pos_1122	pos	45.5	4.276	0.00714	4.053	0.01572	4.513716808	4.517911682	4.540302393	4.067641409	4.054848463	4.036380011	4.151315023	4.089359327	4.096244908	4.283364559	4.274377004	4.269261635	4.014051011
L-Serine	L-Ë¿°±Ëá	0.000568	0.003177	1.0358	1.0354	0.9112	-0.1341	yes	down	B(ii)	C00065	Peptides	Amino acids	map01100;map00564;map04978;map01200;map00920;map01240;map00600;map00270;map02010;map01230;map00970;map04974;map00470;map00260;map04071;map00630;map05230	Metabolic pathways;Glycerophospholipid metabolism;Mineral absorption;Carbon metabolism;Sulfur metabolism;Biosynthesis of cofactors;Sphingolipid metabolism;Cysteine and methionine metabolism;ABC transporters;Biosynthesis of amino acids;Aminoacyl-tRNA biosynthesis;Protein digestion and absorption;D-Amino acid metabolism;Glycine, serine and threonine metabolism;Sphingolipid signaling pathway;Glyoxyl…	Metabolism;Metabolism;Organismal Systems;Metabolism;Metabolism;Metabolism;Metabolism;Metabolism;Environmental Information Processing;Metabolism;Genetic Information Processing;Organismal Systems;Metabolism;Metabolism;Environmental Information Processing;Metabolism;Human Diseases	Global and overview maps;Lipid metabolism;Digestive system;Global and overview maps;Energy metabolism;Global and overview maps;Lipid metabolism;Amino acid metabolism;Membrane transport;Global and overview maps;Translation;Digestive system;Metabolism of other amino acids;Amino acid metabolism;Signal transduction;Carbohydrate metabolism;Cancer: overview	HMDB0000187	Organic acids and derivatives	Carboxylic acids and derivatives	Amino acids, peptides, and analogues	56-45-1	104.0352328	1.182766667	M-H	C3H7NO3	0	90.3	metab_3710	neg_201	neg	57	2.31	0.03841	2.535	0.007285	2.194183387	2.238868352	2.208734413	2.536487413	2.527513449	2.541941014	2.197727596	2.240869295	2.252141363	2.267264262	2.322087184	2.341283408	2.386940328
N-Arachidonoyl Methionine	N-»¨ÉúËÄÏ©õ£¼×Áò°±Ëá	0.001519	0.006327	1.0333	1.0332	0.9419	-0.0863	yes	down	B(ii)	-	-	-	-	-	-	-	HMDB0242000	Not Available	Not Available	Not Available	-	434.2718479	7.9075	M-H	C25H41NO3S	0	47.2	metab_5483	neg_2010	neg	42.7	3.681	0.05015	3.908	0.009038	3.67725196	3.711791436	3.696795269	3.913488176	3.897588385	3.912985999	3.795348633	3.752784065	3.746067832	3.738924353	3.65135871	3.652786809	3.685122637
Pg(O-22:3/16:0)	-	0.01125	0.02902	1.0323	1.0323	1.1082	0.1482	yes	up	B(i)	-	-	-	-	-	-	-	-	-	-	-	-	819.6094305	6.875633333	M+CH3OH+H	C44H83O9P	36.6	0	metab_891	pos_912	pos	38.9	2.469	0.05095	2.228	0.07853	2.776400541	2.814967084	2.768614949	2.219490888	2.154767487	2.311055081	1.789087269	2.082142672	1.909301788	2.450939624	2.429374579	2.526407376	1.906818806
1-[1,4-Dihydro-4-Nonyl-5-(1-Oxodecyl)-3-Pyridinyl]-1-Dodecanone	-	0.04255	0.08198	1.03	1.0303	1.1773	0.2354	yes	up	B(ii)	-	-	-	-	-	-	-	HMDB0035518	Organoheterocyclic compounds	Pyridines and derivatives	Hydropyridines	158528-01-9	544.5062173	9.22265	M+H	C36H65NO2	0	53.4	metab_1519	pos_1579	pos	42.9	1.76	0.1551	1.495	0.01496	2.128954133	2.126657893	2.030874808	1.488873113	1.484785863	1.512495703	2.543657585	2.495868774	2.489652712	1.848944408	1.580445598	1.849328553	2.334775222
Chenodeoxycholic Acid	¶ìÍÑÑõµ¨Ëá	2.31E-05	0.00036	1.0296	1.0293	0.9543	-0.0675	yes	down	B(i)	C02528	Steroids	24-Carbon atoms	map01100;map04976;map00120	Metabolic pathways;Bile secretion;Primary bile acid biosynthesis	Metabolism;Organismal Systems;Metabolism	Global and overview maps;Digestive system;Lipid metabolism	HMDB0000518;LMST04010032;PW_C000397	Lipids and lipid-like molecules	Steroids and steroid derivatives	Bile acids, alcohols and derivatives	474-25-9;	783.5765642	6.41475	2M-H	C24H40O4	83.6	0	metab_5852	neg_2391	neg	56	4.57	0.009544	4.789	0.0139	4.4384532	4.48869684	4.505898322	4.799547738	4.794219457	4.773256627	4.555751453	4.638986299	4.575885159	4.559170451	4.577020512	4.573951404	4.728069353
Cholylmethionine	µ¨¼î¼×Áò°±Ëá	0.0005969	0.003294	1.0225	1.0223	0.924	-0.114	yes	down	B(ii)	-	-	-	-	-	-	-	HMDB0242382	Lipids and lipid-like molecules	Steroids and steroid derivatives	Bile acids, alcohols and derivatives	-	544.303259	5.8707	M+Na-H2O	C29H49NO6S	0	46.4	metab_2791	pos_2906	pos	41.2	2.664	0.01915	2.883	0.03354	2.796877387	2.758023317	2.739418098	2.914139047	2.888013787	2.847577233	2.031060064	1.875394317	1.615640357	2.659226712	2.684735967	2.647250306	1.721139138
Lpg(O-26:6)	-	1.41E-06	6.18E-05	1.0211	1.0208	0.9507	-0.073	yes	down	B(i)	-	-	-	-	-	-	-	-	-	-	-	-	599.3687787	5.9867	M+H	C32H55O8P	57	0	metab_692	pos_706	pos	45.9	4.143	0.00811	4.358	0.001171	4.596378055	4.601551833	4.601439043	4.357988104	4.358436828	4.356222635	4.026262556	4.021111211	4.036945755	4.146632459	4.133501876	4.148313541	4.053442923
Ruscogenin	Â³Ë¹¿ÉÔíß°Ôª	0.002144	0.008176	1.021	1.0208	0.9322	-0.1012	yes	down	B(ii)	C08909;_	-	-	-	-	-	-	HMDB0257364	Lipids and lipid-like molecules	Prenol lipids	Triterpenoids	472-11-7;_;	413.3061006	6.356833333	M+H-H2O	C27H42O4	0	42.5	metab_771	pos_788	pos	42.8	3.068	0.04966	3.291	0.02327	3.163811508	3.145210441	3.19001155	3.274453676	3.317534063	3.280747022	3.191032024	3.200704747	3.268950775	3.099964692	3.010734651	3.093135218	3.345818089
Histidylasparagine	×é°±õ£Ìì¶¬õ£°·	0.006888	0.02005	1.0192	1.0188	0.9017	-0.1493	yes	down	B(ii)	-	-	-	-	-	-	-	HMDB0028880	Organic acids and derivatives	Carboxylic acids and derivatives	Amino acids, peptides, and analogues	158691-82-8	268.1032581	1.189916667	M-H	C10H15N5O4	0	63.5	metab_6358	neg_2915	neg	49.5	2.109	0.06965	2.339	0.03424	2.291844364	2.331070886	2.234896862	2.329185613	2.376896553	2.310496838	2.112493229	2.200444519	2.211414265	2.036861916	2.115806094	2.175723871	2.236453355
3A,6B,7A,12A-Tetrahydroxy-5B-Cholanoic Acid	-	2.52E-07	2.31E-05	1.0185	1.0183	1.0452	0.0638	yes	up	B(ii)	C01094	-	-	map01100;map00400;map00051	Metabolic pathways;Phenylalanine, tyrosine and tryptophan biosynthesis;Fructose and mannose metabolism	Metabolism;Metabolism;Metabolism	Global and overview maps;Amino acid metabolism;Carbohydrate metabolism	HMDB0000399	Organic oxygen compounds	Organooxygen compounds	Carbohydrates and carbohydrate conjugates	80875-93-0	389.2672134	5.637383333	M+H-2H2O	C24H40O6	0	58.1	metab_623	pos_632	pos	50	4.925	0.003086	4.712	0.004303	5.008898667	5.0082718	4.998496785	4.706837057	4.712754377	4.715207537	4.769258113	4.776164412	4.770647388	4.92663829	4.927207705	4.921600792	4.631055016
Bilirubin	µ¨ºìËØ	7.00E-06	0.0001639	1.0185	1.0182	0.9476	-0.0776	yes	down	B(i)	C00486	-	-	map01100;map00860;map04976	Metabolic pathways;Porphyrin metabolism;Bile secretion	Metabolism;Metabolism;Organismal Systems	Global and overview maps;Metabolism of cofactors and vitamins;Digestive system	HMDB0000054;PW_C000038	Organoheterocyclic compounds	Tetrapyrroles and derivatives	Bilirubins	635-65-4	583.2537408	8.11015	M-H	C33H36N4O6	45.2	0	metab_5415	neg_1942	neg	46.8	3.873	0.005187	4.087	0.01104	3.811373276	3.797175376	3.777881604	4.087573072	4.09711229	4.075097814	4.151021827	4.141233119	4.132475437	3.868123551	3.878333745	3.871639431	3.903243778
Cyclo(Arg-Gly-Asp-D-Phe-Val)	»·£¨Arg-Gly-Asp-D-Phe-Val£©	0.001181	0.005287	1.0138	1.0137	1.0817	0.1133	yes	up	B(ii)	-	-	-	-	-	-	-	HMDB0250680	Organic acids and derivatives	Carboxylic acids and derivatives	Amino acids, peptides, and analogues	-	575.2933449	1.36715	M+H	C26H38N8O7	0	47.2	metab_3044	pos_3166	pos	43.7	2.872	0.03769	2.655	0.0259	2.864621798	2.758369178	2.700663978	2.684616784	2.640252294	2.639278201	2.965141862	2.950882567	2.917457022	2.829057263	2.890551445	2.897559731	2.804837269
Myristic Acid	Èâ¶¹Þ¢Ëá	2.70E-06	0.0001003	1.0124	1.0122	0.9079	-0.1393	yes	down	B(ii)	C06424	Lipids	Fatty acids	map01100;map00061	Metabolic pathways;Fatty acid biosynthesis	Metabolism;Metabolism	Global and overview maps;Lipid metabolism	HMDB0000806	Lipids and lipid-like molecules	Fatty Acyls	Fatty acids and conjugates	544-63-8;	211.2042443	7.28095	M+H-H2O	C14H28O2	0	65.8	metab_986	pos_1014	pos	48.8	2.081	0.002267	2.292	0.009207	2.896078262	3.142571004	2.91605004	2.288389073	2.302888236	2.285807302	2.052213654	2.051029997	2.05413663	2.080328929	2.079453578	2.083744201	2.926084737
Pe(18:0/0:0)	-	1.45E-05	0.0002707	1.0023	1.002	0.9593	-0.0599	yes	down	B(i)	-	-	-	-	-	-	-	LMGP02050001	-	-	-	--	482.3237665	8.0044	M+H	C23H48NO7P	48.1	0	metab_1226	pos_1266	pos	48.7	4.906	0.01291	5.114	0.005908	4.892315825	4.890197699	4.891264783	5.110639418	5.120565797	5.110051169	5.145550974	5.164464147	5.141686839	4.904694235	4.894458054	4.920096227	5.200426737
[truncated: 5 more columns]
