# Supplementary material for: Probiotics Lactobacillus acidophilus LA4 and Lacticaseibacillus paracasei F5 Alleviate Cognitive Dysfunction in Alzheimer’s Disease Models: A Dual-Screening Study in Drosophila and Mice
Source: Foods. 2026 Jan 24;15(3):429. doi: 10.3390/foods15030429 (PMC12897270; doi:10.3390/foods15030429)
Supplement: Supplementary file 1 [file foods-15-00429-s001.zip › Differential metabolites/LA-AD.csv]

Metabolite	代谢物	P_value	FDR	VIP_pred_OPLS-DA	VIP_PLS-DA	FC(SS1/M1)	Log2FC(SS1/M1)	Significant	Regulate	level	KEGG Compound ID	KEGG Compound First Category	KEGG Compound Second Category	KEGG Pathway ID	KEGG Pathway Description	KEGG Pathway First Category	KEGG Pathway Second Category	Library ID	HMDB Superclass	HMDB Class	HMDB Subclass	CAS ID	M/Z	Retention time	Adducts	Formula	Fragmentation Score	Theoretical Fragmentation Score	metab_id	ID	Mode	Score	ss1_mean	ss1_SD	m1_mean	m1_SD	A1	A2	A3	B1	B2	B3	C1	C2	C3	D1	D2	D3	E1
Cholyllysine	胆酰赖氨酸	2.66e-07	2.199e-05	3.2279	3.2277	0.0121	-6.3665	yes	down	B(ii)	-	-	-	-	-	-	-	HMDB0242379	Lipids and lipid-like molecules	Steroids and steroid derivatives	Bile acids, alcohols and derivatives	-	535.37035332	5.33798333333	M-H	C30H52N2O6	0.0	40.8	metab_6018	neg_2570	neg	40.2	0.030189999999999998	0.05041	2.491	0.03585	0.9896829910639999	0.430261376983	0.8361076009110001	2.4527045988	2.52394431064	2.49537663981	0.0884003360058	0.00109255820482	0.00107166579278	0.985093017497	0.07777587178449999	0.847050314267	0.0012895961845899998
Oxoglutaric Acid	-	1.5169999999999998e-11	6.575e-08	3.1308	3.1307	0.321	-1.6393	yes	down	B(i)	C00026	Organic acids	Carboxylic acids	map00310;map01240;map00040;map01200;map00250;map00020;map00630;map00430;map04964;map00470;map04922;map04727;map01100;map00220;map01210;map00340;map00785;map00053;map01230;map04066;map00650;map04976;map05230	Lysine degradation;Biosynthesis of cofactors;Pentose and glucuronate interconversions;Carbon metabolism;Alanine, aspartate and glutamate metabolism;Citrate cycle (TCA cycle);Glyoxylate and dicarboxylate metabolism;Taurine and hypotaurine metabolism;Proximal tubule bicarbonate reclamation;D-Amino acid metabolism;Glucagon signaling pathway;GABAergic synapse;Metabolic pathways;Arginine biosynthesis;…	Metabolism;Metabolism;Metabolism;Metabolism;Metabolism;Metabolism;Metabolism;Metabolism;Organismal Systems;Metabolism;Organismal Systems;Organismal Systems;Metabolism;Metabolism;Metabolism;Metabolism;Metabolism;Metabolism;Metabolism;Environmental Information Processing;Metabolism;Organismal Systems;Human Diseases	Amino acid metabolism;Global and overview maps;Carbohydrate metabolism;Global and overview maps;Amino acid metabolism;Carbohydrate metabolism;Carbohydrate metabolism;Metabolism of other amino acids;Excretory system;Metabolism of other amino acids;Endocrine system;Nervous system;Global and overview maps;Amino acid metabolism;Global and overview maps;Amino acid metabolism;Metabolism of cofactors an…	HMDB0000208;PW_C000134	Organic acids and derivatives	Keto acids and derivatives	Gamma-keto acids and derivatives	328-50-7	145.01393868899999	1.4650666666699999	M-H	C5H6O5	76.0	0.0	metab_3897	neg_393	neg	53.4	1.094	0.004614	3.408	0.002061	2.94170781114	2.9873238412800003	2.95920781443	3.40592091887	3.41004049195	3.4081113977099995	1.0912810647600002	1.0995178856799999	1.0917958252	2.8356997863499998	2.7588610211400004	2.7345724347900005	1.16630986419
Maslinic Acid	山楂酸	0.00032189999999999996	0.00173	2.6293	2.6291	0.4563	-1.1318	yes	down	B(ii)	C16939	-	-	-	-	-	-	HMDB0002392	Lipids and lipid-like molecules	Prenol lipids	Triterpenoids	4373-41-5;	437.337771873	7.8802333333300005	M+H-2H2O	C30H48O4	0.0	52.0	metab_1187	pos_1227	pos	42.9	1.39	0.248	3.0460000000000003	0.016059999999999998	2.4457852396	2.25797935389	2.30987795692	3.0615953001599996	3.0296136557700004	3.0482442869599997	1.67096802242	1.29985547355	1.20039057662	1.62177788051	1.2243603430299999	1.9038680948500002	1.9044621383000002
Fahfa(4:0/24:1)	-	0.0008988999999999999	0.0035549999999999996	2.6028	2.6028	0.4023	-1.3135	yes	down	B(i)	-	-	-	-	-	-	-	-	-	-	-	-	451.377832338	9.20375	M-H	C28H52O4	69.5	0.0	metab_4846	neg_1365	neg	51.4	1.104	0.3153	2.7439999999999998	0.05911	3.60297503059	3.5712764422900003	3.5485778916800004	2.6770453571	2.76622709495	2.78885231824	0.764247415653	1.38681448664	1.16228711981	2.0681051501	1.64210425768	2.13716311844	1.5150180452700002
N-Acetylsphingosine	-	6.979e-05	0.0005992	2.5887	2.5887	0.3901	-1.358	yes	down	B(i)	-	-	-	-	-	-	-	HMDB0247781	Lipids and lipid-like molecules	Sphingolipids	Ceramides	-	386.289909622	7.609183333330001	M+FA-H	C20H39NO3	57.4	0.0	metab_4528	neg_1046	neg	46.5	1.0190000000000001	0.004538	2.612	0.162	2.22050352277	1.6439629415	0.927552600274	2.4351238297599997	2.75340524264	2.6465343265200003	1.01600419231	1.02410480634	1.01651036587	1.02872507528	1.03061449162	1.0414064627500002	1.93937576122
6'-Hydroxybuspirone	6 ' -羟基丁螺环酮	2.8610000000000002e-06	8.108e-05	2.5634	2.5633	2.7412	1.4548	yes	up	B(ii)	-	-	-	-	-	-	-	HMDB0061110	Organoheterocyclic compounds	Diazinanes	Piperazines	-	465.25849304699994	8.68818333333	M+ACN+Na	C21H31N5O3	0.0	47.6	metab_2046	pos_2114	pos	48.1	2.4459999999999997	0.07069	0.8923	0.00346	3.15494752819	3.20501023124	3.19848792855	0.8958793317929999	0.892193610329	0.888963872404	2.38625226577	2.5237690382799998	2.42657030272	4.0034488245999995	3.99452907736	4.00203092401	3.40996848338
(E)-6-Hydroxyoctadec-4-Enoic Acid	（E） -6-羟基十八碳-4-烯酸	0.002023	0.006378	2.5063	2.5064	2.0434	1.0309	yes	up	B(i)	-	-	-	-	-	-	-	-	-	-	-	-	319.227708279	7.085883333330001	M+Na-2H	C18H34O3	99.8	0.0	metab_4390	neg_906	neg	54.6	3.016	0.2446	1.476	0.2816	0.9830557919580001	0.9838212946860001	0.981084982243	1.62929611541	1.6475127052399998	1.1509960267100001	3.1228318438800002	2.73601237666	3.18868355391	1.08365753769	1.0855700850399999	1.09649224127	1.14551317599
His Arg Lys Glu	-	0.013880000000000002	0.02854	2.4424	2.4426	2.2944	1.1981	yes	up	B(i)	-	-	-	-	-	-	-	-	-	-	-	-	569.30989634	1.2778333333299998	M+H	C23H40N10O7	35.5	0.0	metab_3110	pos_3235	pos	39.7	2.767	0.2	1.206	0.6146	2.67790200688	2.3517998148599997	2.84239536195	1.9153612177200001	0.852456762823	0.849272688152	2.68699795244	2.6186395898900003	2.99414675051	2.25841994094	0.8516540847380001	2.25160944025	1.8340003792200001
Cohibin B	科希宾B	0.0020570000000000002	0.006453	2.3935	2.3935	0.5274	-0.9229999999999999	yes	down	B(ii)	-	-	-	-	-	-	-	HMDB0031169	Lipids and lipid-like molecules	Fatty Acyls	Fatty alcohols	189508-32-5	590.511251529	9.1155	M+ACN+H	C35H64O4	0.0	55.1	metab_1946	pos_2009	pos	43.2	1.568	0.3343	2.9730000000000003	0.0709	2.60105353353	2.5668911453599996	2.5982912629299997	2.9655783435400003	2.90643005175	3.0476179704699997	1.7667761554499999	1.7561529711400001	1.1825408134	1.8662416959900001	2.2018097622	1.9429247515799999	1.65493452109
Lpg(O-26:7)	-	3.773e-05	0.0004021	2.3626	2.3625	0.5812	-0.7828	yes	down	B(i)	-	-	-	-	-	-	-	-	-	-	-	-	617.328258075	6.03128333333	M+Na-2H	C32H53O8P	50.2	0.0	metab_4177	neg_680	neg	41.7	1.839	0.1124	3.1639999999999997	0.02588	3.11264013828	3.04025465625	3.0875587651700003	3.18926376756	3.1375114471099996	3.16424090611	1.8717984613999998	1.71438505962	1.9320855320400003	2.25960288675	2.3382290857	2.02343617118	2.1327982894799997
Myristoylglycine	肉豆蔻酰甘氨酸	6.808e-05	0.000592	2.2615	2.2615	2.128	1.0895	yes	up	B(ii)	-	-	-	-	-	-	-	HMDB0013250	Organic acids and derivatives	Carboxylic acids and derivatives	Amino acids, peptides, and analogues	-	284.221826184	7.332533333330001	M-H	C16H31NO3	0.0	71.7	metab_5640	neg_2168	neg	49.9	2.294	0.1228	1.078	0.003982	1.50776561243	1.45622295501	1.7705770021599998	1.0737696026299999	1.07991503567	1.08122779223	2.42571406696	2.27317734365	2.18269790003	1.37557902306	1.77314078771	1.56235072232	1.07581801419
Dg(Pgd2/I-16:0/0:0)	-	2.78e-05	0.0003353	2.2563	2.2563	0.5278	-0.922	yes	down	B(ii)	-	-	-	-	-	-	-	HMDB0299193	Not Available	Not Available	Not Available	-	629.471582241	8.35453333333	M+H-2H2O	C39H68O8	0.0	49.8	metab_2144	pos_2216	pos	40.8	1.349	0.08148999999999999	2.556	0.053239999999999996	2.5206144796200003	2.17000027109	2.37871302917	2.61365860839	2.5448911754099997	2.50886334545	1.2656368361499999	1.3523316865000001	1.42850673688	2.12319224287	2.21697803729	1.70616827861	2.2046002638999997
3Alpha,7Alpha,12Alpha,24(S)-Tetrahydroxy-5Beta-Cholestan-27-Al	-	6.17e-06	0.00012590000000000002	2.2428	2.2427	0.569	-0.8135	yes	down	B(ii)	-	-	-	-	-	-	-	HMDB0062206	Lipids and lipid-like molecules	Steroids and steroid derivatives	Bile acids, alcohols and derivatives	-	468.36511104699997	6.845966666669999	M+NH4	C27H46O5	0.0	58.4	metab_881	pos_901	pos	44.8	1.571	0.06525	2.761	0.007939	2.5941332959400003	2.54487857699	2.5958540976599997	2.7518144723900004	2.7669199203400003	2.7636040364	1.59974676117	1.49636152564	1.61702415641	1.4866927834299999	1.7240396311900001	0.754707280505	2.7322543863099997
Stercobilin	尿胆素盐酸盐	7.434e-09	3.6139999999999996e-06	2.2404	2.2403	0.5699	-0.8113	yes	down	B(ii)	C05793;_	-	-	map00860	Porphyrin metabolism	Metabolism	Metabolism of cofactors and vitamins	HMDB0240259	Organoheterocyclic compounds	Tetrapyrroles and derivatives	Bilirubins	34217-90-8	617.32802487	1.2778333333299998	M+Na	C33H46N4O6	0.0	47.0	metab_3109	pos_3234	pos	41.8	1.57	0.001539	2.755	0.01208	2.99550389039	2.84342286005	2.95956468527	2.76647111745	2.75578046986	2.7423632708700003	1.5696985475	1.56853649539	1.57158654659	2.08459812718	2.0961299231	1.6006743549	1.5824227457299997
3 Alpha,7 Alpha,26-Trihydroxy-5Beta-Cholestane	-	0.006914	0.0165	2.1678	2.1679	0.5645	-0.8249	yes	down	B(ii)	C05444	-	-	map01100;map00120	Metabolic pathways;Primary bile acid biosynthesis	Metabolism;Metabolism	Global and overview maps;Lipid metabolism	HMDB0012455	Lipids and lipid-like molecules	Steroids and steroid derivatives	Bile acids, alcohols and derivatives	15313-69-6	385.34285125300005	7.66841666667	M+H-2H2O	C27H48O3	0.0	46.3	metab_2330	pos_2413	pos	42.1	1.544	0.4002	2.735	0.05093	2.78677799981	2.7757552844599997	2.7554872731	2.79273323213	2.7141399206299996	2.69731412062	1.08318589079	1.7383904912700001	1.8089369628799998	2.5774097389099997	2.5457291892800002	2.5978888758700003	2.79787411157
Arctiol	-	0.001935	0.006157999999999999	2.1618	2.1619	1.5062	0.5909	yes	up	B(ii)	-	-	-	-	-	-	-	HMDB0301955	Lipids and lipid-like molecules	Prenol lipids	Sesquiterpenoids	-	237.220398692	8.011733333330001	M+H	C16H28O	0.0	93.0	metab_1227	pos_1267	pos	54.5	3.404	0.1382	2.26	0.2365	1.72914126757	2.04658627224	1.8102130081099999	2.0066383104099996	2.47513646754	2.2978203701599997	3.5340424501	3.4204368438099997	3.2589936055199997	2.9389595110699998	2.85304044315	2.99267016212	2.38729104313
Persenone B	-	0.0017690000000000002	0.005790999999999999	2.1415	2.1415	1.7621	0.8173	yes	up	B(ii)	-	-	-	-	-	-	-	HMDB0035959	Lipids and lipid-like molecules	Fatty Acyls	Fatty alcohols	_;	405.297807749	7.763583333330001	M+Na	C23H42O4	0.0	48.5	metab_2300	pos_2382	pos	44.9	2.592	0.01595	1.4709999999999999	0.2616	1.8718829523700002	1.5715267210100001	1.55400205154	1.1765481767700001	1.56018102241	1.67635092533	2.59104971522	2.5769795541900002	2.6088125780599998	1.8911309948800001	1.9231406445900001	2.27016847364	2.0074925048099996
Pe(P-18:0/17:1)	-	0.003094	0.008834999999999999	2.1206	2.1206	0.6175	-0.6954	yes	down	B(i)	-	-	-	-	-	-	-	LMGP02030043	-	-	-	--	716.5638378589999	9.1155	M+H	C40H78NO7P	40.7	0.0	metab_1504	pos_1564	pos	39.7	1.797	0.2901	2.91	0.08381	2.24482331895	2.13228100163	2.15492821182	2.93393723097	2.81645037583	2.97874208363	1.63552808345	1.62396680936	2.13211745479	3.21061043022	3.3229226039200004	3.3052600247500004	3.31206819172
Withanolide B	醉茄内酯B	0.04618	0.07554	2.0946	2.0945	0.4036	-1.3091	yes	down	B(ii)	C00828	Vitamins and cofactors	Vitamins	map01100;map00130;map04977;map01240	Metabolic pathways;Ubiquinone and other terpenoid-quinone biosynthesis;Vitamin digestion and absorption;Biosynthesis of cofactors	Metabolism;Metabolism;Organismal Systems;Metabolism	Global and overview maps;Metabolism of cofactors and vitamins;Digestive system;Global and overview maps	HMDB0030020	Lipids and lipid-like molecules	Prenol lipids	Quinone and hydroquinone lipids	56973-41-2	437.264335985	8.15605	M+H-H2O	C28H38O5	0.0	56.4	metab_2194	pos_2268	pos	44.9	0.8556	0.5955	2.12	0.4837	2.77984823153	2.7446294549199997	2.7498074274400004	2.5795107860499997	2.1653957371900003	1.61521372975	1.1918013411700001	1.20692126166	0.16805775526500003	3.6665271073300003	3.66968693458	3.6879338570099995	1.60561696866
3A,7A,12A-Trihydroxy-5B-Cholestan-26-Al	-	0.0002676	0.0015300000000000001	2.0885	2.0885	0.6735	-0.5702	yes	down	B(ii)	C01301	-	-	map01100;map00120	Metabolic pathways;Primary bile acid biosynthesis	Metabolism;Metabolism	Global and overview maps;Lipid metabolism	HMDB0003533	Lipids and lipid-like molecules	Steroids and steroid derivatives	Bile acids, alcohols and derivatives	3836-01-9	452.36998904800004	7.55943333333	M+NH4	C27H46O4	0.0	70.6	metab_2364	pos_2447	pos	47.1	2.154	0.1474	3.198	0.02443	3.29333962102	3.26334242421	3.2099018751	3.22321264041	3.19508972076	3.17455668182	1.98668793672	2.26483313503	2.21028437371	3.2335392875599998	3.2384074691	3.22355489607	3.16107429551
N-Oleoyl Leucine	N -油酰亮氨酸	0.0002165	0.001318	2.0884	2.0884	0.6283	-0.6706	yes	down	B(ii)	-	-	-	-	-	-	-	HMDB0241962	Organic acids and derivatives	Carboxylic acids and derivatives	Amino acids, peptides, and analogues	_;	418.32995040699996	6.20435	M+Na	C24H45NO3	0.0	42.7	metab_737	pos_752	pos	34.4	1.761	0.058870000000000006	2.803	0.1285	2.61965792996	2.3900463140599997	2.1017950892400004	2.9509309056800004	2.73449345352	2.72283070537	1.80845514149	1.7786189681599998	1.6948925128	1.4462977052000001	1.71937838335	0.9930324602789999	2.02310831346
Cholylmethionine	胆碱甲硫氨酸	0.001052	0.003963	2.0735	2.0733	0.6386	-0.6471	yes	down	B(ii)	-	-	-	-	-	-	-	HMDB0242382	Lipids and lipid-like molecules	Steroids and steroid derivatives	Bile acids, alcohols and derivatives	-	544.303258968	5.8707	M+Na-H2O	C29H49NO6S	0.0	46.4	metab_2791	pos_2906	pos	41.2	1.841	0.2099	2.883	0.03354	2.79687738653	2.75802331735	2.73941809847	2.9141390468400004	2.8880137871	2.84757723311	2.03106006447	1.87539431729	1.61564035731	2.65922671215	2.6847359666400004	2.6472503057	1.72113913754
1-[1,4-Dihydro-4-Nonyl-5-(1-Oxodecyl)-3-Pyridinyl]-1-Dodecanone	-	7.559e-07	3.646e-05	2.0722	2.0721	1.6789	0.7475	yes	up	B(ii)	-	-	-	-	-	-	-	HMDB0035518	Organoheterocyclic compounds	Pyridines and derivatives	Hydropyridines	158528-01-9	544.506217312	9.22265	M+H	C36H65NO2	0.0	53.4	metab_1519	pos_1579	pos	42.9	2.51	0.02955	1.495	0.01496	2.12895413335	2.12665789287	2.03087480803	1.48887311329	1.4847858631	1.51249570306	2.54365758477	2.49586877382	2.4896527118400003	1.8489444077000001	1.5804455979899998	1.84932855303	2.33477522226
Palmitoylethanolamine	十六酰胺乙醇	6.601e-05	0.0005769999999999999	2.06	2.0599	1.8394	0.8793	yes	up	B(ii)	-	-	-	-	-	-	-	HMDB0256090	Organic oxygen compounds	Organooxygen compounds	Carbohydrates and carbohydrate conjugates	-	344.27806756	7.8345	M+FA-H	C18H37NO2	0.0	64.1	metab_4582	neg_1100	neg	47.2	2.211	0.04732	1.202	0.0894	0.983528454085	1.4159688277899998	1.3585956352500002	1.30567031173	1.15015575125	1.15148626947	2.26490135198	2.1908027383200004	2.17686960751	1.20813771497	1.28381520845	1.52807731023	1.69751731861
Adenine	腺嘌呤	9.569e-05	0.0007426	2.046	2.0459	1.7603	0.8158	yes	up	B(i)	C00147	Nucleic acids	Bases	map01100;map01232;map00230	Metabolic pathways;Nucleotide metabolism;Purine metabolism	Metabolism;Metabolism;Metabolism	Global and overview maps;Global and overview maps;Nucleotide metabolism	HMDB0000034;PW_C000024	Organoheterocyclic compounds	Imidazopyrimidines	Purines and purine derivatives	73-24-5	134.046841419	1.2434166666700002	M-H	C5H5N5	79.3	0.0	metab_3795	neg_287	neg	53.8	2.306	0.1097	1.31	0.004132	2.36278919659	2.3577188489300003	2.36402216939	1.3056434721899999	1.31202147757	1.3133834739399999	2.20241311879	2.4210048820299996	2.29584467688	2.08740560137	2.2042970025999997	2.2818506201099997	2.5176673336099995
Pa(Pgf1Alpha/22:0)	-	0.004947999999999999	0.01259	2.0395	2.0394	0.6345	-0.6563	yes	down	B(ii)	-	-	-	-	-	-	-	HMDB0265647	Not Available	Not Available	Not Available	-	832.589960385	6.327833333330001	M+	C45H85O11P	0.0	51.6	metab_764	pos_781	pos	43.0	1.8090000000000002	0.313	2.8510000000000004	0.07377	3.5939555344	3.57005256825	3.51311998024	2.91430865256	2.7699251852099995	2.86840519525	1.7625891576	1.5211877451700002	2.14208186785	3.25082015068	3.20679974723	3.21195303923	1.75674357653
13-Hode	-	5.2160000000000005e-06	0.00011559999999999999	2.0289	2.0288	1.5476	0.63	yes	up	B(ii)	C14762	-	-	map00591;map03320	Linoleic acid metabolism;PPAR signaling pathway	Metabolism;Organismal Systems	Lipid metabolism;Endocrine system	HMDB0004667	Lipids and lipid-like molecules	Fatty Acyls	Lineolic acids and derivatives	29623-28-7	261.219749973	7.413766666669999	M+H-2H2O	C18H32O3	0.0	72.0	metab_2433	pos_2517	pos	49.5	2.75	0.014769999999999998	1.777	0.04941	1.89950714058	1.9862738655599999	1.71383185694	1.75243734191	1.83357596518	1.7441656234599998	2.7333887717799996	2.76101642227	2.7562336694	2.4475606579400004	2.5232093807	2.6741650445	2.66396545787
Dg(11M5/9D3/0:0)	-	0.007028	0.01669	1.9637	1.9637	1.6892	0.7564	yes	up	B(ii)	_;C00165	-	-	map05214;map05167;map05143;map05163;map05146;map04915;map04015;map04014;map04659;map04658;map04270;map04012;map05231;map04650;map04370;map04371;map04072;map04071;map05235;map04921;map05415;map04750;map04919;map04933;map04961;map05012;map04920;map04923;map04925;map05017;map04926;map05171;map04726;map04725;map04724;map04723;map04728;map05223;map04720;map04666;map05170;map04664;map04540;map04662;map…	Glioma;Kaposi sarcoma-associated herpesvirus infection;African trypanosomiasis;Human cytomegalovirus infection;Amoebiasis;Estrogen signaling pathway;Rap1 signaling pathway;Ras signaling pathway;Th17 cell differentiation;Th1 and Th2 cell differentiation;Vascular smooth muscle contraction;ErbB signaling pathway;Choline metabolism in cancer;Natural killer cell mediated cytotoxicity;VEGF signaling pa…	Human Diseases;Human Diseases;Human Diseases;Human Diseases;Human Diseases;Organismal Systems;Environmental Information Processing;Environmental Information Processing;Organismal Systems;Organismal Systems;Organismal Systems;Environmental Information Processing;Human Diseases;Organismal Systems;Environmental Information Processing;Environmental Information Processing;Environmental Information Pro…	Cancer: specific types;Infectious disease: viral;Infectious disease: parasitic;Infectious disease: viral;Infectious disease: parasitic;Endocrine system;Signal transduction;Signal transduction;Immune system;Immune system;Circulatory system;Signal transduction;Cancer: overview;Immune system;Signal transduction;Signal transduction;Signal transduction;Signal transduction;Cancer: overview;Endocrine sy…	HMDB0116402	Lipids and lipid-like molecules	Fatty Acyls	Fatty acids and conjugates	-	691.491343773	6.306166666669999	M+Na-H2O	C42H70O7	0.0	41.5	metab_754	pos_771	pos	40.7	2.397	0.1509	1.419	0.2966	2.61758659387	2.76775711749	2.9617557542400004	1.2519898784999999	1.7618613300200001	1.24450613626	2.23614038509	2.42100734231	2.5352444661099995	2.5469540764099996	2.64268898833	2.8075204758999996	1.6716160808000002
Methoxamine	甲氧胺	9.003e-06	0.0001585	1.9459	1.9459	1.5144	0.5987	yes	up	B(ii)	C07513	-	-	-	-	-	-	HMDB0014861	Benzenoids	Benzene and substituted derivatives	Methoxybenzenes	390-28-3	423.245571146	9.03133333333	2M+H	C11H17NO3	0.0	40.6	metab_1953	pos_2017	pos	44.2	2.638	0.05429	1.742	0.003897	3.4839349457599997	3.43698987666	3.40985260795	1.74561654116	1.74146782895	1.73782872604	2.68812039565	2.58022112771	2.64467983354	3.8759228232300003	3.9630015981300004	3.9292282308899997	1.9685625713900003
Pi(6 Keto-Pgf1Alpha/22:3(10Z,13Z,16Z))	-	0.004542	0.01178	1.8919	1.892	1.7023	0.7675	yes	up	B(ii)	-	-	-	-	-	-	-	HMDB0277824	Not Available	Not Available	Not Available	-	1021.56552972	6.21151666667	M+Na-H2O	C52H89O17P	0.0	48.1	metab_738	pos_753	pos	39.9	2.167	0.2696	1.273	0.003757	1.26896469855	1.58698101467	1.43466003768	1.2763733874299998	1.2723730395200001	1.26886520621	2.38071754591	1.8643037320700002	2.25681148876	1.27232448983	1.78272829468	1.7079289364899999	2.14295603846
(3B,16A,21B,22A)-12-Oleanene-3,16,21,23,28-Pentol-22-Angeloyloxy-23-Al	-	3.177e-05	0.00035350000000000003	1.8906	1.8906	0.675	-0.5671	yes	down	B(ii)	-	-	-	-	-	-	-	HMDB0032832	Lipids and lipid-like molecules	Prenol lipids	Triterpenoids	200492-42-8	569.380968168	7.27361666667	M+H-H2O	C35H54O7	0.0	80.5	metab_2478	pos_2564	pos	48.4	1.7590000000000001	0.06381	2.6060000000000003	0.03045	2.47461391117	2.3182476365599998	2.3795365339099996	2.6405105772599997	2.5970814745900004	2.58182073607	1.68619752731	1.78420993078	1.8059874951700001	2.43514190833	2.4467745125	2.3934610321700003	2.34612370037
Hoduloside I	螺[呋喃-3（2H），1’（2'H）-菲]-5（4H）-酮，7’-[[2-O-（6-脱氧-α-L-吡喃甘露糖基）-β-D-吡喃葡萄糖基]氧基]-2’-[（2S，3S）-3-[（2R）-2-（β-D-吡喃葡萄糖基氧基）-4-甲基-3-戊烯-1-基]-3-甲基-2-环氧乙烷基]十二氢-4'b，8'，8'，10'a-四甲基-，（1'S，2'S，4'aR，4'bR，7'S，8'aR，10'aR）-	0.004598	0.0119	1.8838	1.8838	1.2982	0.3765	yes	up	B(ii)	-	-	-	-	-	-	-	HMDB0039075	Lipids and lipid-like molecules	Prenol lipids	Terpene glycosides	-	1017.52973306	6.16926666667	M+Hac-H	C48H78O19	0.0	40.4	metab_4207	neg_712	neg	39.8	3.862	0.1237	2.975	0.23800000000000002	3.7309648022800004	3.7767528741900005	4.065091696580001	3.24602886913	2.7997820138	2.87929834629	3.71954164714	3.9390669956699997	3.9282736897300006	3.68244459138	3.6277029926999997	3.69039412614	3.2003560455299995
2,3-Dinor-Txb1	-	0.000712	0.002995	1.8818	1.8817	0.7122	-0.4897	yes	down	B(ii)	-	-	-	-	-	-	-	HMDB0245413	Lipids and lipid-like molecules	Fatty Acyls	Fatty acids and conjugates	_;	323.221846018	7.10755	M-H2O-H	C19H34O5	0.0	63.0	metab_4394	neg_911	neg	48.0	2.113	0.1352	2.967	0.08057	2.58465083039	2.41977893259	2.13377422134	2.87483068054	3.0231451548500003	3.0035389517400004	2.19096462486	1.9565141711400003	2.1903118670299997	3.0907837541400003	3.13916416817	2.84567032812	3.2307979097
13-(3,4-Dimethyl-5-Propylfuran-2-Yl)Tridecanoylcarnitine	-	0.005343	0.01339	1.8762	1.8761	0.6517	-0.6177	yes	down	B(ii)	-	-	-	-	-	-	-	HMDB0241838	Lipids and lipid-like molecules	Fatty Acyls	Fatty acid esters	-	516.365120396	5.7547	M+Na	C29H51NO5	0.0	60.5	metab_2805	pos_2923	pos	46.0	1.6540000000000001	0.2774	2.5380000000000003	0.02632	2.4973918120099996	2.41785604509	2.36552130156	2.56511398821	2.51247840506	2.53782734442	1.58449224636	1.41837113513	1.95989676876	1.44683251705	1.69085838201	1.7692708961400003	2.4877716635400002
Trideca-7,9,11-Trienoylcarnitine	-	0.004111999999999999	0.01096	1.8745	1.8745	1.6925	0.7591	yes	up	B(ii)	-	-	-	-	-	-	-	HMDB0241338	Lipids and lipid-like molecules	Fatty Acyls	Fatty acid esters	-	352.249604451	7.0333	M+H	C20H33NO4	0.0	41.3	metab_926	pos_949	pos	43.2	2.141	0.2568	1.265	0.0037530000000000003	1.24221540181	1.3679726339200002	1.2319678573100001	1.26862673886	1.26463043248	1.2611261738600001	2.1102428079499997	1.90029706845	2.4111920954299997	1.5115076462200001	1.2637472821200002	1.26783915123	2.2917761892099997
(3Beta,5Alpha,6Beta,9Alpha,22E,24R)-23-Methylergosta-7,22-Diene-3,5,6,9-Tetrol	-	0.001843	0.005952000000000001	1.8655	1.8655	0.5942	-0.7509999999999999	yes	down	B(ii)	-	-	-	-	-	-	-	HMDB0033634	Lipids and lipid-like molecules	Steroids and steroid derivatives	Ergostane steroids	243449-55-0	515.367568598	7.20045	M+CH3OH+Na	C29H48O4	0.0	43.2	metab_2494	pos_2582	pos	41.5	1.246	0.1069	2.097	0.1705	1.1876281791399999	1.23005877832	1.17746496545	1.94102231104	2.07232630426	2.27913530655	1.18326253875	1.3693580055899999	1.18507572093	1.60703975277	1.20898916787	1.85857961896	1.19548849858
Lansioside A	毛蕊花糖苷A	1.673e-05	0.00023500000000000002	1.8533	1.8533	1.6440000000000001	0.7172	yes	up	B(ii)	-	-	-	-	-	-	-	HMDB0035101	Lipids and lipid-like molecules	Prenol lipids	Terpene glycosides	82537-86-8	677.4715171619999	6.306166666669999	M+NH4	C38H61NO8	0.0	50.9	metab_2698	pos_2805	pos	42.3	2.0780000000000003	0.057620000000000005	1.264	0.0037530000000000003	1.9867879579299998	2.1723871335	2.15674885898	1.2683166779100001	1.2643205348	1.2608164205799999	2.1296649929	2.08855390829	2.01587143902	2.16187511589	2.31371705027	2.29501488617	1.72473134992
Dg(Pgf1Alpha/0:0/16:0)	-	5.195e-05	0.0004973	1.8436	1.8435	1.4753	0.561	yes	up	B(ii)	-	-	-	-	-	-	-	HMDB0295594	Not Available	Not Available	Not Available	-	732.544459261	7.33228333333	M+ACN+Na	C39H72O8	0.0	40.9	metab_1002	pos_1031	pos	39.0	2.505	0.017759999999999998	1.6980000000000002	0.0741	1.5050046810100002	1.50215378186	1.8193988551700002	1.63283686488	1.77856962229	1.6823586213	2.52512121669	2.49826283314	2.49157192777	1.7020192475799998	2.14721359663	2.13135451095	1.57324801628
Psychosine Sulfate	-	6.094e-06	0.0001254	1.8314	1.8313	1.2681	0.3427	yes	up	B(ii)	C02744;_	-	-	-	-	-	-	HMDB0013046	Lipids and lipid-like molecules	Sphingolipids	Glycosphingolipids	-;_;	1083.59080808	6.22601666667	2M+H	C24H47NO10S	0.0	42.9	metab_741	pos_756	pos	40.1	3.7510000000000003	0.006773	2.958	0.04317	4.211056564680001	4.21078016504	4.256939373540001	3.00754862606	2.93533811953	2.9304675552099995	3.74326088499	3.7549547896099997	3.7550275353300004	3.4496214600800004	3.36368540114	3.3941658308	3.1915207411199997
Glucosylsphingosine	葡萄糖基鞘氨醇	0.0006309	0.002729	1.8296	1.8296	0.7502	-0.4146	yes	down	B(ii)	C03108	-	-	map00600	Sphingolipid metabolism	Metabolism	Lipid metabolism	HMDB0000596	Lipids and lipid-like molecules	Sphingolipids	Glycosphingolipids	52050-17-6	444.33224331300005	7.57375	M+H-H2O	C24H47NO7	0.0	42.8	metab_2361	pos_2444	pos	46.9	2.424	0.1384	3.2310000000000003	0.03979	3.27863205306	3.26148911081	3.2113237921	3.2306173976099997	3.19174545834	3.27130936881	2.27197486319	2.54219397483	2.45894307796	3.3069134345599998	3.27687486432	3.4069789537299995	3.25875441795
Xanthosine	黄苷	1.159e-06	4.606e-05	1.8267	1.8267	0.7861	-0.3472	yes	down	B(i)	C01762	-	-	map01100;map02010;map01232;map00230;map00232	Metabolic pathways;ABC transporters;Nucleotide metabolism;Purine metabolism;Caffeine metabolism	Metabolism;Environmental Information Processing;Metabolism;Metabolism;Metabolism	Global and overview maps;Membrane transport;Global and overview maps;Nucleotide metabolism;Biosynthesis of other secondary metabolites	HMDB0000299;PW_C000203	Nucleosides, nucleotides, and analogues	Purine nucleosides	Not Available	146-80-5	283.07038809700003	1.23591666667	M-H	C10H12N4O6	69.0	0.0	metab_3791	neg_283	neg	49.6	2.8960000000000004	0.02781	3.6839999999999997	0.006901999999999999	3.10745344371	3.1402510711100002	3.17214871715	3.6831471768400004	3.69182395443	3.67818826145	2.86489574663	2.9046508651300003	2.91844850408	3.21572530299	3.2163621459500003	3.2178937955	2.9330598559099994
Hex2Cer(23:1_2O)	-	3.2719999999999998e-06	8.874e-05	1.8247	1.8246	0.6595	-0.6007	yes	down	B(i)	-	-	-	-	-	-	-	-	-	-	-	-	752.4413987219999	8.06665	M+FA-H	C35H65NO13	68.4	0.0	metab_4650	neg_1169	neg	46.0	1.524	0.004867	2.311	0.03677	2.11963698771	2.3478820717900004	2.11245813177	2.35361947979	2.2894973326400003	2.29036596963	1.52096802984	1.5296566459799998	1.52151129084	2.10356669845	1.93342110998	2.03780466672	1.64543291541
Fosmidomycin	膦胺霉素	0.000515	0.002367	1.8197	1.8196	0.5855	-0.7722	yes	down	B(ii)	-	-	-	-	-	-	-	HMDB0252468	Organic acids and derivatives	Organic phosphonic acids and derivatives	Organic phosphonic acids	-	204.00410108	1.20475	M+Na-2H	C4H10NO5P	0.0	44.5	metab_6347	neg_2904	neg	47.4	1.126	0.07872	1.923	0.1095	0.952620020449	0.9533790800030001	0.95066585079	1.9886420467800001	1.7961139728	1.9828513407900004	1.20524750486	1.04781882315	1.12517603005	1.05246460849	1.9298530354499999	1.9017205286	1.68901955552
Protodioscin	原薯蓣皂苷	4.572e-06	0.00010740000000000001	1.8098	1.8097	1.4503	0.5364	yes	up	B(ii)	C08907	-	-	-	-	-	-	HMDB0034062	Lipids and lipid-like molecules	Steroids and steroid derivatives	Steroidal glycosides	55056-80-9	1081.57428497	6.8533	M+CH3OH+H	C51H84O22	0.0	45.3	metab_883	pos_903	pos	40.7	2.496	0.0395	1.7209999999999999	0.0038929999999999998	2.62937976883	2.62291434897	2.53176866993	1.72532527458	1.7211802095099997	1.7175443345399999	2.4584143873900004	2.53714532109	2.4920723652900003	1.7779551101700002	1.72026399272	1.85518274444	1.70613788999
Gymnodimine	-	0.01247	0.026289999999999997	1.8071	1.8071	1.5414	0.6242	yes	up	B(ii)	C20025;_	-	-	-	-	-	-	HMDB0041430	Organoheterocyclic compounds	Pyridines and derivatives	Hydropyridines	173792-58-0	540.366499294	7.047783333330001	M+CH3OH+H	C32H45NO4	0.0	66.8	metab_930	pos_953	pos	46.4	2.42	0.09085	1.57	0.3285	2.48712521686	2.28438566314	2.5242278309099997	1.4766255030700002	1.9354023832599998	1.29862234373	2.4630457273400004	2.31548311477	2.4810845093	1.48579282446	1.52072237887	1.30536727266	1.2875823872499998
7-(5-Heptylfuran-2-Yl)Heptanoylcarnitine	-	0.00735	0.01734	1.7856	1.7857	0.7149	-0.4842	yes	down	B(ii)	-	-	-	-	-	-	-	HMDB0241853	Lipids and lipid-like molecules	Fatty Acyls	Fatty acid esters	-	460.30665929099996	8.15605	M+Na	C25H43NO5	0.0	73.7	metab_1268	pos_1311	pos	48.4	2.031	0.2708	2.841	0.06748	2.9941743812	2.9933086896499996	3.03008322828	2.9053750850099997	2.84800805161	2.77088867612	1.71874064227	2.1790439849200003	2.19619779267	2.29454286143	2.2587711661700003	2.46866626038	2.8327803886900003
Fa(22:4)	-	0.004365	0.01145	1.7762	1.7761	0.6516	-0.6179	yes	down	B(i)	-	-	-	-	-	-	-	-	-	-	-	-	663.53202973	8.43146666667	2M-H	C22H36O2	37.6	0.0	metab_4742	neg_1261	neg	43.5	1.474	0.2337	2.262	0.02275	1.35506772234	1.91146144885	1.81846130686	2.2851578034599997	2.25987540343	2.23975363953	1.5363406285799999	1.67018811835	1.2155237468	1.44792332629	2.1466126392400002	1.8626171079799998	1.12454657106
(13R,14R)-7-Labdene-13,14,15-Triol	-	0.01601	0.03188	1.7564	1.7562	0.6503	-0.6207	yes	down	B(ii)	-	-	-	-	-	-	-	HMDB0034958	Lipids and lipid-like molecules	Prenol lipids	Diterpenoids	-	345.240421599	7.129383333330001	M+Na-2H	C20H36O3	0.0	54.0	metab_4396	neg_913	neg	46.2	1.514	0.3483	2.3280000000000003	0.04725	1.08571928788	1.0865034755299998	1.88358307847	2.3134287968400002	2.28971132947	2.38078880785	1.8780180194999998	1.1837414395499999	1.48121402919	2.1768437503799998	2.04729698594	2.31218497245	2.66754184517
Fasciculol C	-	2.174e-05	0.00028199999999999997	1.7473	1.7473	0.7346	-0.445	yes	down	B(ii)	-	-	-	-	-	-	-	HMDB0035853	Lipids and lipid-like molecules	Prenol lipids	Triterpenoids	65694-19-1	507.36471473800003	8.32163333333	M-H	C30H52O6	0.0	42.3	metab_5369	neg_1896	neg	40.7	2.004	0.02628	2.728	0.048139999999999995	2.3422460185799996	2.34417862691	2.35374243147	2.76278306175	2.74725939057	2.6727331370200003	1.9948396992700002	2.0338039839	1.9837668215200002	2.3677686540900003	2.3208615350999997	2.3810169334	2.70670695411
N-Acetylsphinganine	N -乙酰鞘氨醇	0.003472	0.009617	1.7406	1.7407	0.7261	-0.4617	yes	down	B(ii)	-	-	-	-	-	-	-	HMDB0249513	Lipids and lipid-like molecules	Sphingolipids	Ceramides	-	344.313136378	7.82923333333	M+H	C20H41NO3	0.0	97.7	metab_2278	pos_2360	pos	53.8	1.994	0.1899	2.7460000000000004	0.09072000000000001	2.7817455399199997	2.80998399297	2.78844295662	2.6409958078	2.7922376799	2.80341611949	1.7832892689	2.0458756942700003	2.15232401463	2.58630409019	2.49194408348	2.6950102821900006	2.68844511138
5A-Cholestane-3A,7A,12A,25-Tetrol	-	0.01168	0.02494	1.7361	1.7361	0.6637	-0.5915	yes	down	B(ii)	-	-	-	-	-	-	-	HMDB0000520	Lipids and lipid-like molecules	Glycerophospholipids	Glycerophosphoethanolamines	60257-29-6	419.347956362	7.96073333333	M+H-H2O	C27H48O4	0.0	42.1	metab_2233	pos_2313	pos	41.1	1.5430000000000001	0.2812	2.325	0.1247	2.44096732264	2.1277144182599996	2.2706003487	2.24811499686	2.46835882733	2.2570263222799998	1.5438699895299999	1.82368080691	1.26126095009	2.3385229051099996	2.30472074506	2.25618290116	2.3816460468400003
Fahfa(4:0/23:0)	-	0.0003241	0.001738	1.7291	1.7291	0.7705	-0.3761	yes	down	B(i)	-	-	-	-	-	-	-	-	-	-	-	-	439.377442049	9.3274	M-H	C27H52O4	45.7	0.0	metab_5216	neg_1742	neg	47.2	2.404	0.09609	3.12	0.04863	3.5645620978699992	3.5375302450999997	3.52967286514	3.06432756502	3.15000123285	3.14705081893	2.4198772178	2.49134423899	2.30111356362	2.70708100435	2.72888915039	2.66463536012	2.6265126692
Ethyl Palmitate	-	0.00312	0.008889	1.7254	1.7254	0.6369	-0.6508	yes	down	B(i)	-	-	-	-	-	-	-	HMDB0029811	Lipids and lipid-like molecules	Fatty Acyls	Fatty acid esters	628-97-7	567.532385479	8.7101	2M-H	C18H36O2	44.5	0.0	metab_5303	neg_1829	neg	45.3	1.2930000000000001	0.1812	2.03	0.08557999999999999	1.6716928448700001	2.0051054602700003	1.68827418583	2.05255644946	2.10131993797	1.93485900176	1.09534184926	1.332285745	1.4512680788999999	2.08878163355	1.9137508352300001	2.07544767037	2.20507158874
Tetrahydrouridine	-	1.36e-05	0.0002091	1.7242	1.7241	0.7327	-0.4487	yes	down	B(ii)	-	-	-	-	-	-	-	HMDB0258911	Nucleosides, nucleotides, and analogues	Pyrimidine nucleosides	Not Available	-	283.06840430299997	3.38311666667	M+Cl	C9H16N2O6	0.0	59.3	metab_3964	neg_460	neg	49.1	1.9269999999999998	0.004799	2.63	0.04718	2.17787149181	2.16106662393	2.1414156823900004	2.63501040485	2.58105286787	2.67507338428	1.9308525983700002	1.9273545705000001	1.9213631164099998	2.1775412665	2.19566616577	2.1966527673800003	1.9158511435299999
Noradrenaline	-	0.001484	0.0050869999999999995	1.7213	1.7213	0.7418	-0.4309	yes	down	B(i)	C00547	Hormones and transmitters;Hormones and transmitters	Other hormones;Neurotransmitters	map01100;map05207;map04261;map00350;map04970;map04540;map04270;map04024;map04923;map04924;map04714;map04080;map04742;map04721	Metabolic pathways;Chemical carcinogenesis - receptor activation;Adrenergic signaling in cardiomyocytes;Tyrosine metabolism;Salivary secretion;Gap junction;Vascular smooth muscle contraction;cAMP signaling pathway;Regulation of lipolysis in adipocytes;Renin secretion;Thermogenesis;Neuroactive ligand-receptor interaction;Taste transduction;Synaptic vesicle cycle	Metabolism;Human Diseases;Organismal Systems;Metabolism;Organismal Systems;Cellular Processes;Organismal Systems;Environmental Information Processing;Organismal Systems;Organismal Systems;Organismal Systems;Environmental Information Processing;Organismal Systems;Organismal Systems	Global and overview maps;Cancer: overview;Circulatory system;Amino acid metabolism;Digestive system;Cellular community - eukaryotes;Circulatory system;Signal transduction;Endocrine system;Endocrine system;Environmental adaptation;Signaling molecules and interaction;Sensory system;Nervous system	HMDB0000216	Benzenoids	Phenols	Benzenediols	51-41-2	187.106325005	1.21716666667	M+NH4	C8H11NO3	37.2	0.0	metab_3178	pos_3304	pos	43.8	2.074	0.1556	2.7960000000000003	0.04203	2.28661710707	2.22773060457	2.3093985096400003	2.7735467263099998	2.84482958676	2.77059280036	2.0035948413	1.9662278293900002	2.25239308385	2.5889650036900003	2.6117925314700003	2.65764815914	2.15433451343
Malformin	畸形素	0.009318	0.02087	1.7204	1.7205	0.696	-0.5228	yes	down	B(ii)	-	-	-	-	-	-	-	HMDB0029429	Organic acids and derivatives	Carboxylic acids and derivatives	Amino acids, peptides, and analogues	53571-13-4	510.219527482	6.176266666669999	M-H2O-H	C23H39N5O5S2	0.0	51.3	metab_4209	neg_714	neg	43.0	1.74	0.2314	2.5	0.1575	1.51240437489	1.72278329367	1.5102720628900002	2.6796286957900004	2.3859332210599997	2.43399981403	1.60657190542	2.0076620088299997	1.60711818404	2.23767653692	2.05958023064	1.8641349021400002	2.4823836102400003
12-Hydroxyheptadecanoic Acid	-	0.000927	0.003631	1.7195	1.7194	1.2949	0.3728	yes	up	B(ii)	-	-	-	-	-	-	-	HMDB0061663	Lipids and lipid-like molecules	Fatty Acyls	Fatty acids and conjugates	-	269.246871297	8.472866666669999	M+H-H2O	C17H34O3	0.0	58.2	metab_1365	pos_1414	pos	47.6	3.1439999999999997	0.08367999999999999	2.428	0.1137	2.56848394428	2.0937024265799997	2.43615688015	2.3941056321	2.5553919881900002	2.3359183324400004	3.1617570523	3.21783064768	3.05323883134	1.96065010343	1.9544804538999998	1.7632899717800001	2.04736515547
Solutol Hs 15	-	2.058e-06	6.602e-05	1.7153	1.7152	0.7737	-0.3701	yes	down	B(ii)	C11317	-	-	-	-	-	-	HMDB0258368	Lipids and lipid-like molecules	Fatty Acyls	Fatty alcohols	61909-81-7;_	325.273542469	8.19746666667	M-H2O-H	C20H40O4	0.0	79.6	metab_5397	neg_1924	neg	51.0	2.38	0.02471	3.076	0.015519999999999999	2.9736646816500003	2.90144840983	2.9294593086500003	3.0838832848299997	3.08530189598	3.05774722213	2.35254684361	2.39991127719	2.38843580813	2.77563675571	2.9092264559099994	2.80095723731	2.7380210924
Amorfrutin 2	-	0.002356	0.007121	1.7074	1.7074	0.7358	-0.4426	yes	down	B(i)	-	-	-	-	-	-	-	-	-	-	-	-	305.176360034	5.96611666667	M-H	C18H26O4	35.7	0.0	metab_5918	neg_2464	neg	43.0	1.994	0.09848	2.71	0.1516	1.27823443831	1.27904371408	2.61745626239	2.74382711207	2.54474711223	2.84242832699	2.09778166975	1.9808429658900002	1.90205954998	1.38394573245	1.3859438981299999	1.3973475286700001	3.9332981784
Levulinic Acid	乙酰丙酸	3.709e-05	0.0003973	1.7063	1.7062	0.7891	-0.3418	yes	down	B(i)	-	-	-	-	-	-	-	HMDB0000720;LMFA01060006	Organic acids and derivatives	Keto acids and derivatives	Gamma-keto acids and derivatives	123-76-2;	115.039978151	1.6129	M-H	C5H8O3	73.6	0.0	metab_6139	neg_2692	neg	53.3	2.585	0.0108	3.2760000000000002	0.05892000000000001	3.1027964518299997	3.11620837222	3.13678849246	3.2880736106599997	3.32748711624	3.21160651996	2.58867413895	2.59356996222	2.57291158059	3.15102391424	3.1955830923799997	3.2745114230000003	2.95999645982
Sterol	固醇	0.0006297000000000001	0.002725	1.6856	1.6856	1.2286	0.2971	yes	up	B(ii)	C00370	-	-	-	-	-	-	HMDB0060512	Lipids and lipid-like molecules	Steroids and steroid derivatives	Hydroxysteroids	-;_	281.24757968299997	6.059183333330001	M+CH3OH+H	C17H28O	0.0	45.5	metab_703	pos_717	pos	45.6	3.681	0.06651	2.9960000000000004	0.1025	3.3710295771700003	3.37986330805	3.25102390842	2.9296484220999996	2.94524163561	3.11439201754	3.75787221089	3.6470549304400004	3.63875726807	2.44911902759	2.2669917498400003	2.67704459222	1.85984076879
Fahfa(3:0/24:2)	-	0.0043630000000000006	0.01145	1.6644	1.6644	0.5899	-0.7614	yes	down	B(i)	-	-	-	-	-	-	-	-	-	-	-	-	435.34714517599997	8.96026666667	M-H	C27H48O4	49.2	0.0	metab_5269	neg_1795	neg	46.1	0.9946	0.1163	1.686	0.1702	2.60400112179	2.56386014788	2.6128365482400002	1.8362957813299998	1.72079575974	1.5013092765399998	0.921678187783	0.933335361983	1.12871087584	1.0148798159299999	0.757413714664	1.37219161843	1.84789402785
Pi(Pgf1Alpha/20:2(11Z,14Z))	-	0.02146	0.04021	1.6637	1.6637	1.344	0.4265	yes	up	B(ii)	-	-	-	-	-	-	-	HMDB0277268	Not Available	Not Available	Not Available	-	943.5634776119999	6.69658333333	M-H2O-H	C49H87O16P	0.0	40.5	metab_4305	neg_814	neg	40.1	2.907	0.1781	2.1630000000000003	0.3032	3.4774423729300006	3.5404335587699998	3.44842121796	2.51311605567	1.9884877444	1.98750574574	2.74686939987	3.0988595559500003	2.8760265223799997	2.90354340954	2.8043878952499997	3.03292904335	1.93391752936
Geneticin	-	0.008798	0.01996	1.6596	1.6597	1.2784	0.3544	yes	up	B(ii)	C17703;_	-	-	map00524	Neomycin, kanamycin and gentamicin biosynthesis	Metabolism	Biosynthesis of other secondary metabolites	HMDB0242565	Organic oxygen compounds	Organooxygen compounds	Carbohydrates and carbohydrate conjugates	49863-47-0;_	479.274932601	8.858683333330001	M+H-H2O	C20H40N4O10	0.0	60.3	metab_1454	pos_1510	pos	46.5	3.237	0.03438	2.532	0.2533	3.8419156953300004	3.8508068581800003	3.8553456596199993	2.24370257645	2.7189429966799996	2.63320496674	3.26692849481	3.24419999754	3.19936843107	3.69536542774	3.75984475633	3.74946564309	3.15066544702
N-Acetyl-Dl-Glutamic Acid	-	9.465e-06	0.0001639	1.6556	1.6555	0.8132	-0.2983	yes	down	B(i)	-	-	-	-	-	-	-	-	-	-	-	-	188.056076633	1.2585833333299998	M-H	C7H11NO5	72.1	0.0	metab_6267	neg_2822	neg	52.2	2.825	0.039	3.4739999999999998	0.008402	3.09262776611	3.0860616533200003	3.1091159075200006	3.46797560764	3.4702551954300005	3.4835336741100003	2.8083368616900004	2.86989283252	2.79761549277	2.96871017303	3.0110167828400005	3.0572118290099994	2.78191618237
3-Dehydrocholic Acid	3 -脱氢胆酸	0.0009787	0.003778	1.6358	1.6357	0.7922	-0.336	yes	down	B(i)	-	-	-	-	-	-	-	HMDB0000502	Lipids and lipid-like molecules	Steroids and steroid derivatives	Bile acids, alcohols and derivatives	2304-89-4	811.535794874	5.88645	2M-H	C24H38O5	50.7	0.0	metab_5932	neg_2480	neg	45.4	2.471	0.1276	3.1189999999999998	0.02313	3.3595402158999996	3.3189921303600003	3.44342896991	3.11987601582	3.14151859288	3.09528468699	2.4924626379599997	2.33350772741	2.5858820693099998	3.47186846826	3.5915134622099996	3.5222203864199995	3.43231503327
Lutein 5,6-Epoxide	-	0.002583	0.007659999999999999	1.6263	1.6263	0.7758	-0.3662	yes	down	B(ii)	C08602	-	-	-	-	-	-	HMDB0041590	Lipids and lipid-like molecules	Prenol lipids	Tetraterpenoids	28368-08-3;	626.458671615	8.43586666667	M+ACN+H	C40H56O3	0.0	45.2	metab_2108	pos_2178	pos	45.9	2.253	0.1672	2.904	0.020909999999999998	2.70739456632	2.67856847442	2.7399592667699997	2.9179777760100003	2.9146421924299997	2.8802027626499997	2.23003401073	2.09804246816	2.4300446454799998	2.88611285413	2.80081667825	2.8908934462599998	2.8794499624900003
Fahfa(4:0/24:2)	-	0.0046890000000000005	0.01207	1.6230000000000002	1.6231	0.6316	-0.6628	yes	down	B(i)	-	-	-	-	-	-	-	-	-	-	-	-	449.362531214	9.03425	M-H	C28H50O4	56.3	0.0	metab_5257	neg_1783	neg	47.7	1.13	0.1694	1.7890000000000001	0.1071	2.95128872833	2.8815808898000004	2.8553731615499998	1.9124156976900002	1.7333375129099997	1.72122369186	1.0091702911	1.3235054104600001	1.0570368089	1.35268964065	1.34423035652	1.26275541202	1.8043008858400003
28-Norbrassinolide	-	2.706e-05	0.0003294	1.6019999999999999	1.6019999999999999	0.7966	-0.3281	yes	down	B(ii)	-	-	-	-	-	-	-	HMDB0302397	Lipids and lipid-like molecules	Steroids and steroid derivatives	Steroid lactones	-	530.345300109	7.3766	M+ACN+Na	C27H46O6	0.0	44.4	metab_2445	pos_2530	pos	44.9	2.381	0.04654	2.989	0.01445	2.67046865201	2.53984080728	2.52625734729	3.00292354299	2.97415173753	2.99097564283	2.38354544141	2.4261075158099996	2.33313603602	2.5179335395200004	2.52670748643	2.55129722255	2.83038201472
L-Aspartic Acid	L-天冬氨酸	8.967e-05	0.0007038999999999999	1.5909	1.5909	0.764	-0.3883	yes	down	B(i)	C00049	Peptides;Hormones and transmitters	Amino acids;Neurotransmitters	map01100;map00220;map01200;map00770;map00260;map01240;map01210;map00270;map02010;map00470;map01230;map00760;map04080;map00250;map04974;map00970;map00340;map05230;map00410	Metabolic pathways;Arginine biosynthesis;Carbon metabolism;Pantothenate and CoA biosynthesis;Glycine, serine and threonine metabolism;Biosynthesis of cofactors;2-Oxocarboxylic acid metabolism;Cysteine and methionine metabolism;ABC transporters;D-Amino acid metabolism;Biosynthesis of amino acids;Nicotinate and nicotinamide metabolism;Neuroactive ligand-receptor interaction;Alanine, aspartate and g…	Metabolism;Metabolism;Metabolism;Metabolism;Metabolism;Metabolism;Metabolism;Metabolism;Environmental Information Processing;Metabolism;Metabolism;Metabolism;Environmental Information Processing;Metabolism;Organismal Systems;Genetic Information Processing;Metabolism;Human Diseases;Metabolism	Global and overview maps;Amino acid metabolism;Global and overview maps;Metabolism of cofactors and vitamins;Amino acid metabolism;Global and overview maps;Global and overview maps;Amino acid metabolism;Membrane transport;Metabolism of other amino acids;Global and overview maps;Metabolism of cofactors and vitamins;Signaling molecules and interaction;Amino acid metabolism;Digestive system;Translat…	HMDB0000191;PW_C000123	Organic acids and derivatives	Carboxylic acids and derivatives	Amino acids, peptides, and analogues	56-84-8	132.02991334799998	1.19725	M-H	C4H7NO4	47.2	0.0	metab_6352	neg_2909	neg	47.8	1.949	0.01287	2.551	0.06398999999999999	2.05614575661	2.0992503506299998	1.9278151862400001	2.54454318026	2.4909867034	2.61842271748	1.93469181175	1.9534472245200003	1.95933937495	2.11705348062	2.28830015693	2.20836418859	1.89220948525
Eleutherazineb	-	0.003522	0.009727	1.5851	1.5849	1.3748	0.4593	yes	up	B(i)	-	-	-	-	-	-	-	-	-	-	-	-	903.5262853739999	7.25986666667	2M-H	C22H36N4O6	42.6	0.0	metab_5655	neg_2183	neg	45.7	2.285	0.1752	1.662	0.00425	3.27933790139	3.2466059283099997	3.2851567097500003	1.65698687913	1.6635476334700001	1.66494829871	2.0842947980599997	2.36574858026	2.40580844569	1.5937521230399998	1.59578319954	1.6073717367200002	1.6591744243900002
Fahfa(20:4/19:0)	-	1.35e-06	5.076e-05	1.5699	1.5699	1.1656	0.221	yes	up	B(i)	-	-	-	-	-	-	-	-	-	-	-	-	659.523267985	8.001816666669999	M+Hac-H	C39H68O4	48.9	0.0	metab_4632	neg_1151	neg	45.7	4.0969999999999995	0.02171	3.515	0.003432	3.48449682667	3.3738706438499997	3.35803689081	3.51911163297	3.5132207480699997	3.5131155627900004	4.10129907598	4.0741127904	4.11703282893	3.5046764334800007	3.5048608831	3.57463607008	3.72219536755
5Beta-Androstan-3Alpha-Ol-17-One Sulfate	-	0.0002829	0.001586	1.5223	1.5223	0.7615	-0.3931	yes	down	B(i)	-	-	-	-	-	-	-	-	-	-	-	-	369.172808178	8.53395	M-H	C19H30O5S	68.9	0.0	metab_5328	neg_1854	neg	50.2	1.7719999999999998	0.07617	2.327	0.026180000000000002	2.23009880239	2.1419175093000002	2.12577774748	2.3390753770400003	2.34500546193	2.29697966106	1.6861745992700001	1.8308100163099998	1.7999202525799998	2.19029179135	2.2131785012200003	2.2091130463599997	2.21526818785
3-Dehydro-6-Deoxoteasterone	-	0.035410000000000004	0.060739999999999995	1.5208	1.5209	1.4675	0.5534	yes	up	B(ii)	C15800;_	-	-	map01100	Metabolic pathways	Metabolism	Global and overview maps	HMDB0304120	Lipids and lipid-like molecules	Steroids and steroid derivatives	Bile acids, alcohols and derivatives	-;_;	397.344018017	9.25848333333	M+H-2H2O	C28H48O3	0.0	82.8	metab_1924	pos_1987	pos	49.9	2.0340000000000003	0.03771	1.386	0.3576	2.04737004908	2.1311024866799997	2.07092501792	1.51505996437	1.66042021628	0.98125590594	2.0507751295900003	2.06046211247	1.99084504645	2.21484237753	2.17332742236	2.0695647757	2.0949013551599998
3-Amino-2-Methoxynonadec-5-En-4-Ol	-	0.0001188	0.0008537000000000001	1.5187	1.5186	1.1643	0.2195	yes	up	B(ii)	-	-	-	-	-	-	-	HMDB0257752	Organic oxygen compounds	Organooxygen compounds	Alcohols and polyols	-	350.301408481	8.302883333330001	M+Na	C20H41NO2	0.0	46.9	metab_1304	pos_1351	pos	45.7	3.89	0.03271	3.341	0.054939999999999996	3.37445877055	3.43250275222	3.3694722127599994	3.2773945420499997	3.37642467306	3.36812088603	3.8548876098	3.9196369288699997	3.89530541795	3.19499140852	3.2063001526200003	3.1244627786400003	3.53764920751
Pc(Pgf1Alpha/P-16:0)	-	0.001153	0.004239	1.5155	1.5155	0.7564	-0.4027	yes	down	B(ii)	-	-	-	-	-	-	-	HMDB0289522	Not Available	Not Available	Not Available	-	835.6239188610001	6.88296666667	M+NH4	C44H84NO10P	0.0	46.1	metab_2565	pos_2661	pos	39.4	1.73	0.09158	2.287	0.0719	2.66891475195	2.68683523364	2.77169375131	2.25877255724	2.23394964305	2.36902525704	1.79609185908	1.62511701509	1.7674715195900002	2.34860156443	2.50064253289	2.22624302026	2.45425151002
27-Deoxy-5B-Cyprinol	-	0.001425	0.004928	1.5145	1.5145	0.7956	-0.3299	yes	down	B(ii)	C05446	-	-	map01100;map00120	Metabolic pathways;Primary bile acid biosynthesis	Metabolism;Metabolism	Global and overview maps;Lipid metabolism	HMDB0001231	Lipids and lipid-like molecules	Steroids and steroid derivatives	Bile acids, alcohols and derivatives	862-53-3	419.348329734	7.4511	M+H-H2O	C27H48O4	0.0	56.3	metab_2416	pos_2500	pos	44.1	2.176	0.1212	2.735	0.02291	2.5234268056299998	2.62778685341	2.39597424067	2.7555518463200004	2.7379464592000002	2.71011497176	2.13874511742	2.07742850453	2.31116157277	2.58638163437	2.60852167742	2.6025075345900004	2.78027345417
Hydroxyhexadecenoylcarnitine	-	1.124e-05	0.00018119999999999999	1.5087	1.5087	0.8499	-0.2346	yes	down	B(ii)	-	-	-	-	-	-	-	HMDB0253270	Lipids and lipid-like molecules	Fatty Acyls	Fatty acids and conjugates	-	446.346911958	6.168016666669999	M+CH3OH+H	C23H43NO5	0.0	44.7	metab_2725	pos_2833	pos	46.4	3.052	0.03047	3.591	0.0164	3.2538774946499998	3.18874817798	3.04160956449	3.6074089783199996	3.574623743	3.5917425119	3.06800550033	3.01736854127	3.07206193954	3.27898321115	3.2524591009099995	3.18448077729	3.4351906840599997
1-Monolinolenoyl-Rac-Glycerol	-	5.97e-06	0.0001249	1.5081	1.5081	1.1526	0.2049	yes	up	B(ii)	-	-	-	-	-	-	-	HMDB0252853	Lipids and lipid-like molecules	Fatty Acyls	Lineolic acids and derivatives	-	353.266660913	7.413766666669999	M+H	C21H36O4	0.0	65.5	metab_2432	pos_2516	pos	49.0	4.063	0.02777	3.525	0.009885	3.56152594273	3.5341167738199997	3.60001704826	3.5268979420699997	3.5139096193599997	3.5333108747300006	4.09140782241	4.035981927780001	4.06059154356	3.8633845846099995	3.85835726882	3.8326087047099997	3.90539644639
Trinexapac	-	0.002464	0.007381	1.5059	1.5059	0.8226	-0.2818	yes	down	B(i)	-	-	-	-	-	-	-	-	-	-	-	-	207.063656075	5.3784	M+H-H2O	C11H12O5	36.9	0.0	metab_2871	pos_2991	pos	43.4	2.5869999999999997	0.09103	3.145	0.1096	2.93643830343	3.04872411026	2.79016971882	3.25611261256	3.1409676150599997	3.0370196206	2.48359956404	2.65619003107	2.6200640110599998	1.8661587574	2.4532545577500002	2.25483821776	3.32251757542
5-Hydroxy-6-Methoxy-1H-Indole-2-Carboxylic Acid	-	0.00010979999999999999	0.0008083999999999999	1.5056	1.5055	1.2383	0.3084	yes	up	B(ii)	-	-	-	-	-	-	-	HMDB0246803	Organoheterocyclic compounds	Indoles and derivatives	Indolecarboxylic acids and derivatives	-	242.021097705	1.4947333333300001	M+Cl	C10H9NO4	0.0	45.7	metab_3906	neg_402	neg	44.5	2.806	0.02512	2.266	0.056220000000000006	3.0473289862199997	3.07583232213	3.06953943874	2.3237912616	2.2114432751099997	2.26363182095	2.8019211337199996	2.83288076306	2.78312701552	2.8663913965499996	2.8163428052999997	2.84131752348	2.23920054282
Pa(Lte4/I-22:0)	-	0.000543	0.002467	1.4934	1.4933	1.16	0.2141	yes	up	B(ii)	-	-	-	-	-	-	-	HMDB0268385	Not Available	Not Available	Not Available	-	898.56725185	6.88296666667	M+H-H2O	C48H86NO11PS	0.0	47.3	metab_894	pos_915	pos	41.6	3.8930000000000002	0.0711	3.3560000000000003	0.058589999999999996	4.15646718208	4.1578777562199996	4.102357956880001	3.41880214882	3.30260135676	3.3476186180400003	3.8214143743	3.96361146475	3.8939824672300003	3.87636519336	3.9680537421	3.8307017801699996	3.6345734301699997
Lilopristone	利洛司酮	0.0001091	0.0008075	1.4903	1.4902	1.2109999999999999	0.2762	yes	up	B(ii)	-	-	-	-	-	-	-	HMDB0254091	Lipids and lipid-like molecules	Steroids and steroid derivatives	Oxosteroids	-	465.310931106	5.57088333333	M+NH4	C29H37NO3	0.0	66.6	metab_609	pos_618	pos	51.3	3.036	0.03855	2.5069999999999997	0.04629	2.40836183295	2.58830419168	2.5400115532900003	2.55821092615	2.46822743183	2.4943626562400003	2.99861547658	3.0755653673000003	3.03293149141	2.97980483967	2.9543002203099995	2.91941511328	3.0470820959500005
17A,20A-Dihydroxycholesterol	-	0.008953000000000001	0.02023	1.4885	1.4885	0.7859	-0.3476	yes	down	B(ii)	C05487;C05499	-	-	map00140	Steroid hormone biosynthesis	Metabolism	Lipid metabolism	HMDB0006764	Lipids and lipid-like molecules	Steroids and steroid derivatives	Hydroxysteroids	-	383.32777375800003	7.11295	M+H-2H2O	C27H46O3	0.0	69.3	metab_2522	pos_2611	pos	47.0	2.085	0.193	2.653	0.07412	0.27778880327	0.276400582706	1.6123128271899998	2.6999866621599997	2.56714460913	2.69055880232	2.12400286888	1.87560706093	2.25579168822	2.2627603015599997	2.10528919258	2.25605491841	2.58758179801
Ceramide Ap	-	0.0001382	0.0009532999999999999	1.4818	1.4818	1.2888	0.366	yes	up	B(ii)	-	-	-	-	-	-	-	HMDB0249815	Lipids and lipid-like molecules	Sphingolipids	Ceramides	-	582.54176215	8.90316666667	M+H-H2O	C36H73NO5	0.0	58.4	metab_1975	pos_2042	pos	43.9	2.334	0.00962	1.811	0.06257	2.62396326032	2.5372661122999998	2.6518014838	1.8636064476499998	1.8265618476400003	1.7415636673700001	2.32475852182	2.33314845447	2.3439475701099997	1.6830340558399999	1.58547597155	1.7830307966699999	2.32104509637
Lpc(20:3)	-	9.788e-06	0.0001659	1.4793	1.4792	1.1776	0.2359	yes	up	B(i)	-	-	-	-	-	-	-	HMDB0010393	Lipids and lipid-like molecules	Glycerophospholipids	Glycerophosphocholines	1199257-41-4	590.34303745	7.3832	M+FA-H	C28H52NO7P	45.1	0.0	metab_4461	neg_978	neg	44.4	3.428	0.011770000000000001	2.911	0.029889999999999996	1.58135234223	1.6803847949200001	2.05591298254	2.92707499778	2.92864016305	2.87610423429	3.4407315077800007	3.42745125393	3.4172525096	2.15224035322	2.2049469627000002	2.28143007872	2.87698962383
N-Eicosapentaenoyl Arginine	N -二十碳五烯酰基精氨酸	5.211e-05	0.0004974000000000001	1.4725	1.4724	1.2355	0.3051	yes	up	B(ii)	-	-	-	-	-	-	-	HMDB0242065	Not Available	Not Available	Not Available	-	522.3449535369999	6.407666666669999	M+ACN+Na	C26H42N4O3	0.0	45.3	metab_781	pos_798	pos	42.1	2.702	0.03453	2.187	0.034260000000000006	2.87069642676	2.80665288755	2.7937794674900003	2.14974921051	2.21686777333	2.19528432815	2.6946681957	2.7397806377900005	2.6719326568	1.8611675767500002	1.4747565417200001	1.23845901612	1.22083158558
Homocholic Acid	-	0.01491	0.030189999999999998	1.472	1.472	0.8272	-0.2737	yes	down	B(ii)	-	-	-	-	-	-	-	HMDB0253203	Lipids and lipid-like molecules	Steroids and steroid derivatives	Hydroxysteroids	_;	403.28396922400003	7.434183333330001	M-H2O-H	C25H42O5	0.0	57.6	metab_4480	neg_997	neg	45.8	2.7239999999999998	0.21	3.293	0.1177	2.95736525486	2.8332818300800002	2.75709211236	3.16822243163	3.30994834491	3.4017784058499996	2.67745557096	2.54129870787	2.95353274713	3.34171637792	3.24296958109	3.35399844954	3.360058864
Androstanediol	雄烷二醇	0.002647	0.007798	1.4605	1.4603	0.8037	-0.3152	yes	down	B(ii)	C07632;_	Steroids;-	19-Carbon atoms;-	-	-	-	-	HMDB0000495	Lipids and lipid-like molecules	Glycerophospholipids	Glycerophosphocholines	25126-76-5;_	293.246175982	7.749083333330001	M+H	C19H32O2	0.0	52.9	metab_2303	pos_2385	pos	45.7	2.15	0.1356	2.675	0.01832	2.60906078201	2.60911939006	2.84494182768	2.6911951891	2.67992300051	2.65537105193	2.29624407479	2.02864140999	2.12459897941	2.96109887695	2.78872803704	2.7682059553500005	3.0641191584599996
Cholylvaline	-	1.227e-05	0.00019280000000000002	1.4584	1.4584	0.8649	-0.2093	yes	down	B(ii)	-	-	-	-	-	-	-	HMDB0242380	Lipids and lipid-like molecules	Steroids and steroid derivatives	Bile acids, alcohols and derivatives	-	508.36097441199996	5.99386666667	M+H	C29H49NO6	0.0	56.7	metab_693	pos_707	pos	45.2	3.221	0.02188	3.7239999999999998	0.02478	3.41399157318	3.3233863631299996	3.4474155638699995	3.71205675364	3.7077781089699995	3.75268285829	3.20078361106	3.2440850871499998	3.2169849408999998	3.3413761000999997	3.30890041931	3.302191422	3.1583337099299995
3-Acetyl-N-[1-(3-Methyl-1,2,4-Oxadiazol-5-Yl)Cyclohexyl]Benzamide	-	0.01414	0.028939999999999997	1.4569	1.4569	1.2926	0.3703	yes	up	B(i)	-	-	-	-	-	-	-	-	-	-	-	-	328.16797096700003	1.32281666667	M+H	C18H21N3O3	51.3	0.0	metab_3082	pos_3207	pos	44.7	2.456	0.02231	1.9	0.2303	2.33488301871	2.28789231148	2.65579386206	1.6639448336899998	1.91146367098	2.12414353065	2.4299686996400003	2.4677414323599995	2.4694156003	2.38728417828	2.19757455027	1.9030479277	2.17555165433
Nandrolone	诺龙	8.085e-05	0.0006558	1.4525	1.4524	0.7959	-0.3294	yes	down	B(ii)	C07254	-	-	-	-	-	-	HMDB0002725	Lipids and lipid-like molecules	Steroids and steroid derivatives	Estrane steroids	434-22-0;	307.22450012900003	7.16395	M+CH3OH+H	C18H26O2	0.0	57.8	metab_952	pos_977	pos	46.1	1.9569999999999999	0.04529	2.459	0.027469999999999998	2.13201753308	2.1878332209	2.27466888941	2.44775514997	2.43817899297	2.48982191338	2.00205348389	1.9114714153099999	1.95717631637	1.9255347339200002	1.90365312553	2.00548773949	2.52986312622
2-Linoleoyl Glycerol	2 -亚油酰甘油	1.618e-08	4.892e-06	1.4480000000000002	1.4479	1.1033	0.1418	yes	up	B(i)	-	-	-	-	-	-	-	HMDB0245187	Lipids and lipid-like molecules	Fatty Acyls	Lineolic acids and derivatives	-	355.28134499699996	7.770916666669999	M+H	C21H38O4	89.8	0.0	metab_2298	pos_2380	pos	54.9	5.278	0.00156	4.784	0.005979	4.825971794719999	4.8221521822	4.81779872258	4.79038984521	4.77958141747	4.78055704167	5.27967113742	5.279023877019999	5.276704232619999	5.039098479280001	5.045315380369999	5.05437558133	5.03139435255
Guanosine	鸟苷	0.0198	0.03773	1.4387	1.4388	1.3504	0.4334	yes	up	B(i)	C00387	Nucleic acids	Nucleosides	map01100;map02010;map01232;map00230	Metabolic pathways;ABC transporters;Nucleotide metabolism;Purine metabolism	Metabolism;Environmental Information Processing;Metabolism;Metabolism	Global and overview maps;Membrane transport;Global and overview maps;Nucleotide metabolism	HMDB0000133;PW_C000087	Nucleosides, nucleotides, and analogues	Purine nucleosides	Not Available	118-00-3	282.084251671	1.2205833333299998	M-H	C10H13N5O5	57.7	0.0	metab_6318	neg_2874	neg	48.8	2.135	0.09707	1.581	0.2359	2.17062430863	2.13050323554	2.21202604615	1.3506151413299998	1.8220209871200002	1.57085282701	2.21252620925	2.16556830059	2.0259156284	2.8850321964599996	2.9125317074400003	2.8861958365400002	2.46478789979
Pc(6 Keto-Pgf1Alpha/18:1(11Z))	-	0.03375	0.05836	1.4381	1.4383	0.7278	-0.4583	yes	down	B(ii)	-	-	-	-	-	-	-	HMDB0286340	Not Available	Not Available	Not Available	-	937.596627061	7.4656	M+ACN+Na	C46H84NO12P	0.0	43.8	metab_1066	pos_1098	pos	38.5	1.5430000000000001	0.1062	2.12	0.2965	1.72922816965	1.62392572926	1.47455563037	1.79386736285	2.3735419217700002	2.1922987425200002	1.48055627287	1.66540229075	1.48243239089	2.25964120505	1.5071509490000001	1.51134349278	1.49320138226
Sulfocholic Acid	磺胆酸	5.051e-08	8.184e-06	1.4368	1.4368	1.0911	0.1258	yes	up	B(i)	-	-	-	-	-	-	-	-	-	-	-	-	975.481362342	6.22526666667	2M-H	C24H40O8S	44.6	0.0	metab_4213	neg_718	neg	44.6	5.834	0.005063000000000001	5.347	0.006307	6.105127626869999	6.09801301324	6.10405731335	5.35349851274	5.3458670289	5.3409849202399995	5.828966798940001	5.83907243133	5.83458197548	5.73678646919	5.74212902552	5.7563391815600005	5.42610149979
Pe-Cer(21:2_2O/16:0)	-	0.02001	0.03803	1.4323	1.4322	0.7574	-0.4009	yes	down	B(i)	-	-	-	-	-	-	-	-	-	-	-	-	745.545212625	9.3129	M+FA-H	C39H77N2O6P	49.6	0.0	metab_5219	neg_1745	neg	44.5	1.714	0.2473	2.263	0.05695	2.13306240047	2.14596686213	2.1265042637200002	2.2030887643400003	2.26804691288	2.31659269302	1.87095460217	1.8414160149599998	1.4286121173100002	1.9984338080000001	2.05010951779	2.23720994932	1.4660853278600001
3-Hydroxyicosanoic Acid	-	7.884e-05	0.0006454	1.4228	1.4227	0.8438	-0.2451	yes	down	B(ii)	-	-	-	-	-	-	-	HMDB0062566	Lipids and lipid-like molecules	Fatty Acyls	Fatty acids and conjugates	-	327.288908786	8.68061666667	M-H	C20H40O3	0.0	69.0	metab_4773	neg_1292	neg	50.7	2.603	0.04913	3.085	0.01168	3.09603834768	3.06880822075	3.09837487125	3.09821175395	3.07723467851	3.07881671525	2.6501064029499997	2.55215842062	2.60796166174	3.0067308431599997	2.9528528151200004	2.9756656098299996	2.95697379367
13-Hpotre	-	0.0002762	0.00156	1.4205	1.4204	0.8682	-0.2039	yes	down	B(i)	-	-	-	-	-	-	-	LMFA02000110	-	-	-	--	309.205448137	6.991883333330001	M-H	C18H30O4	67.2	0.0	metab_5716	neg_2247	neg	48.5	3.181	0.05955	3.6639999999999997	0.03619	3.2784687327099995	3.40390851227	3.327661291	3.68327958944	3.6225911292900004	3.68709465411	3.2256434449099998	3.1137356573500004	3.20497007528	3.4333245046900003	3.4535849721199994	3.37969324324	3.5528605090599994
Trihydroxycholestanoic Acid	-	5.153e-06	0.0001151	1.4192	1.4191	0.8694	-0.2019	yes	down	B(ii)	-	-	-	-	-	-	-	HMDB0259220	Lipids and lipid-like molecules	Steroids and steroid derivatives	Bile acids, alcohols and derivatives	-	449.32356979300005	6.80523333333	M-H	C27H46O5	0.0	40.3	metab_4328	neg_838	neg	42.3	3.1689999999999996	0.0075239999999999994	3.645	0.024	3.3370072372099995	3.32865243306	3.3454164800700004	3.61859982898	3.66544709431	3.65108494496	3.16638814219	3.1626854625	3.17716847553	3.1816877303299997	3.123407733	3.1634829797900004	3.66686324921
Adgga(16:4/12:0/14:1)	-	0.001381	0.004807	1.4157	1.4156	1.1839	0.2435	yes	up	B(i)	-	-	-	-	-	-	-	-	-	-	-	-	933.592488724	7.49935	M+FA-H	C51H84O12	38.3	0.0	metab_5584	neg_2111	neg	39.0	3.142	0.07931	2.654	0.07156	2.8565773943700004	2.8850582361900003	2.82465788562	2.61431811284	2.6106623092700003	2.7364033924599998	3.05527182084	3.1589075303400005	3.21109366853	2.7573800529500003	2.6203697367900003	2.74259766589	3.03431274974
4Alpha-Carboxy-Ergosta-7,24(241)-Dien-3Beta-Ol	-	0.00141	0.00488	1.4064	1.4064	1.1547	0.2076	yes	up	B(ii)	-	-	-	-	-	-	-	HMDB0304193	Lipids and lipid-like molecules	Steroids and steroid derivatives	Ergostane steroids	-	442.347754261	5.681883333330001	M+H	C29H45O3-	0.0	49.5	metab_2820	pos_2938	pos	43.7	3.597	0.03839	3.115	0.09884	2.4684444869599997	2.48012557742	2.6829689857599996	3.21890983585	3.02203424268	3.10503187385	3.5848703125199997	3.64006851121	3.5662521703199994	2.6922242136000003	2.83357821986	2.7255897619800002	2.5821304923599997
Lpc(20:4)	-	2.561e-05	0.00031549999999999997	1.4054	1.4054	1.1603	0.2145	yes	up	B(i)	C04230	Lipids	Phospholipids	map00564;map05231	Glycerophospholipid metabolism;Choline metabolism in cancer	Metabolism;Human Diseases	Lipid metabolism;Cancer: overview	HMDB0010395	Lipids and lipid-like molecules	Glycerophospholipids	Glycerophosphocholines	60701-99-7	588.3275064630001	7.165533333330001	M+FA-H	C28H50NO7P	42.3	0.0	metab_4410	neg_927	neg	43.9	3.387	0.01651	2.9189999999999996	0.0331	1.4443342629700002	1.4451578322499998	1.44221345143	2.88507476153	2.95125327932	2.9196536567400004	3.37043826644	3.40345401361	3.38669327138	1.65497091497	1.55372687706	1.5778309637399999	2.6086355987200003
N-Acetylserine	N-乙酰丝氨酸	2.228e-05	0.00028730000000000004	1.4043	1.4043	0.8529	-0.2295	yes	down	B(i)	-	-	-	-	-	-	-	HMDB0002931	Organic acids and derivatives	Carboxylic acids and derivatives	Amino acids, peptides, and analogues	16354-58-8	148.05899799899998	1.44065	M+H	C5H9NO4	40.6	0.0	metab_430	pos_438	pos	44.7	2.714	0.008673	3.182	0.03458	3.07957286482	3.0745043466000004	3.06923454201	3.2177744604500003	3.14887981125	3.17814910327	2.70897744005	2.7242791674199998	2.70955346014	2.8984175204500002	2.8555639246599998	2.86717273243	2.44438025316
Stearoylethanolamide	硬脂酰乙醇胺	1.055e-06	4.3e-05	1.4016	1.4016	1.1159999999999999	0.1583	yes	up	B(ii)	-	-	-	-	-	-	-	HMDB0013078	Organic nitrogen compounds	Organonitrogen compounds	Amines	111-57-9	328.319959068	8.302883333330001	M+H	C20H41NO2	0.0	41.0	metab_2155	pos_2228	pos	45.8	4.465	0.01374	4.001	0.009091	4.030169901680001	4.06194810634	4.00397234801	3.9939405873800005	4.011085801459999	3.9972726821699993	4.45231042715	4.46286677265	4.47955572037	3.86772516063	3.9216542871800004	3.9018152596300006	4.05064426684
Ganoderiol C	灵芝嘌呤C	0.01892	0.03646	1.3842	1.3841	0.7245	-0.465	yes	down	B(ii)	-	-	-	-	-	-	-	HMDB0037781	Lipids and lipid-like molecules	Prenol lipids	Triterpenoids	114567-44-1	560.4281866059999	6.553166666669999	M+ACN+H	C32H54O5	0.0	49.3	metab_814	pos_833	pos	42.6	1.341	0.00151	1.851	0.2321	1.70972456421	1.6517526267500002	1.7985022237700001	1.7414171412200001	2.1179254020400005	1.6945659553499999	1.34033284451	1.3391932011399998	1.3421845610299998	1.36743593315	1.37605580775	1.39268047093	1.8156467301599997
(E)-8,9,10-Trihydroxyoctadec-6-Enoic Acid	-	0.004776	0.01225	1.3838	1.3838	0.838	-0.255	yes	down	B(i)	-	-	-	-	-	-	-	-	-	-	-	-	329.231630719	6.609583333330001	M-H	C18H34O5	58.1	0.0	metab_5810	neg_2347	neg	46.6	2.478	0.1222	2.957	0.08069	1.88010510825	1.6204338521200001	1.53540899875	2.8639518244	3.0045278439099996	3.0028670992400004	2.3413430213499997	2.5145500035299997	2.57735868849	2.46714501124	2.50364077938	2.7896259973900004	3.05972508217
Threonylproline	苏氨酰脯氨酸	0.0004843	0.0022719999999999997	1.3795	1.3795	0.8462	-0.2409	yes	down	B(ii)	-	-	-	-	-	-	-	HMDB0029069	Organic acids and derivatives	Carboxylic acids and derivatives	Amino acids, peptides, and analogues	46398-79-2	217.117776753	1.21716666667	M+H	C9H16N2O4	0.0	48.9	metab_3177	pos_3303	pos	47.0	2.52	0.05881	2.978	0.04855	2.4903355035	2.4784008554900003	2.6125245325799997	3.03276784922	2.94118360265	2.9590620198	2.49647475178	2.58713828491	2.47691320765	2.92114756803	2.88080797534	2.9371639769	2.66120544756
15(S)-Hpede	-	0.001099	0.004093	1.3643	1.3642	0.8749	-0.1928	yes	down	B(i)	-	-	-	-	-	-	-	-	-	-	-	-	339.254041611	7.3977	M-H	C20H36O4	36.8	0.0	metab_4462	neg_979	neg	43.2	3.154	0.0792	3.605	0.04899	3.3331805542299997	3.29964504068	3.3856722481	3.5765774002199997	3.6620185515699997	3.57776908675	3.11730350852	3.09945180758	3.24468587935	3.57719247105	3.4648346818999998	3.5661707237300004	3.5196186300699996
Hex3Cer(29:6_2O)	-	0.01799	0.03507	1.3617	1.3618	0.7288	-0.4564	yes	down	B(i)	-	-	-	-	-	-	-	-	-	-	-	-	988.5195411469999	6.082616666669999	M+FA-H	C47H77NO18	52.5	0.0	metab_4188	neg_691	neg	40.2	1.325	0.0047799999999999995	1.818	0.2205	1.2301251281299999	1.23092913535	1.37420011151	2.06328506756	1.6370944100600002	1.7522945792099998	1.3218283017799999	1.3303614100799999	1.32236174975	1.3352245789	1.3372125461	1.3485588585100001	2.3945158005400002
Glycochenodeoxycholic Acid 3-Glucuronide	-	0.00302	0.008683	1.3576	1.3576	1.1785	0.237	yes	up	B(ii)	C03033;_	-	-	map01100;map00040;map04976;map00053;map01240	Metabolic pathways;Pentose and glucuronate interconversions;Bile secretion;Ascorbate and aldarate metabolism;Biosynthesis of cofactors	Metabolism;Metabolism;Organismal Systems;Metabolism;Metabolism	Global and overview maps;Carbohydrate metabolism;Digestive system;Carbohydrate metabolism;Global and overview maps	HMDB0002579	Lipids and lipid-like molecules	Steroids and steroid derivatives	Steroidal glycosides	79254-98-1;	590.3328625519999	6.24051666667	M+H-2H2O	C32H51NO11	0.0	60.6	metab_744	pos_759	pos	45.6	3.01	0.014119999999999999	2.5540000000000003	0.1221	3.18485829655	3.1573354630900003	3.12138014352	2.4189080833700003	2.65629646964	2.5868868708200004	3.0242593287	2.9960555474299997	3.00875939193	2.8906961207	2.8089594309099994	2.8581074552700003	2.4927663178099997
Sm(19:2_2O/9:0)	-	4.797e-05	0.0004771	1.3491	1.349	0.8589	-0.2195	yes	down	B(i)	-	-	-	-	-	-	-	-	-	-	-	-	637.4333634530001	8.50461666667	M+Na-2H	C33H65N2O6P	46.4	0.0	metab_5329	neg_1855	neg	46.7	2.6289999999999996	0.02474	3.0610000000000004	0.03141	2.72184625638	2.61981155183	2.6214290074599997	3.06043527367	3.02927837271	3.0920991669999998	2.61417778511	2.61432614393	2.6570996451199997	2.9980475328600003	3.03266350032	2.99593036194	2.96901299316
O-Acetyl-L-Serine	-	8.092e-07	3.76e-05	1.3454	1.3453	0.893	-0.1632	yes	down	B(i)	C00979	-	-	map01100;map00920;map00270;map01200;map01230;map04122	Metabolic pathways;Sulfur metabolism;Cysteine and methionine metabolism;Carbon metabolism;Biosynthesis of amino acids;Sulfur relay system	Metabolism;Metabolism;Metabolism;Metabolism;Metabolism;Genetic Information Processing	Global and overview maps;Energy metabolism;Amino acid metabolism;Global and overview maps;Global and overview maps;Folding, sorting and degradation	HMDB0003011	Organic acids and derivatives	Carboxylic acids and derivatives	Amino acids, peptides, and analogues	5147-00-2	148.059284523	1.2095	M+H	C5H9NO4	40.8	0.0	metab_3210	pos_3336	pos	45.6	3.573	0.0053289999999999995	4.001	0.01316	3.80977557236	3.7827690622500003	3.78122073921	3.98687935915	4.003231854709999	4.01292311316	3.57128988064	3.5794989768699996	3.5695083577399997	3.7453158772500004	3.7415019266100003	3.74443302705	3.53782406714
9(S)-Hotre	-	0.04518	0.07401	1.3199	1.32	1.3781	0.4627	yes	up	B(ii)	C16326;_	-	-	map00592	alpha-Linolenic acid metabolism	Metabolism	Lipid metabolism	HMDB0247705	Lipids and lipid-like molecules	Fatty Acyls	Lineolic acids and derivatives	-;_	312.25259455400004	7.28095	M+NH4	C18H30O3	0.0	52.1	metab_2476	pos_2562	pos	46.1	1.8259999999999998	0.08165	1.325	0.2904	2.21566501234	2.32582879213	2.2122986968	1.66028418045	1.15909931815	1.1556507012100001	1.86970251773	1.8763165554599996	1.73169822914	1.15905158483	1.1582301491	1.1622574739700002	1.1448414595899998
Dg(6 Keto-Pgf1Alpha/0:0/I-19:0)	-	0.02102	0.039560000000000005	1.319	1.3191	1.1994	0.2623	yes	up	B(ii)	-	-	-	-	-	-	-	HMDB0299822	Not Available	Not Available	Not Available	-	707.54319379	7.127616666669999	M+H-H2O	C42H76O9	0.0	40.2	metab_2514	pos_2603	pos	42.5	2.8089999999999997	0.050230000000000004	2.342	0.2135	2.83760222515	2.9848256616000004	2.89365445023	2.09567454167	2.47808634103	2.45126009829	2.8560929286000003	2.8142913877999995	2.7560829220999996	2.79520043455	2.68429316611	2.7172369087299995	2.2280206582299997
4-Alpha-Methyl-5-Alpha-Cholest-7-En-3-One	-	0.01318	0.027410000000000004	1.3184	1.3183	0.8433	-0.2459	yes	down	B(ii)	C04453	-	-	-	-	-	-	HMDB0011606	Lipids and lipid-like molecules	Steroids and steroid derivatives	Cholestane steroids	2789-43-7	433.32814977199996	7.03505	M+Cl	C28H46O	0.0	49.3	metab_5705	neg_2236	neg	42.4	2.438	0.17800000000000002	2.891	0.04985	2.40629643505	2.3517602913499998	1.97882180652	2.9451212562599998	2.8467564479000003	2.88182225371	2.47968034186	2.24259355682	2.59115390881	2.96646615033	2.97246493449	3.0607100905199998	3.1798767827099996
Dg(Pgf1Alpha/20:0/0:0)	-	0.0006787000000000001	0.002888	1.3141	1.3141	0.8505	-0.2336	yes	down	B(ii)	-	-	-	-	-	-	-	HMDB0296424	Not Available	Not Available	Not Available	-	707.5770723730001	7.909566666669999	M+H-H2O	C43H80O8	0.0	59.3	metab_1201	pos_1241	pos	44.0	2.373	0.04635	2.79	0.05992000000000001	2.8151208195099997	2.8686376561699998	2.8651467971900004	2.79323193994	2.84787206125	2.7281884469700004	2.3263597642	2.37432445824	2.41904294385	1.62328153001	1.60547052674	1.69290229285	1.7873206490400002
St(24:1_O4/18:0)	-	0.02646	0.047760000000000004	1.3078	1.3078	0.7786	-0.3611	yes	down	B(i)	-	-	-	-	-	-	-	-	-	-	-	-	703.5457768919999	9.370733333330001	M+FA-H	C42H74O5	77.1	0.0	metab_5210	neg_1736	neg	50.2	1.642	0.1407	2.109	0.1891	1.69780856379	1.63461122597	1.49333992921	1.89167643593	2.20476447091	2.23193307944	1.7597610172599998	1.68070350196	1.4862761606600001	1.82095027812	2.0391106376400003	1.98791343229	2.0172914013
Septacidin	-	7.6039999999999995e-06	0.00014110000000000001	1.3074	1.3074	0.8985	-0.1544	yes	down	B(ii)	C15754;C15751	-	-	-	-	-	-	HMDB0258241	Organic acids and derivatives	Carboxylic acids and derivatives	Amino acids, peptides, and analogues	62362-59-8;_	626.363285386	7.653916666669999	M+Na-H2O	C30H51N7O7	0.0	41.5	metab_1121	pos_1155	pos	43.6	3.585	0.01798	3.99	0.01521	3.7821268635500003	3.7990697815099996	3.70841902193	3.9796472401300003	4.007090764619999	3.98200271045	3.57770415681	3.6056637229	3.5721130333800004	3.5025486984900005	3.4283937748400004	3.4510730228300006	3.3986230529799997
Glycocholic Acid	甘氨胆酸	0.023530000000000002	0.04344	1.3065	1.3064	1.2106	0.2757	yes	up	B(ii)	C01921	Steroids	24-Carbon atoms	map01100;map04979;map04976;map00120	Metabolic pathways;Cholesterol metabolism;Bile secretion;Primary bile acid biosynthesis	Metabolism;Organismal Systems;Organismal Systems;Metabolism	Global and overview maps;Digestive system;Digestive system;Lipid metabolism	HMDB0000138	Lipids and lipid-like molecules	Steroids and steroid derivatives	Bile acids, alcohols and derivatives	475-31-0;	448.302250782	5.8272	M+H-H2O	C26H43NO6	0.0	56.2	metab_2796	pos_2912	pos	44.3	2.656	0.06658	2.194	0.2145	1.7522509702000002	1.79734531759	1.6568626229700003	2.07317800109	2.06710487643	2.44166409789	2.65533358019	2.7228968459400003	2.58974375708	2.2329851624	1.64178208461	2.1573982416799997	1.8465686097299998
Heptadecanoic Acid	十七烷酸	2.609e-05	0.00032010000000000003	1.3004	1.3003	0.873	-0.1959	yes	down	B(i)	-	-	-	-	-	-	-	HMDB0002259;LMFA01010017	Lipids and lipid-like molecules	Fatty Acyls	Fatty acids and conjugates	506-12-7;	269.248864281	8.54128333333	M-H	C17H34O2	50.5	0.0	metab_5326	neg_1852	neg	46.7	2.75	0.02267	3.15	0.02232	2.7538351836699997	2.83744632249	2.7663914638300002	3.14719754674	3.17419295507	3.12990035967	2.7311382642199997	2.74278100737	2.77490271898	2.83576902634	2.82892415999	2.86969895815	2.7390318312299997
(16R)-19-Acetoxy-17-(Isobutyryloxy)Kaurane-18-Oic Acid	-	0.004677000000000001	0.01206	1.2932	1.2931	1.1799	0.2386	yes	up	B(i)	-	-	-	-	-	-	-	-	-	-	-	-	447.27404522800003	7.58735	M-H	C26H40O6	48.4	0.0	metab_4522	neg_1040	neg	43.9	2.742	0.008813	2.324	0.1268	2.58740547793	2.6074890260799997	2.59267116775	2.19925439787	2.31912422493	2.4526611748400002	2.7515285170099997	2.7341563352200002	2.74026628741	2.41049139735	2.25662334605	2.45574324074	2.94333401153
Momoridcin	-	1.196e-05	0.0001884	1.288	1.288	0.9018	-0.1491	yes	down	B(ii)	-	-	-	-	-	-	-	HMDB0030512	Lipids and lipid-like molecules	Prenol lipids	Triterpenoids	-	505.346346662	6.537083333330001	M+Cl	C31H50O3	0.0	43.4	metab_5823	neg_2361	neg	43.1	3.61	0.0246	4.003	0.007148999999999999	3.5729123801599996	3.60987874366	3.52442840339	4.000317449040001	4.01057230419	3.9968172866000002	3.58598079641	3.63512075486	3.6084416865099995	3.7308717465400005	3.6978169839999997	3.6915650292	3.94807530255
Glutamic Acid	谷氨酸	1.296e-07	1.516e-05	1.2856	1.2856	0.9072	-0.1406	yes	down	B(i)	C00025	Peptides;Hormones and transmitters	Amino acids;Neurotransmitters	map02010;map01240;map01200;map00330;map00220;map00250;map04072;map04216;map00630;map00430;map04964;map00470;map00860;map04080;map05016;map05017;map05014;map04727;map04742;map04723;map05031;map04721;map04720;map01100;map00480;map04540;map01210;map00340;map00524;map01230;map04068;map05034;map04724;map05030;map00650;map00910;map04974;map04713;map00970;map05230;map05033;map04730;map05022	ABC transporters;Biosynthesis of cofactors;Carbon metabolism;Arginine and proline metabolism;Arginine biosynthesis;Alanine, aspartate and glutamate metabolism;Phospholipase D signaling pathway;Ferroptosis;Glyoxylate and dicarboxylate metabolism;Taurine and hypotaurine metabolism;Proximal tubule bicarbonate reclamation;D-Amino acid metabolism;Porphyrin metabolism;Neuroactive ligand-receptor intera…	Environmental Information Processing;Metabolism;Metabolism;Metabolism;Metabolism;Metabolism;Environmental Information Processing;Cellular Processes;Metabolism;Metabolism;Organismal Systems;Metabolism;Metabolism;Environmental Information Processing;Human Diseases;Human Diseases;Human Diseases;Organismal Systems;Organismal Systems;Organismal Systems;Human Diseases;Organismal Systems;Organismal Syst…	Membrane transport;Global and overview maps;Global and overview maps;Amino acid metabolism;Amino acid metabolism;Amino acid metabolism;Signal transduction;Cell growth and death;Carbohydrate metabolism;Metabolism of other amino acids;Excretory system;Metabolism of other amino acids;Metabolism of cofactors and vitamins;Signaling molecules and interaction;Neurodegenerative disease;Neurodegenerative …	HMDB0000148	Organic acids and derivatives	Carboxylic acids and derivatives	Amino acids, peptides, and analogues	56-86-0	146.04570405799998	1.21276666667	M-H	C5H9NO4	85.5	0.0	metab_6339	neg_2895	neg	55.7	3.8110000000000004	0.00817	4.2010000000000005	0.0006745	3.9818953184699994	3.9931583036	3.9794588409500005	4.20043418826	4.201239563490001	4.20177412803	3.8018622625400003	3.81295113935	3.81779940117	3.8670723341000004	3.8664589277599997	3.8517401052499998	3.7786767684500004
Nicotinic Acid	烟酸	0.005346	0.0134	1.2854	1.2854	0.8558	-0.2247	yes	down	B(i)	C00253	Vitamins and cofactors	Vitamins	map01100;map00760;map05133;map01240	Metabolic pathways;Nicotinate and nicotinamide metabolism;Pertussis;Biosynthesis of cofactors	Metabolism;Metabolism;Human Diseases;Metabolism	Global and overview maps;Metabolism of cofactors and vitamins;Infectious disease: bacterial;Global and overview maps	HMDB0001488;PW_C001145	Organoheterocyclic compounds	Pyridines and derivatives	Pyridinecarboxylic acids and derivatives	59-67-6	122.02425719899999	1.34791666667	M-H	C6H5NO2	96.5	0.0	metab_3864	neg_359	neg	56.9	2.468	0.1029	2.884	0.08085	2.7037197021599995	2.50269562086	2.74027435014	2.79159953109	2.94357998912	2.91539944167	2.4832612670599996	2.35903852963	2.56315291629	2.42192991015	2.4679838770200004	2.23750625467	2.12756066374
N-Myristoyl Proline	N -肉豆蔻酰脯氨酸	0.005294	0.013309999999999999	1.2808	1.2808	1.1347	0.1823	yes	up	B(ii)	-	-	-	-	-	-	-	HMDB0242058	Organic acids and derivatives	Carboxylic acids and derivatives	Amino acids, peptides, and analogues	-	343.294705883	6.23335	M+NH4	C19H35NO3	0.0	40.6	metab_2712	pos_2819	pos	43.6	3.47	0.02845	3.0580000000000003	0.1263	3.0040479698199998	3.1349458090499995	3.00434313921	2.91535168468	3.1557677965799997	3.10290391407	3.4757386725800004	3.43908164149	3.4951096914999997	3.48456720698	3.36404598203	3.3890536080199998	3.0705965884
N-Nervonoyl Alanine	N -神经酰基丙氨酸	0.02409	0.04432	1.2804	1.2803	1.2904	0.3678	yes	up	B(ii)	-	-	-	-	-	-	-	HMDB0242084	Not Available	Not Available	Not Available	-	501.40532208300004	9.4308	M+ACN+Na	C27H51NO3	0.0	43.7	metab_1546	pos_1606	pos	42.3	1.973	0.1039	1.5290000000000001	0.1913	2.2891123553	2.36332475767	2.36243521979	1.5856598768	1.31545514182	1.68518872584	2.0591238558900002	2.0030595932099997	1.85775490509	1.8780014073	1.68620112067	1.13701253943	2.1851216542299996
D-Erythro-Imidazole-Glycerol-Phosphate	-	0.0001702	0.001114	1.2787	1.2787	0.8584	-0.2203	yes	down	B(ii)	C04666	-	-	map01100;map00340;map01230	Metabolic pathways;Histidine metabolism;Biosynthesis of amino acids	Metabolism;Metabolism;Metabolism	Global and overview maps;Amino acid metabolism;Global and overview maps	HMDB0012208	Organic acids and derivatives	Organic phosphoric acids and derivatives	Phosphate esters	36244-87-8	259.012375551	1.2205833333299998	M+Na-2H	C6H11N2O6P	0.0	48.3	metab_3763	neg_254	neg	45.9	2.364	0.02574	2.7539999999999996	0.04258	1.2771129118200002	1.43093911776	1.27502933146	2.7295364881800004	2.7301310462700004	2.80358143071	2.37556652263	2.38241823809	2.33479916914	2.62910405948	2.53913022994	2.67750709521	2.25787399369
Delpazolid	德帕唑胺	0.0002149	0.001312	1.2784	1.2784	0.8619	-0.2144	yes	down	B(ii)	-	-	-	-	-	-	-	HMDB0250974	Benzenoids	Benzene and substituted derivatives	Aniline and substituted anilines	-	289.111160403	4.32488333333	M-H2O-H	C14H17FN4O3	0.0	47.7	metab_6069	neg_2622	neg	45.9	2.44	0.044489999999999995	2.8310000000000004	0.02853	2.83316789189	2.8365963268299996	2.8487222612700003	2.79832030139	2.8423766636699996	2.8517422094	2.39006773311	2.4746269222799997	2.45632969913	2.6277813795599996	2.65255609118	2.65106314927	2.84566770375
2-Cyclohexen-1-One, 3-(15-Hydroxypentadecyl)-2,4,4-Trimethyl-	-	0.01672	0.03305	1.276	1.2758	0.7851	-0.349	yes	down	B(ii)	-	-	-	-	-	-	-	HMDB0258756	Lipids and lipid-like molecules	Fatty Acyls	Fatty alcohols	-	409.33123153	8.93076666667	M+FA-H	C24H44O2	0.0	47.9	metab_5275	neg_1801	neg	46.1	1.571	0.1468	2.001	0.1181	2.36262253728	2.40997281824	2.43951938662	2.12756255299	1.9827765573099998	1.8934950566599997	1.72981620056	1.54197828928	1.4404453083000002	1.16324170044	1.3954414630399998	1.5774344258500002	2.0109709373299998
Elaidic Acid	反油酸	5.784e-07	3.151e-05	1.2709	1.2709	1.0838	0.1161	yes	up	B(i)	C01712	Lipids	Fatty acids	-	-	-	-	HMDB0000573	Lipids and lipid-like molecules	Fatty Acyls	Fatty acids and conjugates	112-79-8	337.271684743	7.7125833333300005	M+CH3OH+Na	C18H34O2	38.5	0.0	metab_1141	pos_1176	pos	46.7	4.941	0.01026	4.559	0.005522	4.52272993272	4.5155665571900006	4.518818076790001	4.56216521374	4.552707945919999	4.56237719321	4.95051230665	4.94130512942	4.9300303023300005	4.638483549119999	4.63772169412	4.64630184261	4.66832092224
Anisperimus	阿珀莫司	0.01624	0.032310000000000005	1.2671	1.2672	0.8327	-0.2641	yes	down	B(ii)	-	-	-	-	-	-	-	HMDB0248445	Organic acids and derivatives	Carboxylic acids and derivatives	Amino acids, peptides, and analogues	-	402.318829167	7.653916666669999	M+H	C18H39N7O3	0.0	54.0	metab_2333	pos_2416	pos	45.4	2.1109999999999998	0.1105	2.535	0.1471	2.59652216833	2.72350140272	2.66230150254	2.69370311373	2.40327499012	2.50789834819	2.00127688765	2.1096080807599997	2.22218187504	2.16523337883	2.39459929822	2.28243044741	1.95320038813
Dg(Txb2/I-20:0/0:0)	-	0.0005440999999999999	0.00247	1.2646	1.2646	0.8584	-0.2203	yes	down	B(ii)	-	-	-	-	-	-	-	HMDB0300047	Not Available	Not Available	Not Available	-	719.5425822210001	8.8571	M-H2O-H	C43H78O9	0.0	69.7	metab_4801	neg_1320	neg	48.3	2.334	0.045380000000000004	2.719	0.04807	2.35307501378	2.38048985955	2.4022027286400003	2.77124226413	2.67641031033	2.71014426463	2.38565765848	2.2993381391	2.3182391464200003	2.44378197636	2.43729722966	2.4820706600499998	2.35529795341
1-Undecene	十一碳烯-1	0.008576	0.01956	1.2628	1.2627	0.8284	-0.2716	yes	down	B(ii)	-	-	-	-	-	-	-	HMDB0029551	Hydrocarbons	Unsaturated hydrocarbons	Unsaturated aliphatic hydrocarbons	821-95-4;	177.16162026900003	7.946066666669999	M+Na	C11H22	0.0	60.0	metab_2242	pos_2322	pos	49.3	1.97	0.1272	2.378	0.0731	2.4472995972900002	2.45793959164	2.13301224083	2.45988728818	2.31980185527	2.35361429404	2.0749838606799997	1.8286005982799998	2.00686753063	1.9441946327000001	2.16221460507	2.4063514789400005	2.2119627648599995
Pc(18:0/18-Hete)	-	7.088e-07	3.537e-05	1.2588	1.2587	1.1108	0.1516	yes	up	B(i)	-	-	-	-	-	-	-	-	-	-	-	-	884.5990952489999	7.06405	M+Hac-H	C46H84NO9P	35.2	0.0	metab_4385	neg_901	neg	42.9	3.759	0.003936	3.384	0.011359999999999999	1.8144058047799998	1.7842446414900002	1.4680483680899998	3.37154328886	3.3934467289700003	3.38774188283	3.7630047412699996	3.7556246312400003	3.75694363814	2.326757434	2.741062217	2.4705008513999998	3.4421749622099997
Dg(Pgf1Alpha/0:0/I-20:0)	-	0.0025629999999999997	0.007611	1.2572	1.2571	1.1608	0.2151	yes	up	B(ii)	-	-	-	-	-	-	-	HMDB0300165	Not Available	Not Available	Not Available	-	788.60451482	8.19971666667	M+ACN+Na	C43H80O8	0.0	48.1	metab_2184	pos_2257	pos	40.8	2.8080000000000003	0.06134	2.419	0.07952999999999999	2.11725344501	2.09646128455	2.00438365317	2.36002987593	2.50938929521	2.38732629879	2.79949923451	2.87342281046	2.75167649074	2.7348756383599997	2.7146020207499997	2.728682063	2.2951314167
Cer(23:0_2O/10:0)	-	0.010459999999999999	0.02285	1.256	1.2561	1.1513	0.2033	yes	up	B(i)	-	-	-	-	-	-	-	-	-	-	-	-	580.526603423	9.14398333333	M+CH3OH+Na	C33H67NO3	41.9	0.0	metab_1943	pos_2006	pos	41.8	3.097	0.0659	2.69	0.1403	2.677873157	2.77045740049	2.63337710185	2.5304658314400004	2.79395087204	2.74600698512	3.1589130385299997	3.1043369358099997	3.0277351761	2.86610949046	3.17117330804	2.74834674824	2.7380035449599998
St(24:1_O4/18:2)	-	0.0261	0.047189999999999996	1.2526	1.2527	0.8406	-0.2505	yes	down	B(i)	-	-	-	-	-	-	-	-	-	-	-	-	689.48559648	9.18908333333	M+Cl	C42H70O5	77.8	0.0	metab_5236	neg_1762	neg	49.3	2.2569999999999997	0.2048	2.685	0.06597	2.56244894068	2.4781095580200003	2.45857997608	2.61619287418	2.69158614448	2.74765825676	2.1510830804	2.4929009933099997	2.1266378266999997	2.2982982984900002	2.06788696444	2.51019932065	2.24324706369
1-Nitro-5,6-Dihydroxy-Dihydronaphthalene	-	2.151e-06	6.794e-05	1.2526	1.2525	1.0951	0.1311	yes	up	B(ii)	C14801	-	-	map00980	Metabolism of xenobiotics by cytochrome P450	Metabolism	Xenobiotics biodegradation and metabolism	HMDB0060328	Benzenoids	Naphthalenes	Nitronaphthalenes	-;_	206.04582977799998	1.47973333333	M-H	C10H9NO4	0.0	62.5	metab_3900	neg_396	neg	51.7	4.272	0.003796	3.9010000000000002	0.015269999999999999	4.415638572130001	4.41659564187	4.41429967502	3.89492911629	3.8904490322600003	3.91884343369	4.26791746526	4.2751547723500005	4.27352089808	4.36774026194	4.37054721176	4.38492240395	4.14695265454
Dimethyl-3-Hydroxypyrid-4-One	-	7.706e-05	0.0006332999999999999	1.2524	1.2524	0.8742	-0.19399999999999998	yes	down	B(ii)	-	-	-	-	-	-	-	HMDB0251390	Organoheterocyclic compounds	Pyridines and derivatives	Hydropyridines	-	138.055382428	1.30341666667	M-H	C7H9NO2	0.0	40.8	metab_6240	neg_2794	neg	45.4	2.591	0.03199	2.964	0.02214	2.86568843848	2.9232843109099997	2.9393254663499997	2.95276402265	2.989082223	2.94898475172	2.62412548286	2.5875428597099996	2.56038559808	2.86390369525	2.9862710948699998	2.91405381949	2.99178379566
Hexcer(32:3_3O(Fa)	-	0.004828	0.012329999999999999	1.2494	1.2494	1.1481	0.1993	yes	up	B(i)	-	-	-	-	-	-	-	-	-	-	-	-	948.7178065219999	8.45803333333	M+CH3OH+Na	C52H95NO10	40.7	0.0	metab_2099	pos_2168	pos	38.6	3.031	0.05451	2.64	0.1067	2.20912940388	2.44861634018	2.32266317138	2.7083680161299997	2.5174351213799997	2.6952936485400003	3.0807291217799997	2.9728134846499996	3.0401934564	2.64931139797	2.7069722609799998	2.8537856907999997	2.62639745782
Pi(Pgf2Alpha/20:2(11Z,14Z))	-	0.0006291000000000001	0.002725	1.2423	1.2423	1.0979	0.1348	yes	up	B(ii)	-	-	-	-	-	-	-	HMDB0277202	Not Available	Not Available	Not Available	-	959.555538138	6.1902666666699995	M-H	C49H85O16P	0.0	44.2	metab_4211	neg_716	neg	42.0	4.17	0.045689999999999995	3.798	0.04808	4.42289843602	4.39915707953	4.33402308634	3.7444190221499998	3.8378303973300003	3.81092285125	4.21246760938	4.12155790887	4.17497888714	3.9981635059800005	4.102921347530001	3.95887975745	3.4789400840599995
Withaperuvin H	睡茄灯笼草素H	0.000109	0.0008075	1.2367	1.2366	1.1953	0.2573	yes	up	B(ii)	-	-	-	-	-	-	-	HMDB0034061	Lipids and lipid-like molecules	Steroids and steroid derivatives	Steroid lactones	-	601.248195358	11.709000000000001	M+Na	C30H42O9S	0.0	63.9	metab_1654	pos_1715	pos	45.2	2.228	0.038489999999999996	1.864	0.01542	1.8046751215599999	1.7600315554	1.82323530026	1.8775466674	1.8471013462900001	1.86662964053	2.1836109233900003	2.25351077017	2.24650828836	2.11654810617	1.9780743437700001	2.11516242447	2.0850395222499998
Ganosporelactone A	赤芝孢子内酯A	0.0012640000000000001	0.004518	1.2357	1.2357	1.1394	0.1882	yes	up	B(ii)	-	-	-	-	-	-	-	HMDB0036406	Lipids and lipid-like molecules	Steroids and steroid derivatives	Steroid lactones	138008-04-5	477.25916109699995	1.3524833333300001	M+H-2H2O	C30H40O7	0.0	43.5	metab_3059	pos_3183	pos	41.0	3.033	0.03606	2.662	0.07076	2.9134763650599997	2.82875484448	2.9448715280299997	2.74169748907	2.63872809148	2.6061448949	3.02766329074	3.07207597443	3.0006647528099997	3.12038975975	3.0395964331200003	3.11853592861	2.67456188786
4-Amino-N'-Hydroxypyrimidine-5-Carboximidamide	-	0.0009295	0.003635	1.2353	1.2353	1.178	0.2363	yes	up	B(i)	-	-	-	-	-	-	-	-	-	-	-	-	136.060848776	2.07198333333	M+H-H2O	C5H7N5O	56.0	0.0	metab_2967	pos_3087	pos	48.5	2.449	0.05242	2.079	0.0507	2.6813228747999998	2.59247388624	2.61104413718	2.10581488292	2.1109602687	2.02068866431	2.48516540911	2.4721925465	2.38858838267	2.30874546961	2.3476743405000002	2.3305385412	2.3562691745900004
Arjungenin	-	4.035e-06	0.0001014	1.2329999999999999	1.2329999999999999	0.9165	-0.1259	yes	down	B(i)	-	-	-	-	-	-	-	-	-	-	-	-	503.33375918699994	7.289033333330001	M-H	C30H48O6	78.5	0.0	metab_5647	neg_2175	neg	49.7	3.949	0.010490000000000001	4.309	0.01445	3.9915313522300004	3.9461468211699997	3.9455566123400003	4.32521238168	4.30189629036	4.29877258909	3.95671054784	3.9535663892	3.9371726827099995	4.15587409794	4.10959139583	4.1063307568	4.24580667375
11-Hydroxy-12-Methyltetradecanoic Acid	-	0.008137	0.01881	1.2315	1.2316	0.8181	-0.2896	yes	down	B(i)	-	-	-	-	-	-	-	-	-	-	-	-	257.211446207	7.638183333330001	M-H	C15H30O3	53.2	0.0	metab_5549	neg_2076	neg	46.8	1.7409999999999999	0.134	2.128	0.02972	3.06343574463	2.90582037158	2.7957397346599997	2.1186993429700003	2.16139047068	2.1042270501	1.5874439855000002	1.83282364275	1.80328298249	2.62610213913	2.64305339797	2.0647407437400003	2.5878568155
Asi-222	3-beta-O-(4-氨基-4,6-二脱氧-beta-D-吡喃半乳糖基)洋地黄毒苷元二水合物	0.001326	0.00468	1.2309	1.2309	0.8708	-0.1996	yes	down	B(ii)	-	-	-	-	-	-	-	HMDB0260432	Lipids and lipid-like molecules	Steroids and steroid derivatives	Steroid lactones	-	564.314747574	6.082616666669999	M+FA-H	C29H45NO7	0.0	50.0	metab_4187	neg_690	neg	43.6	2.487	0.05666	2.8560000000000003	0.0563	2.20791404953	2.2087630101499998	2.20572762263	2.7967237428500002	2.9086586043700002	2.86323296389	2.43315994456	2.54621456454	2.48308847757	2.83104761242	2.78974911934	2.83015438232	3.20572180264
Pg(O-20:1/13:1)	-	0.005841	0.01435	1.2188	1.2187	1.1719	0.2288	yes	up	B(i)	-	-	-	-	-	-	-	-	-	-	-	-	736.547660934	8.665683333330001	M+NH4	C39H75O9P	36.0	0.0	metab_1411	pos_1462	pos	40.8	2.55	0.0219	2.176	0.1189	2.4073806434900002	2.3164562532299997	2.3609694426599996	2.26728079366	2.0413031105	2.21841434993	2.5475445938799997	2.57287646393	2.52926983678	2.63862381046	2.66307773082	2.63712092057	2.2244805314700002
Astromicin	阿司霉素	0.0009256000000000001	0.003628	1.2142	1.2142	0.8804	-0.1838	yes	down	B(ii)	C17708;_	-	-	-	-	-	-	HMDB0248678	Organic oxygen compounds	Organooxygen compounds	Carbohydrates and carbohydrate conjugates	55779-06-1;_	460.27324736	4.7331	M+CH3OH+Na	C17H35N5O6	0.0	53.4	metab_545	pos_553	pos	46.3	2.628	0.03683	2.985	0.05995	2.78820883856	2.72970146208	2.663041303	2.93150066576	2.97467189507	3.0499653802099997	2.6606114394200002	2.63650848099	2.58827641879	2.85428954019	2.93704537496	2.88568257278	2.6298047076400004
1-(2-Thienyl)-1-Heptanone	-	0.0036829999999999996	0.01006	1.2094	1.2093	0.8148	-0.2956	yes	down	B(ii)	-	-	-	-	-	-	-	HMDB0040241	Organic oxygen compounds	Organooxygen compounds	Carbonyl compounds	30711-40-1	219.082082047	1.1420000000000001	M+Na	C11H16OS	0.0	67.5	metab_151	pos_153	pos	49.5	1.601	0.09095	1.965	0.049210000000000004	0.959581164147	0.993319118644	0.989038372782	1.91055506034	2.00678264679	1.9765343159	1.69747354467	1.51670966683	1.5895229817200003	2.08301465943	2.09877155091	2.19495227658	1.67812844383
Ent-16B,19-Kauranediol 19-Acetate	-	0.00025699999999999996	0.00149	1.2078	1.2078	1.1131	0.1546	yes	up	B(ii)	-	-	-	-	-	-	-	HMDB0036801	Lipids and lipid-like molecules	Prenol lipids	Diterpenoids	30320-70-8	403.282530492	7.63191666667	M+CH3OH+Na	C22H36O3	0.0	52.1	metab_2338	pos_2421	pos	47.4	3.4339999999999997	0.01323	3.085	0.04763	2.9217549837299996	2.87549110079	2.9360128574	3.0304016261	3.1096687777999996	3.11579419617	3.42452444163	3.4493055306400002	3.42887532598	3.2455483863200003	3.23835559611	3.23877766421	3.35186157584
Sm(12:0_2O/30:8)	-	0.03883	0.06548999999999999	1.2051	1.2052	0.8114	-0.3015	yes	down	B(i)	-	-	-	-	-	-	-	-	-	-	-	-	823.566203555	6.88296666667	M+Na	C47H81N2O6P	50.3	0.0	metab_893	pos_914	pos	40.0	1.768	0.2226	2.1790000000000003	0.07522999999999999	2.31160544017	2.3936234181400002	2.14705389705	2.12034408286	2.2634612546	2.1517048606099998	1.53653119479	1.7857484370099999	1.9806092461400002	2.25274370794	2.33717990158	1.8448157207799998	2.05416119446
Deoxycholylalanine	脱氧胆酰丙氨酸	1.18e-05	0.00018680000000000001	1.2009999999999998	1.2009999999999998	1.0828	0.1148	yes	up	B(ii)	-	-	-	-	-	-	-	HMDB0242412	Not Available	Not Available	Not Available	-	468.30654918	6.9684666666699995	M+Na-H2O	C27H45NO5	0.0	57.3	metab_915	pos_937	pos	49.3	4.47	0.001232	4.128	0.02216	3.88999271238	3.84518526319	3.8696037646199994	4.10924352475	4.1526373661100004	4.1231115348100005	4.4700381492500005	4.47086322602	4.46844008324	3.9140061245599997	3.9181164692	3.8715346917400004	4.2933656291
Pe(19:1(9Z)/0:0)	-	1.797e-06	6.139e-05	1.1978	1.1978	1.0727	0.1012	yes	up	B(i)	-	-	-	-	-	-	-	LMGP02050019	-	-	-	--	494.322669927	7.09845	M+H	C24H48NO7P	42.2	0.0	metab_2525	pos_2614	pos	44.9	5.003	0.011940000000000001	4.664	0.006817	4.415244798480001	4.40673430879	4.44293669413	4.65564644737	4.66758470125	4.6673198608	5.00982039334	4.98878444837	5.00909960429	4.434842474230001	4.4001344324	4.40061165777	4.718059473319999
Prostaglandin E2 Methyl Ester	-	0.001097	0.0040880000000000005	1.197	1.1971	0.8634	-0.2119	yes	down	B(ii)	-	-	-	-	-	-	-	HMDB0256853	Lipids and lipid-like molecules	Fatty Acyls	Eicosanoids	-	349.233842972	7.43593333333	M+H-H2O	C21H34O5	0.0	42.6	metab_1043	pos_1073	pos	42.1	2.2	0.03306	2.548	0.06358	2.4538361945099996	2.46007130248	2.58834882853	2.50078205334	2.5231887036000002	2.6203888495900003	2.16240832128	2.2226702049	2.21611728528	1.9677911544	1.81584591933	1.6777628875600001	1.57314908459
Ce(Pgd2)	-	0.035160000000000004	0.06034	1.1889	1.189	0.8461	-0.2411	yes	down	B(ii)	-	-	-	-	-	-	-	HMDB0290214	Not Available	Not Available	Not Available	-	701.548040237	9.276233333330001	M-H2O-H	C47H76O5	0.0	53.7	metab_4856	neg_1375	neg	43.2	2.177	0.1951	2.573	0.0997	2.1931806832	2.05519661176	2.13256953099	2.45755307066	2.63356239705	2.62672663708	2.09201740962	2.39971785992	2.03815798465	2.32464336368	2.3426450726900003	2.49027946497	2.09056133071
3'-Deoxyinosine	3 ' -脱氧肌苷	1.527e-06	5.545e-05	1.1819	1.1819	0.8966	-0.1575	yes	down	B(ii)	-	-	-	-	-	-	-	HMDB0246093	Nucleosides, nucleotides, and analogues	Purine nucleosides	Purine 3''-deoxyribonucleosides	-	251.078008097	3.33078333333	M-H	C10H12N4O4	0.0	70.5	metab_3962	neg_458	neg	52.6	2.861	0.01124	3.1910000000000003	0.006236	2.9637077625800003	2.9515726209400004	2.95350867878	3.18389837421	3.19569777759	3.1932975249599997	2.84808016411	2.86529577332	2.86920193931	2.8265119518	2.82014173119	2.8170477474799998	2.77134264996
Lpg(O-26:6)	-	2.507e-07	2.17e-05	1.1811	1.1811	0.9243	-0.1136	yes	down	B(i)	-	-	-	-	-	-	-	-	-	-	-	-	599.368778731	5.9867	M+H	C32H55O8P	57.0	0.0	metab_692	pos_706	pos	45.9	4.0280000000000005	0.008076999999999999	4.3580000000000005	0.0011710000000000002	4.59637805536	4.60155183333	4.60143904333	4.3579881040699995	4.35843682796	4.3562226345	4.0262625559	4.02111121138	4.0369457547600005	4.14663245943	4.13350187609	4.14831354058	4.05344292334
Phorbol 12-Myristate 13-Acetate	12-肉豆蔻酸-13-乙酸佛波酯	0.0229	0.04245	1.1781	1.1782	1.2688	0.3435	yes	up	B(ii)	C05151;_	-	-	map04613	Neutrophil extracellular trap formation	Organismal Systems	Immune system	HMDB0244744	Lipids and lipid-like molecules	Prenol lipids	Diterpenoids	16561-29-8;_	599.391996856	7.66125	M+H-H2O	C36H56O8	0.0	75.5	metab_1123	pos_1157	pos	47.5	1.77	0.09921	1.395	0.1511	1.2878271672700001	1.6413015647	1.43350778447	1.56888118785	1.32558700399	1.29199066624	1.8842109300999998	1.72550666223	1.7017244854499998	1.56909643787	1.6643037677	1.5130995057499999	1.280959818
Hexcer(21:1_2O/13:1_O)	-	0.004241	0.0112	1.1777	1.1777	0.8342	-0.2615	yes	down	B(i)	-	-	-	-	-	-	-	-	-	-	-	-	758.53959958	8.98258333333	M+FA-H	C40H75NO9	65.1	0.0	metab_5263	neg_1789	neg	48.6	1.7409999999999999	0.09661	2.0869999999999997	0.03368	2.3147755408900004	2.29097494035	2.3299069486	2.04916399528	2.1132723549400003	2.09912325006	1.68991083937	1.85265266442	1.68106488908	2.1462299932900004	1.9954659528599998	2.0330325629700003	2.26429934416
Lpg(14:0)	-	4.7799999999999996e-05	0.0004763999999999999	1.1728	1.1727	0.8953	-0.1596	yes	down	B(i)	-	-	-	-	-	-	-	LMGP04050012	-	-	-	--	455.240145761	11.72275	M-H	C20H41O9P	41.7	0.0	metab_4941	neg_1463	neg	45.0	2.7960000000000003	0.02445	3.123	0.0177	2.9101745814099997	2.8975297282700003	2.9085062115299998	3.1027800089599995	3.1359886287900003	3.1300030472	2.82027716179	2.7975315215599994	2.77140744605	2.90196620772	2.8717644832499998	2.9049943573699997	2.8964697576700003
Fahfa(2:0/23:0)	-	0.0052439999999999995	0.01321	1.1659	1.1659	0.902	-0.1488	yes	down	B(i)	-	-	-	-	-	-	-	-	-	-	-	-	411.346125627	9.15225	M-H	C25H48O4	66.2	0.0	metab_4838	neg_1357	neg	51.4	3.138	0.1017	3.4789999999999996	0.03337	3.6871502016199993	3.69556784631	3.66318208936	3.44083014624	3.4933893259699995	3.5027299502199996	3.13596836393	3.2402296974500002	3.03692250645	3.08616382998	3.1582069012800003	3.18050853276	3.44373924112
Naglyser(22:0/10:0)	-	0.0007819	0.003196	1.1611	1.161	0.8749	-0.1929	yes	down	B(i)	-	-	-	-	-	-	-	-	-	-	-	-	699.519007352	8.96775	M+FA-H	C37H70N2O7	55.6	0.0	metab_5266	neg_1792	neg	46.8	2.279	0.04469	2.605	0.04217	1.87828421426	1.90461116871	1.8643673473	2.6528333751299997	2.58932812875	2.57301025458	2.3295479576	2.2648065491	2.24382091096	2.57482818177	2.45454630144	2.52319803624	2.24502818812
Met His Phe	甲硫氨酸 组氨酸 苯丙氨酸	5.466e-05	0.0005133	1.1583	1.1582	0.8768	-0.1897	yes	down	B(i)	-	-	-	-	-	-	-	-	-	-	-	-	434.18760343300005	2.36691666667	M+H	C20H27N5O4S	53.1	0.0	metab_2963	pos_3083	pos	45.5	2.27	0.027839999999999997	2.589	0.01239	2.27095078397	2.26794402993	2.29074648007	2.6032271123900004	2.58334036683	2.5804754054299996	2.27682177781	2.2399345308900003	2.29449000918	2.35901042875	2.32383750783	2.33160968257	2.3220823554299996
Chenodeoxycholylalanine	鹅去氧胆酰丙氨酸	0.003991	0.0107	1.1543	1.1544	0.8798	-0.1847	yes	down	B(ii)	-	-	-	-	-	-	-	HMDB0242390	Lipids and lipid-like molecules	Steroids and steroid derivatives	Bile acids, alcohols and derivatives	-	444.310559552	7.8345	M-H2O-H	C27H45NO5	0.0	53.5	metab_5501	neg_2028	neg	45.5	2.431	0.07879	2.763	0.055760000000000004	2.49363163571	2.55116525593	2.4521890445500003	2.75448788808	2.7121562558599996	2.82266530788	2.3475880683700003	2.44218379414	2.50401991593	2.5121688974	2.56034229805	2.64419014314	2.58278199974
3-Alpha-Androstanediol Glucuronide	-	0.028419999999999997	0.05057	1.1532	1.153	0.8809	-0.183	yes	down	B(ii)	-	-	-	-	-	-	-	HMDB0010339	Alkaloids and derivatives	Morphinans	Not Available	_;	467.26284328800006	6.111616666669999	M-H	C25H40O8	0.0	51.9	metab_4193	neg_696	neg	44.2	2.7060000000000004	0.1771	3.072	0.06485	1.2556643372299998	1.5480627555500002	1.34589530542	2.9976985527999997	3.11850270893	3.0989782089099998	2.81385949376	2.50196458455	2.80326855021	2.8888432602200003	2.8613051054	2.84116557999	2.966710392
N-Oleoyl Aspartic Acid	-	0.02204	0.04111	1.148	1.148	0.8661	-0.2073	yes	down	B(ii)	-	-	-	-	-	-	-	HMDB0241956	Not Available	Not Available	Not Available	-	362.270896524	7.011633333330001	M+H-2H2O	C22H39NO5	0.0	51.9	metab_920	pos_943	pos	44.7	2.2969999999999997	0.1183	2.6519999999999997	0.1209	2.40039623133	2.66722767358	2.38144187383	2.51905695532	2.7556060719200004	2.68060760609	2.1817200032599997	2.41801687105	2.2903325016900005	2.10707578752	2.08049811255	1.9483800520099996	2.61746198086
Madurastatin B2	-	8.409e-06	0.000151	1.1428	1.1428	1.0821	0.1138	yes	up	B(i)	-	-	-	-	-	-	-	-	-	-	-	-	206.045784945	1.2659166666700001	M-H2O-H	C10H11NO5	69.1	0.0	metab_6259	neg_2814	neg	52.4	4.073	0.01157	3.764	0.014369999999999999	4.2083396639499995	4.2149718474	4.21986666751	3.75452428431	3.78043412671	3.7566978901199994	4.07065594352	4.06263113389	4.08544444089	4.19718531418	4.19552100625	4.18716568694	3.94629884643
Fahfa(11:0/18:3)	-	6.396e-05	0.0005652	1.1425	1.1425	0.9181	-0.1233	yes	down	B(i)	-	-	-	-	-	-	-	-	-	-	-	-	507.364741874	7.878166666669999	M+FA-H	C29H50O4	47.3	0.0	metab_5488	neg_2015	neg	43.8	3.475	0.02129	3.785	0.02235	3.5691645478400003	3.5666435642300005	3.5107051977800006	3.8107545228900004	3.76928051671	3.77557805573	3.4533177820599996	3.47597937941	3.4958582368	3.64968121815	3.68784312005	3.68550700361	3.7754407345099996
2-(5,8-Tetradecadienyl)Cyclobutanone	-	6.338000000000001e-07	3.343e-05	1.1404	1.1404	1.067	0.0935	yes	up	B(ii)	-	-	-	-	-	-	-	HMDB0037519	Organic oxygen compounds	Organooxygen compounds	Carbonyl compounds	152245-81-3	263.235993483	7.77825	M+H	C18H30O	0.0	50.8	metab_1158	pos_1195	pos	47.6	4.906000000000001	0.00575	4.598	0.007684999999999999	4.5897879164	4.60182692227	4.5711897408099995	4.60342197251	4.602034967	4.58947257256	4.89986472128	4.9113606469	4.90533478921	4.71442187674	4.70841208202	4.72298420228	4.69528141813
16-Hydroxygypsogenic Acid	-	1.053e-07	1.305e-05	1.1398	1.1398	0.9325	-0.1008	yes	down	B(i)	-	-	-	-	-	-	-	-	-	-	-	-	501.319653181	7.55751666667	M-H	C30H46O6	44.6	0.0	metab_4511	neg_1029	neg	45.9	4.229	0.005246	4.535	0.003146	4.3317929380599995	4.3269044366500005	4.31978907393	4.53198573874	4.53824730751	4.53565512297	4.23454708756	4.2249081234800006	4.22613801571	4.46093886092	4.45651842229	4.45067375389	4.57582912613
Gondoic Acid	-	0.0005669	0.002532	1.1385	1.1384	0.8757	-0.1914	yes	down	B(i)	C16526	Lipids	Fatty acids	map01040	Biosynthesis of unsaturated fatty acids	Metabolism	Lipid metabolism	HMDB0002231	Lipids and lipid-like molecules	Fatty Acyls	Fatty acids and conjugates	5561-99-9	355.28359970599996	8.68811666667	M+FA-H	C20H38O2	47.6	0.0	metab_5307	neg_1833	neg	44.7	2.206	0.038239999999999996	2.519	0.038360000000000005	2.7179904094700005	2.62313900552	2.66701068208	2.51557552353	2.5582534193599997	2.48169393421	2.2167482122499997	2.1641507139200002	2.23853150795	2.27693776002	2.19829880748	2.26544621386	2.5723588769799997
Inosine	肌苷	5.438e-05	0.0005121	1.1382	1.1381	0.9172	-0.1248	yes	down	B(i)	C00294;_	-	-	map01100;map02010;map01232;map00230	Metabolic pathways;ABC transporters;Nucleotide metabolism;Purine metabolism	Metabolism;Environmental Information Processing;Metabolism;Metabolism	Global and overview maps;Membrane transport;Global and overview maps;Nucleotide metabolism	HMDB0000195;HMDB0247301;PW_C000127	Nucleosides, nucleotides, and analogues	Purine nucleosides	Not Available	58-63-9;_	267.07303488	1.2585833333299998	M-H	C10H12N4O5	58.6	0.0	metab_6264	neg_2819	neg	49.5	3.41	0.02748	3.718	0.0104	3.4137623129400003	3.4047781598299998	3.42912459796	3.7084989063699996	3.7290976140699996	3.7163584725199996	3.40543196037	3.3856633922799997	3.4399645698300003	3.6099805940199996	3.60707020861	3.57183662574	3.3740223027900003
L-Serine	L-丝氨酸	5.8099999999999996e-05	0.0005367999999999999	1.1332	1.1332	0.8797	-0.1849	yes	down	B(ii)	C00065	Peptides	Amino acids	map01100;map00564;map04978;map01200;map00920;map01240;map00600;map00270;map02010;map01230;map00970;map04974;map00470;map00260;map04071;map00630;map05230	Metabolic pathways;Glycerophospholipid metabolism;Mineral absorption;Carbon metabolism;Sulfur metabolism;Biosynthesis of cofactors;Sphingolipid metabolism;Cysteine and methionine metabolism;ABC transporters;Biosynthesis of amino acids;Aminoacyl-tRNA biosynthesis;Protein digestion and absorption;D-Amino acid metabolism;Glycine, serine and threonine metabolism;Sphingolipid signaling pathway;Glyoxyl…	Metabolism;Metabolism;Organismal Systems;Metabolism;Metabolism;Metabolism;Metabolism;Metabolism;Environmental Information Processing;Metabolism;Genetic Information Processing;Organismal Systems;Metabolism;Metabolism;Environmental Information Processing;Metabolism;Human Diseases	Global and overview maps;Lipid metabolism;Digestive system;Global and overview maps;Energy metabolism;Global and overview maps;Lipid metabolism;Amino acid metabolism;Membrane transport;Global and overview maps;Translation;Digestive system;Metabolism of other amino acids;Amino acid metabolism;Signal transduction;Carbohydrate metabolism;Cancer: overview	HMDB0000187	Organic acids and derivatives	Carboxylic acids and derivatives	Amino acids, peptides, and analogues	56-45-1	104.035232826	1.18276666667	M-H	C3H7NO3	0.0	90.3	metab_3710	neg_201	neg	57.0	2.23	0.02872	2.535	0.007285	2.19418338685	2.23886835228	2.2087344126299997	2.53648741299	2.527513449	2.5419410140900003	2.19772759562	2.24086929483	2.25214136317	2.2672642616900003	2.32208718411	2.3412834080200002	2.38694032752
Demissidine	垂茄次碱	0.0002681	0.0015300000000000001	1.1305	1.1304	0.907	-0.1408	yes	down	B(ii)	C17735;_	-	-	-	-	-	-	HMDB0303382	Lipids and lipid-like molecules	Steroids and steroid derivatives	Steroid lactones	_;	463.339429213	8.10298333333	M-H	C28H48O5	0.0	58.0	metab_5417	neg_1944	neg	45.5	2.985	0.029939999999999998	3.2910000000000004	0.03195	3.4562257674300003	3.4273663684900004	3.4225275759	3.3275846733599996	3.27078819772	3.2738182262700004	3.0074133158	2.95097309472	2.9965343959400004	3.4250082449	3.4362962319699997	3.46672835574	3.28632700432
Adenosine	腺苷	0.04413	0.07266	1.1246	1.1247	1.2026	0.2661	yes	up	B(i)	C00212;_	Nucleic acids;-	Nucleosides;-	map01100;map04024;map00230;map02010;map01232;map04270;map05012;map04080;map04923;map04924;map04022;map05034;map04071;map05032	Metabolic pathways;cAMP signaling pathway;Purine metabolism;ABC transporters;Nucleotide metabolism;Vascular smooth muscle contraction;Parkinson disease;Neuroactive ligand-receptor interaction;Regulation of lipolysis in adipocytes;Renin secretion;cGMP-PKG signaling pathway;Alcoholism;Sphingolipid signaling pathway;Morphine addiction	Metabolism;Environmental Information Processing;Metabolism;Environmental Information Processing;Metabolism;Organismal Systems;Human Diseases;Environmental Information Processing;Organismal Systems;Organismal Systems;Environmental Information Processing;Human Diseases;Environmental Information Processing;Human Diseases	Global and overview maps;Signal transduction;Nucleotide metabolism;Membrane transport;Global and overview maps;Circulatory system;Neurodegenerative disease;Signaling molecules and interaction;Endocrine system;Endocrine system;Signal transduction;Substance dependence;Signal transduction;Substance dependence	HMDB0000050;HMDB0247583;PW_C000034	Nucleosides, nucleotides, and analogues	Purine nucleosides	Not Available	58-61-7;_	268.103003875	1.41865	M+H	C10H13N5O4	36.9	0.0	metab_420	pos_427	pos	44.6	2.155	0.1489	1.7919999999999998	0.1574	2.8898143487700003	2.89434726329	2.8919192728900005	1.7599240223099997	1.96306988863	1.6531292853100001	2.2728975842400003	2.20387746667	1.98758945896	2.61627313888	2.59152797316	2.5622744489500002	2.1488470093000003
Deoxycholylcitrulline	脱氧胆酰瓜氨酸	0.04094	0.06837	1.1202	1.1203	1.2346	0.304	yes	up	B(ii)	-	-	-	-	-	-	-	HMDB0242436	Not Available	Not Available	Not Available	-	514.366994387	8.43586666667	M+H-2H2O	C30H51N3O6	0.0	50.8	metab_1351	pos_1399	pos	42.9	1.879	0.133	1.5219999999999998	0.1597	1.38696671484	1.6508069084399999	1.3765406439399999	1.41381890178	1.7056805971200002	1.44749600726	1.9933407408900001	1.9114735410099999	1.7331415666699999	1.5121801153299999	1.40886003773	1.94116634727	1.39502604769
Pregnene	孕烯	0.008765	0.01989	1.1192	1.1193	1.1059	0.1453	yes	up	B(ii)	-	-	-	-	-	-	-	HMDB0256758	Lipids and lipid-like molecules	Steroids and steroid derivatives	Pregnane steroids	-	304.298712324	8.918016666669999	M+NH4	C21H34	0.0	92.5	metab_1969	pos_2036	pos	53.6	3.3510000000000004	0.0999	3.03	0.05919	3.30855656403	3.05386062821	3.1865699481200003	3.09735929231	2.98484203602	3.00924320593	3.4580260056400003	3.26017268018	3.33496175903	3.0879787562199996	3.01379138657	3.0775951246599997	3.3543138383
(E)-3,10-Dihydroxy-12-Methoxy-4,9-Dimethyl-12-Oxododec-6-Enoic Acid	-	2.151e-06	6.794e-05	1.1189	1.1188	0.9286	-0.1069	yes	down	B(i)	-	-	-	-	-	-	-	-	-	-	-	-	301.164847765	1.3404166666700001	M-H	C15H26O6	48.8	0.0	metab_3861	neg_356	neg	48.1	3.835	0.009623	4.13	0.008059	3.9907793442300004	3.9929378169699996	4.00665641124	4.12388307745	4.12804038261	4.1394478893599995	3.83078676023	3.8274509281599998	3.8455341942900003	4.22613647746	4.22628338947	4.23673878598	4.17979207416
Pseudouridine	假尿苷	6.94e-05	0.0005972	1.1186	1.1186	0.9178	-0.1238	yes	down	B(i)	C02067	-	-	map00240;map01100	Pyrimidine metabolism;Metabolic pathways	Metabolism;Metabolism	Nucleotide metabolism;Global and overview maps	HMDB0000767	Nucleosides, nucleotides, and analogues	Nucleoside and nucleotide analogues	Not Available	1445-07-4	243.06210576200002	1.2434166666700002	M-H	C9H12N2O6	42.7	0.0	metab_6283	neg_2839	neg	46.2	3.3139999999999996	0.02417	3.611	0.01813	3.4628453383599997	3.48214782641	3.4587699785900003	3.5936301318300004	3.62984595511	3.6103272447099997	3.29146302484	3.3106124310900005	3.33948160202	3.4558909190400002	3.4739351802	3.45444741919	3.35901109092
Lipoxin A4	脂氧素A4	0.0003932	0.0019489999999999998	1.1164	1.1164	1.0739	0.1029	yes	up	B(i)	C06314	-	-	map00590;map01100;map04080;map05145	Arachidonic acid metabolism;Metabolic pathways;Neuroactive ligand-receptor interaction;Toxoplasmosis	Metabolism;Metabolism;Environmental Information Processing;Human Diseases	Lipid metabolism;Global and overview maps;Signaling molecules and interaction;Infectious disease: parasitic	HMDB0004385;LMFA03040001	Lipids and lipid-like molecules	Fatty Acyls	Eicosanoids	89663-86-5;	351.219716994	9.743383333330002	M-H	C20H32O5	42.0	0.0	metab_5199	neg_1724	neg	45.4	4.345	0.04455	4.046	0.01575	3.6994180764499998	3.6179857284500003	3.72891728833	4.04741064719	4.02921034986	4.06056724752	4.34236942833	4.30150419056	4.390497334619999	4.28948537196	4.2201860480599995	4.24587360651	4.02894448675
Lpe(O-18:2)	-	0.0033439999999999998	0.009362	1.1134	1.1133	0.8979	-0.1553	yes	down	B(i)	-	-	-	-	-	-	-	-	-	-	-	-	925.601972386	7.769	2M-H	C23H46NO6P	39.6	0.0	metab_4570	neg_1088	neg	46.2	2.71	0.06977	3.0180000000000002	0.04881	1.15349623016	1.494386379	1.15145100807	2.9759424758499997	3.07128812112	3.0054393530400003	2.70329435212	2.64437095415	2.7833821436400004	1.25746748656	1.25943661017	1.27067699318	3.1474785707499997
Arabinosylhypoxanthine	阿拉伯糖基次黄嘌呤	0.0009993	0.003829	1.111	1.1109	0.9029	-0.1473	yes	down	B(ii)	-	-	-	-	-	-	-	HMDB0003040	Nucleosides, nucleotides, and analogues	Purine nucleosides	Not Available	7013-16-3	267.073559616	2.37501666667	M-H	C10H12N4O5	0.0	42.2	metab_6125	neg_2678	neg	46.8	2.781	0.04517	3.08	0.03973	2.6468865417	2.70961044276	2.6736827733400004	3.0698761773000003	3.1240984343799996	3.0466758332099997	2.8182666417199997	2.7942183597500003	2.73082853274	2.9648209473400002	3.0557889900800004	2.9152095831000002	2.73936613297
1B,3A,7A-Trihydroxy-5B-Cholanoic Acid	-	4.986e-05	0.0004878	1.1091	1.1091	0.9411	-0.0876	yes	down	B(i)	-	-	-	-	-	-	-	HMDB0000414	Lipids and lipid-like molecules	Steroids and steroid derivatives	Bile acids, alcohols and derivatives	99598-04-6	815.5680098089999	6.309266666669999	2M-H	C24H40O5	49.0	0.0	metab_5864	neg_2404	neg	48.9	4.662	0.02636	4.954	0.00707	5.04170002704	5.01770742122	5.02628745084	4.9506753311	4.95012038746	4.962634603080001	4.64445996365	4.6501106298699995	4.69267964659	4.97256881109	4.97779890132	4.971491642709999	4.781684739569999
Buagafuran	布格呋喃	5.492e-07	3.138e-05	1.1086	1.1086	1.0778	0.1081	yes	up	B(ii)	-	-	-	-	-	-	-	HMDB0249417	Lipids and lipid-like molecules	Prenol lipids	Sesquiterpenoids	-	263.235563124	8.11973333333	M+H	C18H30O	0.0	44.1	metab_2204	pos_2279	pos	44.4	4.016	0.001637	3.7260000000000004	0.008595	3.64374050981	3.70459173134	3.6464234095999997	3.7261856847000003	3.7345476305900003	3.7173588528800003	4.01783351079	4.01655780574	4.01458406019	3.9253196959500003	3.8875627535	3.97353882105	3.97706215013
Bufalin	蟾蜍灵	0.0257	0.046560000000000004	1.1079999999999999	1.1081	0.8645	-0.2101	yes	down	B(i)	C16922;_	Steroids;-	24-Carbon atoms;-	-	-	-	-	-;HMDB0249428;LMST01130001	Lipids and lipid-like molecules	Steroids and steroid derivatives	Steroid lactones	465-21-4;_;	385.235438948	6.79073333333	M-H	C24H34O4	35.9	0.0	metab_4323	neg_833	neg	40.7	2.137	0.1591	2.472	0.051629999999999995	2.2631092230400003	2.06851031253	2.0770383617099997	2.51501568725	2.48524983033	2.41450379537	1.96061788322	2.2699481419	2.1801343929700003	2.08442286226	1.83224562565	1.9530348945299998	2.09281210553
15-Hydroxy-11Alpha,9Alpha-(Epoxymethano)Prosta-5,13-Dienoic Acid	-	0.01081	0.02345	1.1042	1.1042	0.9119	-0.1331	yes	down	B(ii)	-	-	-	-	-	-	-	HMDB0244668	Lipids and lipid-like molecules	Fatty Acyls	Eicosanoids	-	349.23796423699997	6.8344	M-H	C21H34O4	0.0	50.2	metab_5750	neg_2283	neg	45.9	3.26	0.1082	3.575	0.05459	3.29039332848	3.1539472527099996	3.38414079841	3.52524395494	3.5653661205500002	3.6332453442699997	3.38131411267	3.22356701333	3.17417345247	3.5500161919499997	3.50321610758	3.5455879087800004	3.7444989541800004
(S)-9-Hydroxy-10-Undecenoic Acid	-	0.02707	0.04865	1.1041	1.1041	0.862	-0.2143	yes	down	B(ii)	-	-	-	-	-	-	-	HMDB0032662	Organic acids and derivatives	Hydroxy acids and derivatives	Medium-chain hydroxy acids and derivatives	_;	245.13822051	4.56736666667	M+FA-H	C11H20O3	0.0	43.0	metab_6062	neg_2614	neg	44.8	2.086	0.07128	2.42	0.1538	2.13333865682	1.93025914788	1.9209569233900001	2.54885642216	2.2495210455200003	2.46083332394	2.16628346166	2.06217397933	2.02988409032	2.19724520216	2.26022230459	2.2052348902900003	2.4239826329799996
Pe-Cer(24:3_2O/14:0)	-	0.02175	0.04066	1.1031	1.1031	0.8575	-0.2218	yes	down	B(i)	-	-	-	-	-	-	-	-	-	-	-	-	757.5459608580001	9.26891666667	M+FA-H	C40H77N2O6P	36.8	0.0	metab_5223	neg_1749	neg	41.3	1.974	0.1492	2.302	0.04326	2.1653057814500003	2.0954675034599997	2.14798899056	2.25477089439	2.34005533863	2.3100499649	1.9481812750099998	2.13458301055	1.83951368942	2.07079527034	1.9887526123599997	2.28272129792	2.03117972785
Chenodeoxycholic Acid 3-Sulfate	-	0.033389999999999996	0.057839999999999996	1.1029	1.103	1.1404	0.1895	yes	up	B(i)	-	-	-	-	-	-	-	HMDB0002586;LMST05020024	Lipids and lipid-like molecules	Steroids and steroid derivatives	Bile acids, alcohols and derivatives	59132-32-0;	493.22212868800005	7.09305	M+Na-2H	C24H40O7S	54.6	0.0	metab_5690	neg_2219	neg	44.3	2.7539999999999996	0.01192	2.415	0.184	3.20029258768	3.09797327293	3.06358031917	2.60148629381	2.23354132634	2.41016482508	2.75059850625	2.76742150052	2.7443724472099995	2.9616345796499997	2.9246212050300002	3.0191637165900005	2.3842141286
Cyclo(Arg-Gly-Asp-D-Phe-Val)	环（Arg-Gly-Asp-D-Phe-Val）	0.0001475	0.001006	1.1024	1.1024	1.1089	0.1491	yes	up	B(ii)	-	-	-	-	-	-	-	HMDB0250680	Organic acids and derivatives	Carboxylic acids and derivatives	Amino acids, peptides, and analogues	-	575.293344913	1.36715	M+H	C26H38N8O7	0.0	47.2	metab_3044	pos_3166	pos	43.7	2.944	0.024480000000000002	2.655	0.0259	2.8646217984500004	2.75836917827	2.70066397799	2.68461678387	2.64025229412	2.6392782013	2.9651418615900003	2.95088256746	2.91745702161	2.8290572634299997	2.8905514447099994	2.8975597309900003	2.80483726945
His-Arg-Lys	-	1.109e-05	0.0001802	1.0989	1.0988	1.075	0.1044	yes	up	B(i)	-	-	-	-	-	-	-	-	-	-	-	-	877.528432586	7.13655	2M-H	C18H33N9O4	64.2	0.0	metab_4400	neg_917	neg	49.7	4.0969999999999995	0.004197	3.8110000000000004	0.01781	4.17904031622	4.16801545523	4.17054851143	3.82921397679	3.7936261160400004	3.8102199453300005	4.098479125430001	4.09206847742	4.0999665835900005	3.9701954646499997	3.9965529890300004	3.9622345196300004	4.01101914639
Phe-His-Met	-	0.0006178	0.0026899999999999997	1.0949	1.0949	0.9261	-0.1107	yes	down	B(i)	-	-	-	-	-	-	-	-	-	-	-	-	468.14912780699996	1.2434166666700002	M+Cl	C20H27N5O4S	65.8	0.0	metab_3807	neg_299	neg	50.6	3.6239999999999997	0.03587	3.9130000000000003	0.03664	3.2061003154400005	3.20260728957	3.26165759399	3.87371675737	3.9204343251699996	3.9459667154000004	3.61505238735	3.59429301014	3.6641415369800003	3.8232651337699997	3.8137635715900005	3.81697633195	3.88000921194
5B-Cholestane-3A,7A,12A,23R,25-Pentol	-	0.01599	0.031869999999999996	1.0942	1.0942	1.1964	0.2587	yes	up	B(ii)	C01571;_	Lipids;-	Fatty acids;-	map01100;map00061	Metabolic pathways;Fatty acid biosynthesis	Metabolism;Metabolism	Global and overview maps;Lipid metabolism	HMDB0000513	Lipids and lipid-like molecules	Fatty Acyls	Fatty acids and conjugates	59906-14-8;	417.333387893	8.5322	M+H-2H2O	C27H48O5	0.0	76.6	metab_1377	pos_1427	pos	48.5	1.925	0.03796	1.609	0.131	2.18218167045	2.2994327808099997	2.2539244991599996	1.5712375269299999	1.7551531126400002	1.50155378055	1.9442746896	1.9497830726499998	1.88144720949	1.43153143471	1.68198055491	0.65064693483	2.03320212635
7-Ketolithocholic Acid	7-酮基石胆酸	0.0002982	0.001641	1.0928	1.0927	0.9359	-0.0956	yes	down	B(i)	-	-	-	-	-	-	-	HMDB0000467	Lipids and lipid-like molecules	Steroids and steroid derivatives	Bile acids, alcohols and derivatives	4651-67-6	435.273387627	6.16926666667	M+FA-H	C24H38O4	85.8	0.0	metab_5878	neg_2418	neg	52.4	4.1739999999999995	0.03499	4.46	0.02338	3.8909733802999997	3.9462374440599994	3.86960736889	4.4464415303400004	4.4872544562300005	4.44709685809	4.1889210511699995	4.13443122238	4.1996910239	4.37228315356	4.31995622897	4.32202053939	4.4391622294
(R)-(+)-2-Pyrrolidone-5-Carboxylic Acid	-	0.001295	0.0046	1.0887	1.0886	0.924	-0.114	yes	down	B(i)	-	-	-	-	-	-	-	-	-	-	-	-	130.048529265	1.2009999999999998	M+H	C5H7NO3	84.7	0.0	metab_218	pos_220	pos	53.7	3.516	0.05246	3.805	0.03315	3.6604737865300008	3.6903433342300005	3.60873177644	3.8360770216900004	3.7699965634699995	3.80768264511	3.50306731765	3.47171912995	3.5741067006400002	3.6070003707300002	3.59476042215	3.64621226241	3.50841858676
Sl(18:2_O/26:3)	-	0.001258	0.0045049999999999995	1.0867	1.0868	0.9179	-0.1237	yes	down	B(i)	-	-	-	-	-	-	-	-	-	-	-	-	778.565419256	9.02691666667	M+Cl, M+FA-H	C44H79NO5S	70.7	0.0	metab_6579	neg_3136	neg	50.7	3.207	0.05495	3.4939999999999998	0.02727	3.3157853389499996	3.3003234549799996	3.3226316697099993	3.48200591328	3.4746539429500003	3.52512727164	3.16801084621	3.2696423122500002	3.1826154948500003	3.64623440947	3.59954929998	3.61339761736	3.5545472389599997
3,4-Dimethyl-5-Propyl-2-Furanpentadecanoic Acid	-	0.003775	0.01025	1.0861	1.0859999999999999	0.9061	-0.1422	yes	down	B(ii)	-	-	-	-	-	-	-	HMDB0112080	Lipids and lipid-like molecules	Fatty Acyls	Fatty acids and conjugates	180346-59-2	359.29557731	8.59995	M-H2O-H	C24H42O3	0.0	52.5	metab_4766	neg_1285	neg	46.6	2.8280000000000003	0.08227999999999999	3.1210000000000004	0.01695	2.82019198792	2.81587136798	2.79822789713	3.12387235907	3.1369164167	3.1032991926499998	2.9139716157700004	2.82045077964	2.74994961934	2.8246090753299997	2.7591803219	2.95365627343	3.0479045368700004
Val-Asp	-	0.01705	0.03361	1.0857	1.0858	0.8881	-0.1712	yes	down	B(i)	-	-	-	-	-	-	-	HMDB0029123	Organic acids and derivatives	Carboxylic acids and derivatives	Amino acids, peptides, and analogues	20556-16-5	231.098339175	1.22841666667	M-H	C9H16N2O5	49.6	0.0	metab_6305	neg_2861	neg	47.9	2.476	0.1311	2.7880000000000003	0.04124	2.5877910167200002	2.62317130746	2.5421223149000003	2.7921822711299997	2.82668655274	2.74454936041	2.32523670856	2.5663872158700003	2.53515192193	2.65222582628	2.6862619136	2.59866993102	2.31213916047
Dehydrotumulosic Acid	-	4.861e-07	2.925e-05	1.0853	1.0852	0.9366	-0.0945	yes	down	B(ii)	-	-	-	-	-	-	-	HMDB0250960	Lipids and lipid-like molecules	Steroids and steroid derivatives	Bile acids, alcohols and derivatives	-	519.328296806	6.0241166666699995	M+Cl	C31H48O4	0.0	48.5	metab_5909	neg_2454	neg	44.2	4.122	0.0038979999999999996	4.401	0.007137999999999999	3.83328486841	3.8356687045099997	3.80255770566	4.3975250529	4.40871505859	4.39544236004	4.11788540377	4.12490330447	4.12433292184	4.11049695131	4.129118870819999	4.12336917401	4.33734012439
Lacto-N-Biose I	-	0.008562	0.019540000000000002	1.0829	1.083	1.0991	0.1363	yes	up	B(ii)	C06372	Carbohydrates	Oligosaccharides	-	-	-	-	HMDB0006575	Organic oxygen compounds	Organooxygen compounds	Carbohydrates and carbohydrate conjugates	50787-09-2	366.136891451	8.82168333333	M+H-H2O	C14H25NO11	0.0	40.7	metab_1444	pos_1500	pos	43.4	3.327	0.01892	3.0269999999999997	0.1062	3.2911414950099998	3.26355636648	3.3032365114499997	2.9047052545	3.09707432996	3.07883857193	3.33629690796	3.3048531309799998	3.3388040075200003	2.9112080794999997	2.9532890949799997	2.9227202289	3.23461443577
Adb-Chminaca, (+/-)-	-	0.007601	0.017769999999999998	1.078	1.0781	1.1219	0.1659	yes	up	B(ii)	-	-	-	-	-	-	-	HMDB0244819	Organic acids and derivatives	Carboxylic acids and derivatives	Amino acids, peptides, and analogues	-	351.21972500199996	11.700916666700001	M-H2O-H	C21H30N4O2	0.0	71.5	metab_5166	neg_1688	neg	50.1	2.716	0.06407	2.421	0.08045	1.89956346833	1.7891889643799999	1.64914860572	2.50949655908	2.3993112612200003	2.3528601420400004	2.76801679852	2.6445724914400004	2.73604017615	2.6804770427799998	2.62839210263	2.7662554331700004	2.18866062718
Fahfa(2:0/20:0)	-	0.002068	0.006483	1.0758	1.0757	0.9189	-0.122	yes	down	B(i)	-	-	-	-	-	-	-	-	-	-	-	-	369.29958781	8.8351	M-H	C22H42O4	75.0	0.0	metab_5283	neg_1809	neg	52.8	3.219	0.04749	3.503	0.05025	3.4140447119	3.4286367278400003	3.4336935289999997	3.5565346515699994	3.4946321542300005	3.4570155285400004	3.27322594321	3.1985073715599994	3.185089951	3.2163959480699997	3.2203403172400002	3.2639362254699997	3.50746633503
Acetoxystachybotrydial Acetate	-	0.0021079999999999996	0.006581	1.0748	1.0748	1.0791	0.1098	yes	up	B(i)	-	-	-	-	-	-	-	-	-	-	-	-	507.20078929199997	5.95878333333	M+Na-2H	C27H34O8	44.7	0.0	metab_4167	neg_668	neg	44.1	3.862	0.02955	3.5789999999999997	0.06277999999999999	3.8095013926099996	3.8178337104000004	3.8086913502599997	3.52248186019	3.6464142352699995	3.5669718269999997	3.83894213981	3.8517422065199995	3.89531541888	3.9257900789999995	3.8936764106800004	3.8292519696599996	3.52669230816
Trifluoroacetamide	三氟乙酰胺	0.0008457000000000001	0.003397	1.0748	1.0747	0.9005	-0.1512	yes	down	B(ii)	-	-	-	-	-	-	-	HMDB0245337	Organic acids and derivatives	Carboxylic acids and derivatives	Carboxylic acid derivatives	-	172.02262652299999	1.17541666667	M+Hac-H	C2H2F3NO	0.0	45.9	metab_3704	neg_195	neg	48.7	2.525	0.04779	2.804	0.02469	2.57426613299	2.59017969864	2.53285035483	2.80472752875	2.77923346477	2.8285974221399997	2.52712285509	2.47596397569	2.57146128666	2.62749846148	2.6822869096599997	2.62647934523	2.7016068361400003
Dihydroceramide	二氢神经酰胺	6.891e-05	0.0005972	1.0745	1.0745	1.0754	0.1049	yes	up	B(ii)	C12126	-	-	map00600;map01100;map04071	Sphingolipid metabolism;Metabolic pathways;Sphingolipid signaling pathway	Metabolism;Metabolism;Environmental Information Processing	Lipid metabolism;Global and overview maps;Signal transduction	HMDB0006752	Organic acids and derivatives	Carboxylic acids and derivatives	Carboxylic acid derivatives	-;_	330.298666783	6.596983333330001	M+H	C19H39NO3	0.0	62.0	metab_2638	pos_2738	pos	50.2	3.92	0.01171	3.645	0.025240000000000002	3.7765723526099997	3.78462596487	3.7876238930699997	3.6191326283599996	3.6694767052099997	3.6475208315199996	3.9079815521599994	3.9199800945199996	3.9314077715400004	4.14284732883	4.14519459304	4.149716938319999	3.9941651557999998
Neogrifolin	新奇果菌素	0.0006375	0.0027530000000000002	1.0668	1.0668	1.0806	0.1119	yes	up	B(i)	-	-	-	-	-	-	-	HMDB0030053	Lipids and lipid-like molecules	Prenol lipids	Sesquiterpenoids	23665-96-5	655.470289048	7.914833333330001	2M-H	C22H32O2	59.1	0.0	metab_5475	neg_2002	neg	48.3	3.685	0.036039999999999996	3.41	0.03333	3.19899429461	3.1842838450300004	3.14554501814	3.4133891902999998	3.4422161747000004	3.3757471011400004	3.64336618045	3.7018985299300002	3.7090484939999997	3.18135263963	3.23383207902	3.2273258384599997	3.54720480134
4-Nitro-O-Phenylenediamine	-	0.02411	0.04434	1.0659999999999998	1.0659999999999998	0.8512	-0.2324	yes	down	B(ii)	C19384	-	-	-	-	-	-	HMDB0246528	Benzenoids	Benzene and substituted derivatives	Nitrobenzenes	-	351.106769591	4.36555	2M+FA-H	C6H7N3O2	0.0	93.8	metab_4013	neg_509	neg	57.8	1.7619999999999998	0.1176	2.07	0.09469	2.08015383956	2.0598498699700003	2.08147814752	1.9625375410099999	2.1073717634099998	2.1406124995599995	1.8184491002599998	1.8407271736900002	1.62682363382	1.9713102226400003	2.0318094142299996	1.9729809126900002	2.06508412482
Gonal	-	0.006392	0.01546	1.0655	1.0655	1.0978	0.1346	yes	up	B(ii)	-	-	-	-	-	-	-	HMDB0252913	Lipids and lipid-like molecules	Steroids and steroid derivatives	Not Available	-	293.246164061	8.28071666667	M+CH3OH+H	C18H28O	0.0	45.9	metab_2160	pos_2233	pos	44.4	3.221	0.04096	2.9339999999999997	0.08578999999999999	3.1248627715400006	3.0845694974799995	3.18285175081	2.99944559899	2.9661096730299996	2.83701334945	3.19721023504	3.26843403602	3.1977796653799997	2.84885264194	2.98046840598	2.9742755594599997	2.9961967064599997
23-Acetoxysoladulcidine	23 -乙酰氧基杜松啶	1.8469999999999998e-06	6.248e-05	1.0655	1.0654	0.9399	-0.0895	yes	down	B(ii)	-	-	-	-	-	-	-	HMDB0031402	Lipids and lipid-like molecules	Steroids and steroid derivatives	Steroidal alkaloids	152128-85-3	474.356411083	7.595416666669999	M+H	C29H47NO4	0.0	59.8	metab_1100	pos_1133	pos	49.8	4.188	0.010159999999999999	4.456	0.0040869999999999995	4.398954142180001	4.42046231699	4.39821074417	4.45974184062	4.45168547381	4.45690894359	4.19066707005	4.17655417798	4.1962832431	4.45259195047	4.44869943122	4.44700492932	4.50795026765
Lpc(16:1)	-	2.887e-06	8.131e-05	1.0649	1.0649	1.0661	0.0923	yes	up	B(i)	C04230	Lipids	Phospholipids	map00564;map05231	Glycerophospholipid metabolism;Choline metabolism in cancer	Metabolism;Human Diseases	Lipid metabolism;Cancer: overview	HMDB0010383	Lipids and lipid-like molecules	Glycerophospholipids	Glycerophosphocholines	76790-27-7	538.313307	7.071383333330001	M+FA-H	C24H48NO7P	53.5	0.0	metab_5697	neg_2227	neg	48.6	4.325	0.005581	4.0569999999999995	0.0109	3.33264082431	3.39797787774	3.3536187925800003	4.04562062988	4.05654695869	4.06741395215	4.31882344278	4.32996429936	4.32499054019	3.7543046986900004	3.7392939641400003	3.74342791269	4.10068519492
Deoxyinosine	脱氧次黄苷	0.0005104	0.002353	1.0552	1.0551	0.9158	-0.1268	yes	down	B(i)	C05512	-	-	map01100;map02010;map01232;map00230	Metabolic pathways;ABC transporters;Nucleotide metabolism;Purine metabolism	Metabolism;Environmental Information Processing;Metabolism;Metabolism	Global and overview maps;Membrane transport;Global and overview maps;Nucleotide metabolism	HMDB0000071;PW_C000050	Nucleosides, nucleotides, and analogues	Purine nucleosides	Purine 2''-deoxyribonucleosides	890-38-0	251.078467904	2.38935	M-H	C10H12N4O4	72.4	0.0	metab_6124	neg_2677	neg	52.7	2.9160000000000004	0.03635	3.1839999999999997	0.02694	2.8771714656299996	2.88835855386	2.84691528268	3.16504368158	3.2146160441000005	3.1715578043400003	2.9572681713700004	2.90174979749	2.8888620992900003	2.8762107584599996	2.96675176912	2.8956165410000003	2.86704485495
N-Arachidonoyl Arginine	N -花生四烯酰精氨酸	0.003585	0.009856	1.0539	1.0539	0.9168	-0.1253	yes	down	B(ii)	-	-	-	-	-	-	-	HMDB0241990	Not Available	Not Available	Not Available	-	461.352015289	6.860633333330001	M+H	C26H44N4O3	0.0	49.8	metab_885	pos_905	pos	44.2	3.032	0.07762999999999999	3.307	0.006573000000000001	3.1942859466500004	3.12192092095	3.18003691271	3.30156137624	3.31454936676	3.30629699578	2.9421341593799997	3.07244414954	3.08038848767	3.12801149128	3.07525624388	3.1088249292500003	3.2894138548900003
Butyl (Z)-5,8,9-Trihydroxy-4-[(E)-2-Methylbut-2-Enoyl]Oxydec-6-Enoate	-	0.00023879999999999998	0.0014140000000000001	1.053	1.053	0.9067	-0.1413	yes	down	B(i)	-	-	-	-	-	-	-	-	-	-	-	-	407.187447057	8.59995	M+Cl	C19H32O7	58.6	0.0	metab_5314	neg_1840	neg	49.1	2.575	0.03363	2.84	0.015080000000000001	2.51560915744	2.51269611884	2.55541610767	2.8454119572000005	2.8511878040200003	2.82265714616	2.5456325843700003	2.61150617132	2.5667955267099996	2.7401471566400004	2.7514361411299997	2.7807511066500004	2.7948340798299998
St(24:1_O4/18:1)	-	0.009655	0.02144	1.0519	1.0519	0.8986	-0.1542	yes	down	B(i)	-	-	-	-	-	-	-	-	-	-	-	-	701.531404039	9.15225	M+FA-H	C42H72O5	70.6	0.0	metab_5242	neg_1768	neg	46.1	2.5180000000000002	0.1042	2.802	0.01885	2.13760550117	2.13169648132	1.94015306692	2.7808264733700003	2.80953657616	2.81635424315	2.56757635968	2.58795470761	2.3981488043	2.5687008513	2.66174668425	2.6480214316799997	2.51010473444
Cinobufagin	华蟾酥毒基	3.975e-08	7.387000000000001e-06	1.0515	1.0514	1.0390000000000001	0.0552	yes	up	B(i)	C16931;_	Steroids;-	24-Carbon atoms;-	-	-	-	-	-;HMDB0250266;LMST01130032	Lipids and lipid-like molecules	Steroids and steroid derivatives	Steroid lactones	470-37-1;_;	487.23619852900003	6.232266666669999	M+FA-H	C26H34O6	59.5	0.0	metab_4214	neg_719	neg	49.4	6.95	0.003091	6.689	0.0026620000000000003	7.0847703732000005	7.0853448726199995	7.094332139310001	6.69239443887	6.68762541644	6.687960143840001	6.946793726719999	6.9517950939399995	6.95244077709	6.915565458760001	6.909559967689999	6.9119179513199995	6.72951479398
Tributyrylglycerol	-	0.04401	0.07255	1.0482	1.0484	0.8792	-0.1858	yes	down	B(ii)	-	-	-	-	-	-	-	HMDB0259168	Lipids and lipid-like molecules	Fatty Acyls	Fatty alcohols	-	323.149644573	1.34791666667	M+Na-2H	C15H26O6	0.0	42.9	metab_3865	neg_360	neg	43.8	2.292	0.1587	2.6069999999999998	0.1007	2.2374633016	1.99144372009	1.7932928128499999	2.7228559989099996	2.5420203339	2.55547607955	2.12009087572	2.4332201020900004	2.3219262826700002	2.72020749065	2.6399161762200003	2.75066375586	2.65514167946
Arg Thr Leu Ser Asp	-	6.041e-06	0.0001254	1.0445	1.0444	1.0574	0.0805	yes	up	B(i)	-	-	-	-	-	-	-	-	-	-	-	-	591.315652535	5.921366666669999	M+H	C23H42N8O10	44.2	0.0	metab_2778	pos_2893	pos	45.3	4.755	0.01267	4.497	0.006378	4.04798525099	4.00091365739	4.013190423819999	4.50392651547	4.49646767388	4.49123559157	4.75982594358	4.74092053719	4.764973721980001	4.5905084266800005	4.6069248283599995	4.60611531233	4.570727761680001
Pg(O-22:3/16:0)	-	0.035210000000000005	0.060410000000000005	1.0374	1.0375	0.8649	-0.2094	yes	down	B(i)	-	-	-	-	-	-	-	-	-	-	-	-	819.60943047	6.875633333330001	M+CH3OH+H	C44H83O9P	36.6	0.0	metab_891	pos_912	pos	38.9	1.9269999999999998	0.1473	2.228	0.07852999999999999	2.77640054137	2.8149670844	2.7686149488300003	2.21949088804	2.15476748658	2.3110550806	1.78908726915	2.08214267201	1.9093017883099996	2.45093962444	2.42937457926	2.52640737571	1.9068188060799998
Methyl Oleate	-	2.895e-06	8.131e-05	1.0294	1.0294	0.9492	-0.0753	yes	down	B(i)	C03425;_	-	-	-	-	-	-	HMDB0034451;LMFA07010965	Lipids and lipid-like molecules	Fatty Acyls	Fatty acid esters	112-62-9;	297.277730051	7.902233333330001	M+H	C19H36O2	59.9	0.0	metab_1194	pos_1234	pos	50.0	4.668	0.0106	4.918	0.004314	4.85945058473	4.86365726166	4.87174792171	4.9163258546	4.91523455602	4.923192354419999	4.6799717762099995	4.66092806205	4.66236488063	4.374789322190001	4.35867639567	4.37591927314	4.46837918706
Methyl 4-[3-(2-Ethyl-6-Methylanilino)Imidazo[1,2-A]Pyrazin-2-Yl]Benzoate	-	0.002928	0.008481	1.0252	1.0252	0.9208	-0.1191	yes	down	B(i)	-	-	-	-	-	-	-	-	-	-	-	-	387.178683026	1.2095	M+H	C23H22N4O2	37.3	0.0	metab_3193	pos_3319	pos	45.0	3.01	0.03167	3.2689999999999997	0.06179	3.3299284327499996	3.37017249533	3.3296039112	3.29426849076	3.1988468657899998	3.3145755742799996	3.03576371006	3.0185481734099997	2.97437328789	3.21291554476	3.2120008858599998	3.2231877422900004	3.2816606571499998
9-Deoxy-9-Methylene-16,16-Dimethyl -Pge2	-	0.001498	0.00512	1.0244	1.0244	0.9342	-0.0983	yes	down	B(i)	-	-	-	-	-	-	-	LMFA03010059	-	-	-	--	377.26864125300006	7.274533333330001	M-H	C23H38O4	35.9	0.0	metab_5652	neg_2180	neg	43.7	3.6319999999999997	0.055689999999999996	3.888	0.01315	3.6677035102199995	3.71238751438	3.6257865281300004	3.89094843239	3.8734124043500002	3.8991589105599997	3.6375697378699994	3.6846992814699995	3.57373468041	3.8599475069999998	3.84840081489	3.8183288912	3.9653962146599997
Morphine-6-Glucuronide	-	0.03457	0.05947	1.0234	1.0233	0.8995	-0.1529	yes	down	B(ii)	C16578	-	-	map04976;map00982	Bile secretion;Drug metabolism - cytochrome P450	Organismal Systems;Metabolism	Digestive system;Xenobiotics biodegradation and metabolism	HMDB0041937	Alkaloids and derivatives	Morphinans	Not Available	20290-10-2	460.163414382	1.20475	M-H	C23H27NO9	0.0	44.1	metab_3739	neg_230	neg	39.6	2.6210000000000004	0.1301	2.9139999999999997	0.0951	2.74055111166	2.8128233554000004	2.7785754893799997	2.82349523065	3.01300858671	2.90423824603	2.59699939296	2.50414468915	2.76099961173	2.98079512512	3.02241593706	2.9914504957599997	2.96945816822
Flavoxanthin	毛茛素	0.01285	0.026860000000000002	1.0193	1.0192	1.121	0.1648	yes	up	B(ii)	C08594	-	-	-	-	-	-	HMDB0036868	Lipids and lipid-like molecules	Prenol lipids	Tetraterpenoids	512-29-8;	584.418992311	8.32488333333	M+	C40H56O3	0.0	40.5	metab_2150	pos_2222	pos	39.4	2.511	0.09298	2.24	0.05794	2.64692555344	2.5003429547200002	2.56147353643	2.2844223927000002	2.1746408008900002	2.2616494907700004	2.40487953868	2.57848531912	2.54939694327	2.76721276125	2.79832035634	2.68445190611	2.12818508422
3A,7A-Dihydroxy-5B-Cholestan-26-Al	-	8.635000000000001e-09	3.6680000000000003e-06	1.0173	1.0173	0.9489	-0.0757	yes	down	B(ii)	C05445	-	-	map01100;map00120	Metabolic pathways;Primary bile acid biosynthesis	Metabolism;Metabolism	Global and overview maps;Lipid metabolism	HMDB0006894	Lipids and lipid-like molecules	Steroids and steroid derivatives	Bile acids, alcohols and derivatives	-	441.333468905	6.53865	M+Na	C27H46O3	0.0	46.7	metab_2644	pos_2746	pos	45.9	4.5280000000000005	0.00246	4.772	0.0008617000000000001	4.61234166227	4.60533153045	4.6265198946099995	4.77172261215	4.77342130508	4.7723197463	4.53101331619	4.5267956969	4.52671048329	4.59261510791	4.61013909325	4.60813857604	4.721303891680001
1-Methoxy-3-(4-Hydroxyphenyl)-2E-Propenal 4'-Glucoside	-	5.155e-05	0.0004971	1.0144	1.0143	0.9126	-0.132	yes	down	B(ii)	-	-	-	-	-	-	-	HMDB0034755	Organic oxygen compounds	Organooxygen compounds	Carbohydrates and carbohydrate conjugates	-	331.11830428	1.49198333333	M+Na-H2O	C16H22O7	0.0	41.1	metab_453	pos_461	pos	44.0	2.5469999999999997	0.01849	2.7910000000000004	0.01372	2.82299474707	2.78038064173	2.80170260734	2.77910828685	2.8062083242400004	2.7889040678900003	2.56363215587	2.52713458578	2.5505098849400003	2.66580541038	2.60351524927	2.67089115397	2.75821443795
9,10,13-Trihome	-	0.029889999999999996	0.05265	1.0123	1.0122	0.895	-0.16	yes	down	B(ii)	C14835;_	-	-	map00591	Linoleic acid metabolism	Metabolism	Lipid metabolism	HMDB0004710	Lipids and lipid-like molecules	Fatty Acyls	Fatty acids and conjugates	-;29907-57-1	351.21482845300005	6.060783333330001	M+Na-2H	C18H34O5	0.0	55.1	metab_4183	neg_686	neg	46.9	2.404	0.04863	2.6860000000000004	0.1402	1.32519799653	1.68047120887	1.32310220596	2.74396304714	2.7884388687599997	2.52652708736	2.40053949777	2.45359151478	2.35646902266	2.39871644252	2.41698709991	2.20638509217	2.46772507883
Rioprostil	-	0.00022200000000000003	0.001342	1.0119	1.0118	0.927	-0.1094	yes	down	B(ii)	-	-	-	-	-	-	-	HMDB0257238	Lipids and lipid-like molecules	Fatty Acyls	Fatty alcohols	-	375.24997431099996	8.607116666669999	M+Na-2H	C21H38O4	0.0	55.1	metab_4767	neg_1286	neg	47.6	3.109	0.01763	3.3539999999999996	0.028360000000000003	3.09480952014	3.03874452193	3.0451551020300003	3.33971939436	3.38628504023	3.33496923625	3.10517151064	3.12820844806	3.09356759881	3.2144843294200003	3.19328859532	3.19175812663	3.21269502815
Fahfa(2:0/18:0)	-	7.956e-05	0.0006487	1.0082	1.0082	0.9239	-0.1142	yes	down	B(i)	-	-	-	-	-	-	-	-	-	-	-	-	341.268980371	8.54128333333	M-H	C20H38O4	57.8	0.0	metab_4755	neg_1274	neg	49.8	2.938	0.0212	3.18	0.01403	3.3565183008200004	3.28915257527	3.33427134445	3.1938743105299996	3.17952271499	3.1658210369499997	2.9257359750800003	2.96250777825	2.9258564597000003	2.9120255562599997	2.8170611500300002	2.9091787256299995	3.07580706449
Myristic Acid	肉豆蔻酸	1.5259999999999999e-06	5.545e-05	1.0076	1.0076	0.8953	-0.1596	yes	down	B(ii)	C06424	Lipids	Fatty acids	map01100;map00061	Metabolic pathways;Fatty acid biosynthesis	Metabolism;Metabolism	Global and overview maps;Lipid metabolism	HMDB0000806	Lipids and lipid-like molecules	Fatty Acyls	Fatty acids and conjugates	544-63-8;	211.204244335	7.28095	M+H-H2O	C14H28O2	0.0	65.8	metab_986	pos_1014	pos	48.8	2.052	0.001568	2.292	0.009207	2.89607826199	3.14257100394	2.91605003977	2.28838907338	2.3028882358000002	2.2858073016900002	2.05221365384	2.05102999657	2.05413662978	2.08032892872	2.0794535777900003	2.08374420102	2.9260847367
[truncated: 5 more columns]
