# Supplementary material for: Probiotics Lactobacillus acidophilus LA4 and Lacticaseibacillus paracasei F5 Alleviate Cognitive Dysfunction in Alzheimer’s Disease Models: A Dual-Screening Study in Drosophila and Mice
Source: Foods. 2026 Jan 24;15(3):429. doi: 10.3390/foods15030429 (PMC12897270; doi:10.3390/foods15030429)
Supplement: Supplementary file 1 [file foods-15-00429-s001.zip › Differential metabolites/PC-AD.csv]

Metabolite	代谢物	P_value	FDR	VIP_pred_OPLS-DA	VIP_PLS-DA	FC(Y1/M1)	Log2FC(Y1/M1)	Significant	Regulate	level	KEGG Compound ID	KEGG Compound First Category	KEGG Compound Second Category	KEGG Pathway ID	KEGG Pathway Description	KEGG Pathway First Category	KEGG Pathway Second Category	Library ID	HMDB Superclass	HMDB Class	HMDB Subclass	CAS ID	M/Z	Retention time	Adducts	Formula	Fragmentation Score	Theoretical Fragmentation Score	metab_id	ID	Mode	Score	y1_mean	y1_SD	m1_mean	m1_SD	A1	A2	A3	B1	B2	B3	C1	C2	C3	D1	D2	D3	E1
6'-Hydroxybuspirone	6 ' -羟基丁螺环酮	2.7439999999999996e-08	1.489e-05	3.725	3.7248	3.7857	1.9206	yes	up	B(ii)	-	-	-	-	-	-	-	HMDB0061110	Organoheterocyclic compounds	Diazinanes	Piperazines	-	465.25849304699994	8.68818333333	M+ACN+Na	C21H31N5O3	0.0	47.6	metab_2046	pos_2114	pos	48.1	3.378	0.03524	0.8923	0.00346	3.15494752819	3.20501023124	3.19848792855	0.8958793317929999	0.892193610329	0.888963872404	2.38625226577	2.5237690382799998	2.42657030272	4.0034488245999995	3.99452907736	4.00203092401	3.40996848338
Cholyllysine	胆酰赖氨酸	2.603e-07	4.162e-05	3.7053	3.7051	0.0121	-6.3684	yes	down	B(ii)	-	-	-	-	-	-	-	HMDB0242379	Lipids and lipid-like molecules	Steroids and steroid derivatives	Bile acids, alcohols and derivatives	-	535.37035332	5.33798333333	M-H	C30H52N2O6	0.0	40.8	metab_6018	neg_2570	neg	40.2	0.03015	0.05	2.491	0.03585	0.9896829910639999	0.430261376983	0.8361076009110001	2.4527045988	2.52394431064	2.49537663981	0.0884003360058	0.00109255820482	0.00107166579278	0.985093017497	0.07777587178449999	0.847050314267	0.0012895961845899998
Oxoglutaric Acid	-	1.7830000000000001e-06	0.00010829999999999999	3.498	3.4978	0.3562	-1.4892	yes	down	B(i)	C00026	Organic acids	Carboxylic acids	map00310;map01240;map00040;map01200;map00250;map00020;map00630;map00430;map04964;map00470;map04922;map04727;map01100;map00220;map01210;map00340;map00785;map00053;map01230;map04066;map00650;map04976;map05230	Lysine degradation;Biosynthesis of cofactors;Pentose and glucuronate interconversions;Carbon metabolism;Alanine, aspartate and glutamate metabolism;Citrate cycle (TCA cycle);Glyoxylate and dicarboxylate metabolism;Taurine and hypotaurine metabolism;Proximal tubule bicarbonate reclamation;D-Amino acid metabolism;Glucagon signaling pathway;GABAergic synapse;Metabolic pathways;Arginine biosynthesis;…	Metabolism;Metabolism;Metabolism;Metabolism;Metabolism;Metabolism;Metabolism;Metabolism;Organismal Systems;Metabolism;Organismal Systems;Organismal Systems;Metabolism;Metabolism;Metabolism;Metabolism;Metabolism;Metabolism;Metabolism;Environmental Information Processing;Metabolism;Organismal Systems;Human Diseases	Amino acid metabolism;Global and overview maps;Carbohydrate metabolism;Global and overview maps;Amino acid metabolism;Carbohydrate metabolism;Carbohydrate metabolism;Metabolism of other amino acids;Excretory system;Metabolism of other amino acids;Endocrine system;Nervous system;Global and overview maps;Amino acid metabolism;Global and overview maps;Amino acid metabolism;Metabolism of cofactors an…	HMDB0000208;PW_C000134	Organic acids and derivatives	Keto acids and derivatives	Gamma-keto acids and derivatives	328-50-7	145.01393868899999	1.4650666666699999	M-H	C5H6O5	76.0	0.0	metab_3897	neg_393	neg	53.4	1.214	0.0888	3.408	0.002061	2.94170781114	2.9873238412800003	2.95920781443	3.40592091887	3.41004049195	3.4081113977099995	1.0912810647600002	1.0995178856799999	1.0917958252	2.8356997863499998	2.7588610211400004	2.7345724347900005	1.16630986419
Dg(Pgf1Alpha/0:0/17:0)	-	1.346e-06	9.205e-05	3.1986	3.1984	0.4294	-1.2197	yes	down	B(ii)	-	-	-	-	-	-	-	HMDB0295802	Not Available	Not Available	Not Available	-	665.535001736	6.9684666666699995	M+H-H2O	C40H74O8	0.0	43.3	metab_2548	pos_2642	pos	41.3	1.38	0.0012439999999999999	3.214	0.06919	3.25140266861	3.33667634636	3.33359191467	3.2272835504299997	3.13968852483	3.2762711431400002	3.36309301552	3.21951068653	3.45127529299	2.61771914196	1.39225594579	2.04690975367	1.3784441914399999
6-Hydroxypentadecanedioic Acid	-	0.0004596	0.0032229999999999997	3.1839999999999997	3.1838	2.075	1.0531	yes	up	B(ii)	-	-	-	-	-	-	-	HMDB0031885	Lipids and lipid-like molecules	Fatty Acyls	Fatty acids and conjugates	38076-52-7	269.177156536	6.082616666669999	M-H2O-H	C15H28O5	0.0	56.7	metab_4185	neg_688	neg	47.0	3.569	0.07057000000000001	1.72	0.2957	2.7362305935299998	2.8536293925200003	3.0918253519700003	1.9795656777000001	1.3983249236300002	1.78334811184	1.44800861948	2.45059273573	1.31708566984	2.28260906972	2.86756480016	2.8503145069099998	3.6500809217400003
Cohibin B	科希宾B	0.0007700000000000001	0.00454	3.0198	3.0196	0.4379	-1.1912	yes	down	B(ii)	-	-	-	-	-	-	-	HMDB0031169	Lipids and lipid-like molecules	Fatty Acyls	Fatty alcohols	189508-32-5	590.511251529	9.1155	M+ACN+H	C35H64O4	0.0	55.1	metab_1946	pos_2009	pos	43.2	1.3019999999999998	0.306	2.9730000000000003	0.0709	2.60105353353	2.5668911453599996	2.5982912629299997	2.9655783435400003	2.90643005175	3.0476179704699997	1.7667761554499999	1.7561529711400001	1.1825408134	1.8662416959900001	2.2018097622	1.9429247515799999	1.65493452109
Ala Tyr Val	丙氨酸 酪氨酸 缬氨酸	2.5839999999999997e-06	0.0001367	2.9972	2.997	1.7925	0.8420000000000001	yes	up	B(i)	-	-	-	-	-	-	-	-	-	-	-	-	352.190021517	3.93298333333	M+H	C17H25N3O5	39.2	0.0	metab_527	pos_535	pos	44.1	3.6460000000000004	0.04054	2.0340000000000003	0.05899	2.20603237982	2.17484930004	2.1265084760499997	2.0789674595200003	1.9673446051599996	2.0562343914700003	1.9806837684799998	1.92204687969	1.9297152033900002	2.0165427553	1.9269265275299998	2.0623068676800003	3.6496423087800003
Sterol	固醇	0.002286	0.009751000000000001	2.9075	2.9074	0.474	-1.0771	yes	down	B(ii)	C00370	-	-	-	-	-	-	HMDB0060512	Lipids and lipid-like molecules	Steroids and steroid derivatives	Hydroxysteroids	-;_	281.24757968299997	6.059183333330001	M+CH3OH+H	C17H28O	0.0	45.5	metab_703	pos_717	pos	45.6	1.42	0.3809	2.9960000000000004	0.1025	3.3710295771700003	3.37986330805	3.25102390842	2.9296484220999996	2.94524163561	3.11439201754	3.75787221089	3.6470549304400004	3.63875726807	2.44911902759	2.2669917498400003	2.67704459222	1.85984076879
9-Hpode	-	4.596e-08	2.138e-05	2.8572	2.8569999999999998	2.5184	1.3325	yes	up	B(ii)	C14827;_	-	-	map01100;map00591	Metabolic pathways;Linoleic acid metabolism	Metabolism;Metabolism	Global and overview maps;Lipid metabolism	HMDB0242602	Lipids and lipid-like molecules	Fatty Acyls	Lineolic acids and derivatives	29774-12-7;_	330.26228282200003	6.19701666667	M+NH4	C18H32O4	0.0	77.4	metab_2719	pos_2827	pos	50.6	2.426	0.01948	0.9633	0.01351	0.936165906363	0.933564643709	0.926562237424	0.978799727897	0.9572212782449999	0.953925257731	0.9320391049619999	0.9309846694130001	0.9337528144830001	0.957175649167	0.9563904596080001	0.9602407025740001	2.44841746156
Val Thr Phe	缬氨酸 苏氨酸 苯丙氨酸	1.759e-06	0.00010829999999999999	2.6698	2.6696	1.5151	0.5994	yes	up	B(i)	-	-	-	-	-	-	-	-	-	-	-	-	366.205033266	1.48448333333	M+H	C18H27N3O5	40.6	0.0	metab_449	pos_457	pos	43.4	3.759	0.02496	2.481	0.04512	2.31123663825	2.2768481767099997	2.27851470693	2.42907941808	2.50644130089	2.5079874458099995	2.27852002853	2.2232042644599996	2.29828892325	2.37138314651	2.2475001616	2.4262972889700003	3.78555354665
Trideca-7,9,11-Trienoylcarnitine	-	0.0008925000000000001	0.005045	2.6503	2.6502	2.0198	1.0142	yes	up	B(ii)	-	-	-	-	-	-	-	HMDB0241338	Lipids and lipid-like molecules	Fatty Acyls	Fatty acid esters	-	352.249604451	7.0333	M+H	C20H33NO4	0.0	41.3	metab_926	pos_949	pos	43.2	2.555	0.2519	1.265	0.0037530000000000003	1.24221540181	1.3679726339200002	1.2319678573100001	1.26862673886	1.26463043248	1.2611261738600001	2.1102428079499997	1.90029706845	2.4111920954299997	1.5115076462200001	1.2637472821200002	1.26783915123	2.2917761892099997
Adenine	腺嘌呤	5.904e-09	1.244e-05	2.6097	2.6095	1.9313	0.9496	yes	up	B(i)	C00147	Nucleic acids	Bases	map01100;map01232;map00230	Metabolic pathways;Nucleotide metabolism;Purine metabolism	Metabolism;Metabolism;Metabolism	Global and overview maps;Global and overview maps;Nucleotide metabolism	HMDB0000034;PW_C000024	Organoheterocyclic compounds	Imidazopyrimidines	Purines and purine derivatives	73-24-5	134.046841419	1.2434166666700002	M-H	C5H5N5	79.3	0.0	metab_3795	neg_287	neg	53.8	2.53	0.011090000000000001	1.31	0.004132	2.36278919659	2.3577188489300003	2.36402216939	1.3056434721899999	1.31202147757	1.3133834739399999	2.20241311879	2.4210048820299996	2.29584467688	2.08740560137	2.2042970025999997	2.2818506201099997	2.5176673336099995
Amorfrutin 2	-	0.0001646	0.001645	2.5947	2.5944	1.4498	0.5359	yes	up	B(i)	-	-	-	-	-	-	-	-	-	-	-	-	305.176360034	5.96611666667	M-H	C18H26O4	35.7	0.0	metab_5918	neg_2464	neg	43.0	3.929	0.027510000000000003	2.71	0.1516	1.27823443831	1.27904371408	2.61745626239	2.74382711207	2.54474711223	2.84242832699	2.09778166975	1.9808429658900002	1.90205954998	1.38394573245	1.3859438981299999	1.3973475286700001	3.9332981784
Maslinic Acid	山楂酸	6.25e-05	0.0008715	2.5607	2.5606	0.612	-0.7085	yes	down	B(ii)	C16939	-	-	-	-	-	-	HMDB0002392	Lipids and lipid-like molecules	Prenol lipids	Triterpenoids	4373-41-5;	437.337771873	7.8802333333300005	M+H-2H2O	C30H48O4	0.0	52.0	metab_1187	pos_1227	pos	42.9	1.864	0.1159	3.0460000000000003	0.016059999999999998	2.4457852396	2.25797935389	2.30987795692	3.0615953001599996	3.0296136557700004	3.0482442869599997	1.67096802242	1.29985547355	1.20039057662	1.62177788051	1.2243603430299999	1.9038680948500002	1.9044621383000002
Dg(Pgf1Alpha/20:0/0:0)	-	0.00014340000000000002	0.001507	2.5201	2.5199	0.5882	-0.7657	yes	down	B(ii)	-	-	-	-	-	-	-	HMDB0296424	Not Available	Not Available	Not Available	-	707.5770723730001	7.909566666669999	M+H-H2O	C43H80O8	0.0	59.3	metab_1201	pos_1241	pos	44.0	1.641	0.1268	2.79	0.05992000000000001	2.8151208195099997	2.8686376561699998	2.8651467971900004	2.79323193994	2.84787206125	2.7281884469700004	2.3263597642	2.37432445824	2.41904294385	1.62328153001	1.60547052674	1.69290229285	1.7873206490400002
Stercobilin	尿胆素盐酸盐	4.3310000000000005e-06	0.0001927	2.5191	2.519	0.5866	-0.7696	yes	down	B(ii)	C05793;_	-	-	map00860	Porphyrin metabolism	Metabolism	Metabolism of cofactors and vitamins	HMDB0240259	Organoheterocyclic compounds	Tetrapyrroles and derivatives	Bilirubins	34217-90-8	617.32802487	1.2778333333299998	M+Na	C33H46N4O6	0.0	47.0	metab_3109	pos_3234	pos	41.8	1.6159999999999999	0.05629	2.755	0.01208	2.99550389039	2.84342286005	2.95956468527	2.76647111745	2.75578046986	2.7423632708700003	1.5696985475	1.56853649539	1.57158654659	2.08459812718	2.0961299231	1.6006743549	1.5824227457299997
Val Val Tyr	缬氨酸 缬氨酸 酪氨酸	5.075e-08	2.138e-05	2.4961	2.4959	1.3358	0.4177	yes	up	B(i)	-	-	-	-	-	-	-	-	-	-	-	-	380.22050375699996	5.00008333333	M+H	C19H29N3O5	40.7	0.0	metab_559	pos_567	pos	40.9	4.439	0.01816	3.323	0.003788	3.5683155388	3.5626675565099997	3.58209073789	3.31919521453	3.32310195869	3.3267692808	3.31409151762	3.2983408381200006	3.3352669521900005	3.4117480274000003	3.42538526843	3.39158756236	4.438767861640001
Pa(Pgf1Alpha/22:0)	-	0.0001429	0.001505	2.4045	2.4043	0.6331	-0.6595	yes	down	B(ii)	-	-	-	-	-	-	-	HMDB0265647	Not Available	Not Available	Not Available	-	832.589960385	6.327833333330001	M+	C45H85O11P	0.0	51.6	metab_764	pos_781	pos	43.0	1.805	0.1041	2.8510000000000004	0.07377	3.5939555344	3.57005256825	3.51311998024	2.91430865256	2.7699251852099995	2.86840519525	1.7625891576	1.5211877451700002	2.14208186785	3.25082015068	3.20679974723	3.21195303923	1.75674357653
Prostaglandin E2 Methyl Ester	-	0.002291	0.009762999999999999	2.3936	2.3936	0.5808	-0.7838	yes	down	B(ii)	-	-	-	-	-	-	-	HMDB0256853	Lipids and lipid-like molecules	Fatty Acyls	Eicosanoids	-	349.233842972	7.43593333333	M+H-H2O	C21H34O5	0.0	42.6	metab_1043	pos_1073	pos	42.1	1.48	0.2599	2.548	0.06358	2.4538361945099996	2.46007130248	2.58834882853	2.50078205334	2.5231887036000002	2.6203888495900003	2.16240832128	2.2226702049	2.21611728528	1.9677911544	1.81584591933	1.6777628875600001	1.57314908459
Spiroxamine	螺环菌胺	6.062e-07	6.063e-05	2.3852	2.385	1.5886	0.6677	yes	up	B(ii)	C11124	-	-	-	-	-	-	HMDB0258432	Organic oxygen compounds	Organooxygen compounds	Ethers	118134-30-8;_	298.27199809	7.18595	M+H	C18H35NO2	0.0	48.4	metab_962	pos_988	pos	44.4	2.753	0.03127	1.733	0.0038950000000000005	1.7094603807100002	1.7065748235299998	1.69879765764	1.7368959845599996	1.73274881893	1.7291110848299998	1.70488167612	1.7037110087399998	1.70678362311	1.73269847878	1.7318321351099997	1.73607877963	2.7601001057300003
Fahfa(4:0/24:1)	-	0.002589	0.01067	2.2851	2.2851	0.6443	-0.6342	yes	down	B(i)	-	-	-	-	-	-	-	-	-	-	-	-	451.377832338	9.20375	M-H	C28H52O4	69.5	0.0	metab_4846	neg_1365	neg	51.4	1.768	0.2456	2.7439999999999998	0.05911	3.60297503059	3.5712764422900003	3.5485778916800004	2.6770453571	2.76622709495	2.78885231824	0.764247415653	1.38681448664	1.16228711981	2.0681051501	1.64210425768	2.13716311844	1.5150180452700002
Pi(6 Keto-Pgf1Alpha/22:3(10Z,13Z,16Z))	-	4.939e-06	0.0001986	2.2659	2.2657	1.7235	0.7853	yes	up	B(ii)	-	-	-	-	-	-	-	HMDB0277824	Not Available	Not Available	Not Available	-	1021.56552972	6.21151666667	M+Na-H2O	C52H89O17P	0.0	48.1	metab_738	pos_753	pos	39.9	2.194	0.048	1.273	0.003757	1.26896469855	1.58698101467	1.43466003768	1.2763733874299998	1.2723730395200001	1.26886520621	2.38071754591	1.8643037320700002	2.25681148876	1.27232448983	1.78272829468	1.7079289364899999	2.14295603846
Cholylmethionine	胆碱甲硫氨酸	0.002793	0.011290000000000001	2.2455	2.2456	0.6726	-0.5723	yes	down	B(ii)	-	-	-	-	-	-	-	HMDB0242382	Lipids and lipid-like molecules	Steroids and steroid derivatives	Bile acids, alcohols and derivatives	-	544.303258968	5.8707	M+Na-H2O	C29H49NO6S	0.0	46.4	metab_2791	pos_2906	pos	41.2	1.939	0.2471	2.883	0.03354	2.79687738653	2.75802331735	2.73941809847	2.9141390468400004	2.8880137871	2.84757723311	2.03106006447	1.87539431729	1.61564035731	2.65922671215	2.6847359666400004	2.6472503057	1.72113913754
Fa(22:4)	-	0.007956999999999999	0.024069999999999998	2.2257	2.2259	0.5760000000000001	-0.7958	yes	down	B(i)	-	-	-	-	-	-	-	-	-	-	-	-	663.53202973	8.43146666667	2M-H	C22H36O2	37.6	0.0	metab_4742	neg_1261	neg	43.5	1.3030000000000002	0.3369	2.262	0.02275	1.35506772234	1.91146144885	1.81846130686	2.2851578034599997	2.25987540343	2.23975363953	1.5363406285799999	1.67018811835	1.2155237468	1.44792332629	2.1466126392400002	1.8626171079799998	1.12454657106
Avocadene	鳄梨烯	0.0006348	0.003996	2.2195	2.2193	0.6386	-0.647	yes	down	B(ii)	-	-	-	-	-	-	-	HMDB0031042	Lipids and lipid-like molecules	Fatty Acyls	Fatty alcohols	83797-45-9;	287.255802152	7.43593333333	M+H	C17H34O3	0.0	51.5	metab_2422	pos_2506	pos	45.0	1.5919999999999999	0.1362	2.4930000000000003	0.08589	2.70590719965	2.82138156093	2.65419541834	2.55653937645	2.39505258778	2.5265070051400005	2.4170132524900003	2.45220947042	2.47992553996	1.86881759159	1.8419759930200001	2.05941126418	1.6608779825400002
Lpg(O-26:7)	-	0.000759	0.004499	2.2008	2.2006	0.7193	-0.4752	yes	down	B(i)	-	-	-	-	-	-	-	-	-	-	-	-	617.328258075	6.03128333333	M+Na-2H	C32H53O8P	50.2	0.0	metab_4177	neg_680	neg	41.7	2.276	0.1642	3.1639999999999997	0.02588	3.11264013828	3.04025465625	3.0875587651700003	3.18926376756	3.1375114471099996	3.16424090611	1.8717984613999998	1.71438505962	1.9320855320400003	2.25960288675	2.3382290857	2.02343617118	2.1327982894799997
Pe(39:4)	-	0.0029980000000000002	0.01198	2.1612	2.1609	1.4307	0.5167	yes	up	B(i)	-	-	-	-	-	-	-	LMGP02010560	-	-	-	--	780.553728137	7.7255	M-H	C44H80NO8P	65.3	0.0	metab_5524	neg_2051	neg	47.4	2.91	0.1384	2.0340000000000003	0.1909	0.9941633667540001	1.591709746	1.5051343250100002	1.98982791449	1.8682384873099998	2.24248532616	1.9951493787	2.10291546998	1.99684035625	1.0950281771400001	1.336588107	1.4468520696899998	3.0091742112800004
(3Beta,5Alpha,6Beta,9Alpha,22E,24R)-23-Methylergosta-7,22-Diene-3,5,6,9-Tetrol	-	0.001299	0.006518	2.1575	2.1574	0.5904	-0.7603	yes	down	B(ii)	-	-	-	-	-	-	-	HMDB0033634	Lipids and lipid-like molecules	Steroids and steroid derivatives	Ergostane steroids	243449-55-0	515.367568598	7.20045	M+CH3OH+Na	C29H48O4	0.0	43.2	metab_2494	pos_2582	pos	41.5	1.238	0.07227	2.097	0.1705	1.1876281791399999	1.23005877832	1.17746496545	1.94102231104	2.07232630426	2.27913530655	1.18326253875	1.3693580055899999	1.18507572093	1.60703975277	1.20898916787	1.85857961896	1.19548849858
13-Hode	-	7.183e-05	0.0009555	2.1344	2.1343	1.4626	0.5485	yes	up	B(ii)	C14762	-	-	map00591;map03320	Linoleic acid metabolism;PPAR signaling pathway	Metabolism;Organismal Systems	Lipid metabolism;Endocrine system	HMDB0004667	Lipids and lipid-like molecules	Fatty Acyls	Lineolic acids and derivatives	29623-28-7	261.219749973	7.413766666669999	M+H-2H2O	C18H32O3	0.0	72.0	metab_2433	pos_2517	pos	49.5	2.5989999999999998	0.0682	1.777	0.04941	1.89950714058	1.9862738655599999	1.71383185694	1.75243734191	1.83357596518	1.7441656234599998	2.7333887717799996	2.76101642227	2.7562336694	2.4475606579400004	2.5232093807	2.6741650445	2.66396545787
Dienogest	地诺孕素	1.234e-07	2.976e-05	2.1333	2.1331	1.2158	0.2819	yes	up	B(ii)	-	-	-	-	-	-	-	HMDB0251234	Lipids and lipid-like molecules	Steroids and steroid derivatives	Oxosteroids	-	366.20526862099996	4.7776	M+CH3OH+Na	C20H25NO2	0.0	42.1	metab_2903	pos_3023	pos	38.7	4.591	0.009729	3.7760000000000002	0.01384	3.7716265066	3.7562409833199997	3.77411706551	3.7908911653800006	3.76377734011	3.7724964428199996	3.77133913909	3.77349126623	3.78388374021	3.8010857671599996	3.7948664936000003	3.7977158327	4.58678370748
1-[1,4-Dihydro-4-Nonyl-5-(1-Oxodecyl)-3-Pyridinyl]-1-Dodecanone	-	1.758e-05	0.0004171	2.1112	2.1111	1.5365	0.6196	yes	up	B(ii)	-	-	-	-	-	-	-	HMDB0035518	Organoheterocyclic compounds	Pyridines and derivatives	Hydropyridines	158528-01-9	544.506217312	9.22265	M+H	C36H65NO2	0.0	53.4	metab_1519	pos_1579	pos	42.9	2.2969999999999997	0.05561	1.495	0.01496	2.12895413335	2.12665789287	2.03087480803	1.48887311329	1.4847858631	1.51249570306	2.54365758477	2.49586877382	2.4896527118400003	1.8489444077000001	1.5804455979899998	1.84932855303	2.33477522226
Guanosine	鸟苷	0.004692	0.0163	2.1031	2.1029	1.5313	0.6148	yes	up	B(i)	C00387	Nucleic acids	Nucleosides	map01100;map02010;map01232;map00230	Metabolic pathways;ABC transporters;Nucleotide metabolism;Purine metabolism	Metabolism;Environmental Information Processing;Metabolism;Metabolism	Global and overview maps;Membrane transport;Global and overview maps;Nucleotide metabolism	HMDB0000133;PW_C000087	Nucleosides, nucleotides, and analogues	Purine nucleosides	Not Available	118-00-3	282.084251671	1.2205833333299998	M-H	C10H13N5O5	57.7	0.0	metab_6318	neg_2874	neg	48.8	2.421	0.09772	1.581	0.2359	2.17062430863	2.13050323554	2.21202604615	1.3506151413299998	1.8220209871200002	1.57085282701	2.21252620925	2.16556830059	2.0259156284	2.8850321964599996	2.9125317074400003	2.8861958365400002	2.46478789979
Dg(Pgf1Alpha/16:0/0:0)	-	0.0015480000000000001	0.0074069999999999995	2.0908	2.0905	1.6252	0.7006	yes	up	B(ii)	-	-	-	-	-	-	-	HMDB0295592	Not Available	Not Available	Not Available	-	649.5092180080001	9.2329	M-H2O-H	C39H72O8	0.0	47.9	metab_5229	neg_1755	neg	44.2	2.103	0.03385	1.294	0.1794	1.50171575347	1.32283265287	1.4610417921399999	1.09471404067	1.34634737471	1.4420244535100002	1.13419100738	1.9896900372400002	1.51433874098	1.54300743074	0.743601089625	1.64852366285	2.06903739303
N-Acetylsphingosine	-	0.044719999999999996	0.09022000000000001	2.0541	2.0540000000000003	0.6478	-0.6264	yes	down	B(i)	-	-	-	-	-	-	-	HMDB0247781	Lipids and lipid-like molecules	Sphingolipids	Ceramides	-	386.289909622	7.609183333330001	M+FA-H	C20H39NO3	57.4	0.0	metab_4528	neg_1046	neg	46.5	1.692	0.5273	2.612	0.162	2.22050352277	1.6439629415	0.927552600274	2.4351238297599997	2.75340524264	2.6465343265200003	1.01600419231	1.02410480634	1.01651036587	1.02872507528	1.03061449162	1.0414064627500002	1.93937576122
4,5-Dehydro Docosahexaenoic Acid	-	0.001744	0.008051	2.0165	2.0164	1.4698	0.5556	yes	up	B(i)	-	-	-	-	-	-	-	-	-	-	-	-	325.21661074	7.849	M-H	C22H30O2	55.9	0.0	metab_5497	neg_2024	neg	46.3	2.359	0.05337000000000001	1.605	0.1673	2.43535634648	2.42349701878	2.3696520849400002	1.5213408157700001	1.79776253317	1.4961841654199999	1.40977916114	1.85947980882	2.01052561718	2.03129376473	1.76458200116	2.20150711151	2.3878687188799996
Xanthosine	黄苷	9.439e-07	7.904e-05	2.0097	2.0096	0.8035	-0.3157	yes	down	B(i)	C01762	-	-	map01100;map02010;map01232;map00230;map00232	Metabolic pathways;ABC transporters;Nucleotide metabolism;Purine metabolism;Caffeine metabolism	Metabolism;Environmental Information Processing;Metabolism;Metabolism;Metabolism	Global and overview maps;Membrane transport;Global and overview maps;Nucleotide metabolism;Biosynthesis of other secondary metabolites	HMDB0000299;PW_C000203	Nucleosides, nucleotides, and analogues	Purine nucleosides	Not Available	146-80-5	283.07038809700003	1.23591666667	M-H	C10H12N4O6	69.0	0.0	metab_3791	neg_283	neg	49.6	2.96	0.02402	3.6839999999999997	0.006901999999999999	3.10745344371	3.1402510711100002	3.17214871715	3.6831471768400004	3.69182395443	3.67818826145	2.86489574663	2.9046508651300003	2.91844850408	3.21572530299	3.2163621459500003	3.2178937955	2.9330598559099994
Tetrahydrouridine	-	1.296e-05	0.00035539999999999997	1.99	1.9899	0.7297	-0.4547	yes	down	B(ii)	-	-	-	-	-	-	-	HMDB0258911	Nucleosides, nucleotides, and analogues	Pyrimidine nucleosides	Not Available	-	283.06840430299997	3.38311666667	M+Cl	C9H16N2O6	0.0	59.3	metab_3964	neg_460	neg	49.1	1.919	0.004085	2.63	0.04718	2.17787149181	2.16106662393	2.1414156823900004	2.63501040485	2.58105286787	2.67507338428	1.9308525983700002	1.9273545705000001	1.9213631164099998	2.1775412665	2.19566616577	2.1966527673800003	1.9158511435299999
Hex2Cer(23:1_2O)	-	1.375e-05	0.0003636	1.9737	1.9735	0.6971	-0.5206	yes	down	B(i)	-	-	-	-	-	-	-	-	-	-	-	-	752.4413987219999	8.06665	M+FA-H	C35H65NO13	68.4	0.0	metab_4650	neg_1169	neg	46.0	1.611	0.02973	2.311	0.03677	2.11963698771	2.3478820717900004	2.11245813177	2.35361947979	2.2894973326400003	2.29036596963	1.52096802984	1.5296566459799998	1.52151129084	2.10356669845	1.93342110998	2.03780466672	1.64543291541
Oryzarol	-	0.006936	0.0217	1.9651	1.9652	1.3872	0.4722	yes	up	B(ii)	-	-	-	-	-	-	-	HMDB0029458	Benzenoids	Phenol esters	Not Available	-	447.31252510699994	6.970383333330001	M+FA-H	C26H42O3	0.0	55.8	metab_5720	neg_2251	neg	45.6	2.662	0.2101	1.919	0.1389	2.3003085985	1.1051706868200002	1.6882149697	1.80964409729	2.07502837288	1.87098887092	1.19434686576	1.79165076313	1.194871211	1.71184115553	1.9778366421200002	1.79181176056	2.7414126291400005
Dexanabinol	地塞米诺	0.003486	0.013369999999999998	1.9626	1.9626	1.3115	0.3912	yes	up	B(i)	-	-	-	-	-	-	-	HMDB0251084	Organoheterocyclic compounds	Benzopyrans	1-benzopyrans	-	385.272533913	7.158366666669999	M-H	C25H38O3	50.2	0.0	metab_4405	neg_922	neg	43.8	3.057	0.1876	2.331	0.07846	2.65202972849	1.78348972678	1.9523955586700001	2.41721474719	2.31302254433	2.26349810064	2.4579105116299997	2.29183873793	2.2841474632799996	2.6083739466900004	2.8357350693199996	2.12646170927	3.13296044258
Pe-Cer(21:2_2O/16:0)	-	0.0050799999999999994	0.01731	1.9507	1.9504	0.6796	-0.5572	yes	down	B(i)	-	-	-	-	-	-	-	-	-	-	-	-	745.545212625	9.3129	M+FA-H	C39H77N2O6P	49.6	0.0	metab_5219	neg_1745	neg	44.5	1.538	0.2177	2.263	0.05695	2.13306240047	2.14596686213	2.1265042637200002	2.2030887643400003	2.26804691288	2.31659269302	1.87095460217	1.8414160149599998	1.4286121173100002	1.9984338080000001	2.05010951779	2.23720994932	1.4660853278600001
Noradrenaline	-	0.00041930000000000005	0.003052	1.9427	1.9426	0.7543	-0.4068	yes	down	B(i)	C00547	Hormones and transmitters;Hormones and transmitters	Other hormones;Neurotransmitters	map01100;map05207;map04261;map00350;map04970;map04540;map04270;map04024;map04923;map04924;map04714;map04080;map04742;map04721	Metabolic pathways;Chemical carcinogenesis - receptor activation;Adrenergic signaling in cardiomyocytes;Tyrosine metabolism;Salivary secretion;Gap junction;Vascular smooth muscle contraction;cAMP signaling pathway;Regulation of lipolysis in adipocytes;Renin secretion;Thermogenesis;Neuroactive ligand-receptor interaction;Taste transduction;Synaptic vesicle cycle	Metabolism;Human Diseases;Organismal Systems;Metabolism;Organismal Systems;Cellular Processes;Organismal Systems;Environmental Information Processing;Organismal Systems;Organismal Systems;Organismal Systems;Environmental Information Processing;Organismal Systems;Organismal Systems	Global and overview maps;Cancer: overview;Circulatory system;Amino acid metabolism;Digestive system;Cellular community - eukaryotes;Circulatory system;Signal transduction;Endocrine system;Endocrine system;Environmental adaptation;Signaling molecules and interaction;Sensory system;Nervous system	HMDB0000216	Benzenoids	Phenols	Benzenediols	51-41-2	187.106325005	1.21716666667	M+NH4	C8H11NO3	37.2	0.0	metab_3178	pos_3304	pos	43.8	2.109	0.1021	2.7960000000000003	0.04203	2.28661710707	2.22773060457	2.3093985096400003	2.7735467263099998	2.84482958676	2.77059280036	2.0035948413	1.9662278293900002	2.25239308385	2.5889650036900003	2.6117925314700003	2.65764815914	2.15433451343
N-Eicosapentaenoyl Arginine	N -二十碳五烯酰基精氨酸	0.004964	0.01697	1.9409999999999998	1.9409	0.6726	-0.5722	yes	down	B(ii)	-	-	-	-	-	-	-	HMDB0242065	Not Available	Not Available	Not Available	-	522.3449535369999	6.407666666669999	M+ACN+Na	C26H42N4O3	0.0	45.3	metab_781	pos_798	pos	42.1	1.4709999999999999	0.2186	2.187	0.034260000000000006	2.87069642676	2.80665288755	2.7937794674900003	2.14974921051	2.21686777333	2.19528432815	2.6946681957	2.7397806377900005	2.6719326568	1.8611675767500002	1.4747565417200001	1.23845901612	1.22083158558
3-Dehydro-6-Deoxoteasterone	-	0.02139	0.05089	1.9386	1.9387	1.5527	0.6348	yes	up	B(ii)	C15800;_	-	-	map01100	Metabolic pathways	Metabolism	Global and overview maps	HMDB0304120	Lipids and lipid-like molecules	Steroids and steroid derivatives	Bile acids, alcohols and derivatives	-;_;	397.344018017	9.25848333333	M+H-2H2O	C28H48O3	0.0	82.8	metab_1924	pos_1987	pos	49.9	2.1519999999999997	0.05567999999999999	1.386	0.3576	2.04737004908	2.1311024866799997	2.07092501792	1.51505996437	1.66042021628	0.98125590594	2.0507751295900003	2.06046211247	1.99084504645	2.21484237753	2.17332742236	2.0695647757	2.0949013551599998
L-Aspartic Acid	L-天冬氨酸	0.00011570000000000001	0.0013050000000000002	1.9335	1.9334	0.7354	-0.4434	yes	down	B(i)	C00049	Peptides;Hormones and transmitters	Amino acids;Neurotransmitters	map01100;map00220;map01200;map00770;map00260;map01240;map01210;map00270;map02010;map00470;map01230;map00760;map04080;map00250;map04974;map00970;map00340;map05230;map00410	Metabolic pathways;Arginine biosynthesis;Carbon metabolism;Pantothenate and CoA biosynthesis;Glycine, serine and threonine metabolism;Biosynthesis of cofactors;2-Oxocarboxylic acid metabolism;Cysteine and methionine metabolism;ABC transporters;D-Amino acid metabolism;Biosynthesis of amino acids;Nicotinate and nicotinamide metabolism;Neuroactive ligand-receptor interaction;Alanine, aspartate and g…	Metabolism;Metabolism;Metabolism;Metabolism;Metabolism;Metabolism;Metabolism;Metabolism;Environmental Information Processing;Metabolism;Metabolism;Metabolism;Environmental Information Processing;Metabolism;Organismal Systems;Genetic Information Processing;Metabolism;Human Diseases;Metabolism	Global and overview maps;Amino acid metabolism;Global and overview maps;Metabolism of cofactors and vitamins;Amino acid metabolism;Global and overview maps;Global and overview maps;Amino acid metabolism;Membrane transport;Metabolism of other amino acids;Global and overview maps;Metabolism of cofactors and vitamins;Signaling molecules and interaction;Amino acid metabolism;Digestive system;Translat…	HMDB0000191;PW_C000123	Organic acids and derivatives	Carboxylic acids and derivatives	Amino acids, peptides, and analogues	56-84-8	132.02991334799998	1.19725	M-H	C4H7NO4	47.2	0.0	metab_6352	neg_2909	neg	47.8	1.876	0.04481	2.551	0.06398999999999999	2.05614575661	2.0992503506299998	1.9278151862400001	2.54454318026	2.4909867034	2.61842271748	1.93469181175	1.9534472245200003	1.95933937495	2.11705348062	2.28830015693	2.20836418859	1.89220948525
Hex3Cer(29:6_2O)	-	0.008272	0.02476	1.9198	1.9198	1.3927	0.4779	yes	up	B(i)	-	-	-	-	-	-	-	-	-	-	-	-	988.5195411469999	6.082616666669999	M+FA-H	C47H77NO18	52.5	0.0	metab_4188	neg_691	neg	40.2	2.532	0.1269	1.818	0.2205	1.2301251281299999	1.23092913535	1.37420011151	2.06328506756	1.6370944100600002	1.7522945792099998	1.3218283017799999	1.3303614100799999	1.32236174975	1.3352245789	1.3372125461	1.3485588585100001	2.3945158005400002
N-Acetyl-Dl-Glutamic Acid	-	6.434e-06	0.0002271	1.909	1.9088	0.8117	-0.3009	yes	down	B(i)	-	-	-	-	-	-	-	-	-	-	-	-	188.056076633	1.2585833333299998	M-H	C7H11NO5	72.1	0.0	metab_6267	neg_2822	neg	52.2	2.82	0.035539999999999995	3.4739999999999998	0.008402	3.09262776611	3.0860616533200003	3.1091159075200006	3.46797560764	3.4702551954300005	3.4835336741100003	2.8083368616900004	2.86989283252	2.79761549277	2.96871017303	3.0110167828400005	3.0572118290099994	2.78191618237
Persenone B	-	0.01939	0.04707	1.9036	1.9035	1.499	0.584	yes	up	B(ii)	-	-	-	-	-	-	-	HMDB0035959	Lipids and lipid-like molecules	Fatty Acyls	Fatty alcohols	_;	405.297807749	7.763583333330001	M+Na	C23H42O4	0.0	48.5	metab_2300	pos_2382	pos	44.9	2.205	0.2113	1.4709999999999999	0.2616	1.8718829523700002	1.5715267210100001	1.55400205154	1.1765481767700001	1.56018102241	1.67635092533	2.59104971522	2.5769795541900002	2.6088125780599998	1.8911309948800001	1.9231406445900001	2.27016847364	2.0074925048099996
Mg(Pgf1Alpha/0:0/0:0)	-	0.0021079999999999996	0.009144	1.8977	1.8974	1.4543	0.5403	yes	up	B(ii)	-	-	-	-	-	-	-	HMDB0260511	Not Available	Not Available	Not Available	-	905.5788585089999	7.216366666669999	2M+FA-H	C23H42O7	0.0	54.3	metab_5665	neg_2193	neg	44.7	2.148	0.1405	1.4769999999999999	0.08482999999999999	1.90184133317	2.09873236198	1.54422720265	1.4246495319699999	1.57533510276	1.43248522229	1.34906173133	1.7053877752899997	1.99413059488	1.37186825735	1.87665865526	1.6463960215600002	2.18281083539
N-Acetylserine	N-乙酰丝氨酸	0.00041989999999999996	0.003054	1.8586	1.8585	0.802	-0.3183	yes	down	B(i)	-	-	-	-	-	-	-	HMDB0002931	Organic acids and derivatives	Carboxylic acids and derivatives	Amino acids, peptides, and analogues	16354-58-8	148.05899799899998	1.44065	M+H	C5H9NO4	40.6	0.0	metab_430	pos_438	pos	44.7	2.552	0.09502999999999999	3.182	0.03458	3.07957286482	3.0745043466000004	3.06923454201	3.2177744604500003	3.14887981125	3.17814910327	2.70897744005	2.7242791674199998	2.70955346014	2.8984175204500002	2.8555639246599998	2.86717273243	2.44438025316
3-(2-Hydroxyphenyl)Propanoic Acid	-	0.003471	0.013319999999999999	1.8494	1.8495	1.5107	0.5952	yes	up	B(i)	C01198	-	-	map01100;map00360	Metabolic pathways;Phenylalanine metabolism	Metabolism;Metabolism	Global and overview maps;Amino acid metabolism	HMDB0033752	Phenylpropanoids and polyketides	Phenylpropanoic acids	Not Available	495-78-3	165.05540697799998	1.3330833333299998	M-H	C9H10O3	73.9	0.0	metab_6225	neg_2778	neg	52.3	1.905	0.1803	1.261	0.004106	2.02250498753	2.07131795248	2.00317873384	1.25596838202	1.26230645368	1.26365999762	1.18190948251	1.19028180915	1.1824327881299999	1.22636333105	1.8271684022999999	1.5567684512900002	2.06761351554
Thr-Leu	苏氨酸-亮氨酸	0.003414	0.01317	1.8131	1.8131	0.6942	-0.5266	yes	down	B(i)	-	-	-	-	-	-	-	HMDB0259044	Organic acids and derivatives	Carboxylic acids and derivatives	Amino acids, peptides, and analogues	-	231.13288565099998	1.25091666667	M-H	C10H20N2O4	51.9	0.0	metab_6272	neg_2828	neg	46.0	1.405	0.004129	2.024	0.1724	1.74308973371	1.9880168417400002	1.7450033527400002	1.8264563738599997	2.0990150753599996	2.14564930515	2.0943507931400003	2.22885943208	2.3529878058	2.01632406993	1.3668593038499999	2.05402012763	1.40872274657
Septacidin	-	2.938e-05	0.0005601	1.8023	1.8023	0.8534	-0.2287	yes	down	B(ii)	C15754;C15751	-	-	-	-	-	-	HMDB0258241	Organic acids and derivatives	Carboxylic acids and derivatives	Amino acids, peptides, and analogues	62362-59-8;_	626.363285386	7.653916666669999	M+Na-H2O	C30H51N7O7	0.0	41.5	metab_1121	pos_1155	pos	43.6	3.405	0.04532	3.99	0.01521	3.7821268635500003	3.7990697815099996	3.70841902193	3.9796472401300003	4.007090764619999	3.98200271045	3.57770415681	3.6056637229	3.5721130333800004	3.5025486984900005	3.4283937748400004	3.4510730228300006	3.3986230529799997
N-Nervonoyl Alanine	N -神经酰基丙氨酸	0.006187	0.020040000000000002	1.7925	1.7922	1.4022	0.4877	yes	up	B(ii)	-	-	-	-	-	-	-	HMDB0242084	Not Available	Not Available	Not Available	-	501.40532208300004	9.4308	M+ACN+Na	C27H51NO3	0.0	43.7	metab_1546	pos_1606	pos	42.3	2.144	0.06496	1.5290000000000001	0.1913	2.2891123553	2.36332475767	2.36243521979	1.5856598768	1.31545514182	1.68518872584	2.0591238558900002	2.0030595932099997	1.85775490509	1.8780014073	1.68620112067	1.13701253943	2.1851216542299996
Lilopristone	利洛司酮	4.701e-05	0.0007379	1.7734	1.7733	1.2258	0.2937	yes	up	B(ii)	-	-	-	-	-	-	-	HMDB0254091	Lipids and lipid-like molecules	Steroids and steroid derivatives	Oxosteroids	-	465.310931106	5.57088333333	M+NH4	C29H37NO3	0.0	66.6	metab_609	pos_618	pos	51.3	3.073	0.02404	2.5069999999999997	0.04629	2.40836183295	2.58830419168	2.5400115532900003	2.55821092615	2.46822743183	2.4943626562400003	2.99861547658	3.0755653673000003	3.03293149141	2.97980483967	2.9543002203099995	2.91941511328	3.0470820959500005
Cyclohexaneundecanoic Acid	-	0.02901	0.06444	1.7702	1.7702	1.4629	0.5488	yes	up	B(ii)	C12100	-	-	-	-	-	-	HMDB0030997	Lipids and lipid-like molecules	Fatty Acyls	Fatty acids and conjugates	4277-62-7;_	291.228891585	7.48743333333	M+Na	C17H32O2	0.0	56.3	metab_1078	pos_1110	pos	47.3	2.07	0.09602000000000001	1.415	0.3264	1.15975875064	1.20867515681	1.17656446192	1.22551715055	1.7918346179700002	1.2275507133399999	1.18519567037	1.1543026438	1.2443797138	1.83133317598	1.7558444745800001	1.34309736715	2.12926376605
N-Oleoyl Leucine	N -油酰亮氨酸	0.007347	0.022609999999999998	1.7611	1.761	0.7867	-0.3462	yes	down	B(ii)	-	-	-	-	-	-	-	HMDB0241962	Organic acids and derivatives	Carboxylic acids and derivatives	Amino acids, peptides, and analogues	_;	418.32995040699996	6.20435	M+Na	C24H45NO3	0.0	42.7	metab_737	pos_752	pos	34.4	2.205	0.161	2.803	0.1285	2.61965792996	2.3900463140599997	2.1017950892400004	2.9509309056800004	2.73449345352	2.72283070537	1.80845514149	1.7786189681599998	1.6948925128	1.4462977052000001	1.71937838335	0.9930324602789999	2.02310831346
Cholylvaline	-	0.0011070000000000001	0.005847	1.7437	1.7435	0.8496	-0.2351	yes	down	B(ii)	-	-	-	-	-	-	-	HMDB0242380	Lipids and lipid-like molecules	Steroids and steroid derivatives	Bile acids, alcohols and derivatives	-	508.36097441199996	5.99386666667	M+H	C29H49NO6	0.0	56.7	metab_693	pos_707	pos	45.2	3.1639999999999997	0.113	3.7239999999999998	0.02478	3.41399157318	3.3233863631299996	3.4474155638699995	3.71205675364	3.7077781089699995	3.75268285829	3.20078361106	3.2440850871499998	3.2169849408999998	3.3413761000999997	3.30890041931	3.302191422	3.1583337099299995
Dihomo-Gamma-Linolenic Acid	-	0.04768	0.09495	1.7129	1.7127	1.4653	0.5512	yes	up	B(i)	C03242;_	-	-	map01100;map00591;map01040	Metabolic pathways;Linoleic acid metabolism;Biosynthesis of unsaturated fatty acids	Metabolism;Metabolism;Metabolism	Global and overview maps;Lipid metabolism;Lipid metabolism	HMDB0002925;HMDB0247333	Lipids and lipid-like molecules	Fatty Acyls	Fatty acids and conjugates	1783-84-2;_	611.502957873	8.21196666667	2M-H	C20H34O2	58.9	0.0	metab_4688	neg_1207	neg	47.2	2.028	0.3772	1.3840000000000001	0.1177	1.5325533784799998	1.61178087034	1.6862780954899999	1.51656131407	1.2909335504200001	1.3458223699399998	1.34765447713	1.39861752018	0.0121970629359	0.637569134149	0.012636144915	1.15200762669	2.04435335537
Poststatin	-	0.011940000000000001	0.032619999999999996	1.7009999999999998	1.7009999999999998	0.7547	-0.406	yes	down	B(ii)	-	-	-	-	-	-	-	HMDB0256711	Organic acids and derivatives	Carboxylic acids and derivatives	Amino acids, peptides, and analogues	-	562.3221075390001	7.63085	M+Na-2H	C26H47N5O7	0.0	49.0	metab_4532	neg_1050	neg	44.3	1.754	0.2102	2.324	0.08234	2.10410748333	1.97902137229	1.9378025379900004	2.34584424018	2.3935163016599996	2.2331722217400003	2.24211612785	2.37230277706	2.23837729373	2.17381766403	2.17317910303	2.12222463622	1.51940108268
Methyl 12-Hydroxyoctadecanoate	-	0.00014659999999999999	0.001535	1.6899	1.6898	0.8358	-0.2588	yes	down	B(i)	-	-	-	-	-	-	-	-	-	-	-	-	297.27691184400004	8.80685	M+H-H2O	C19H38O3	38.3	0.0	metab_1440	pos_1495	pos	43.0	2.6310000000000002	0.03782	3.148	0.05094	3.23661855182	3.1904680490099997	3.22139965213	3.08954687496	3.17317268372	3.18176014085	3.0736916722500003	3.09519572153	3.0661708687299996	2.51219820365	2.53094970218	2.59380226488	2.6747692723400003
(16R)-19-Acetoxy-17-(Isobutyryloxy)Kaurane-18-Oic Acid	-	0.0031899999999999997	0.012490000000000001	1.6879	1.6877	1.2302	0.2989	yes	up	B(i)	-	-	-	-	-	-	-	-	-	-	-	-	447.27404522800003	7.58735	M-H	C26H40O6	48.4	0.0	metab_4522	neg_1040	neg	43.9	2.859	0.07336000000000001	2.324	0.1268	2.58740547793	2.6074890260799997	2.59267116775	2.19925439787	2.31912422493	2.4526611748400002	2.7515285170099997	2.7341563352200002	2.74026628741	2.41049139735	2.25662334605	2.45574324074	2.94333401153
Anisperimus	阿珀莫司	0.03818	0.07972	1.6876	1.6872	0.7594	-0.3971	yes	down	B(ii)	-	-	-	-	-	-	-	HMDB0248445	Organic acids and derivatives	Carboxylic acids and derivatives	Amino acids, peptides, and analogues	-	402.318829167	7.653916666669999	M+H	C18H39N7O3	0.0	54.0	metab_2333	pos_2416	pos	45.4	1.925	0.3142	2.535	0.1471	2.59652216833	2.72350140272	2.66230150254	2.69370311373	2.40327499012	2.50789834819	2.00127688765	2.1096080807599997	2.22218187504	2.16523337883	2.39459929822	2.28243044741	1.95320038813
Ceramide Ap	-	0.0012619999999999999	0.006414	1.6864	1.6864	1.2893	0.3666	yes	up	B(ii)	-	-	-	-	-	-	-	HMDB0249815	Lipids and lipid-like molecules	Sphingolipids	Ceramides	-	582.54176215	8.90316666667	M+H-H2O	C36H73NO5	0.0	58.4	metab_1975	pos_2042	pos	43.9	2.335	0.09314	1.811	0.06257	2.62396326032	2.5372661122999998	2.6518014838	1.8636064476499998	1.8265618476400003	1.7415636673700001	2.32475852182	2.33314845447	2.3439475701099997	1.6830340558399999	1.58547597155	1.7830307966699999	2.32104509637
Nicotinic Acid	烟酸	0.008804000000000001	0.025889999999999996	1.6827	1.6826	0.8093	-0.3053	yes	down	B(i)	C00253	Vitamins and cofactors	Vitamins	map01100;map00760;map05133;map01240	Metabolic pathways;Nicotinate and nicotinamide metabolism;Pertussis;Biosynthesis of cofactors	Metabolism;Metabolism;Human Diseases;Metabolism	Global and overview maps;Metabolism of cofactors and vitamins;Infectious disease: bacterial;Global and overview maps	HMDB0001488;PW_C001145	Organoheterocyclic compounds	Pyridines and derivatives	Pyridinecarboxylic acids and derivatives	59-67-6	122.02425719899999	1.34791666667	M-H	C6H5NO2	96.5	0.0	metab_3864	neg_359	neg	56.9	2.334	0.1823	2.884	0.08085	2.7037197021599995	2.50269562086	2.74027435014	2.79159953109	2.94357998912	2.91539944167	2.4832612670599996	2.35903852963	2.56315291629	2.42192991015	2.4679838770200004	2.23750625467	2.12756066374
Myristic Acid	肉豆蔻酸	0.001157	0.006043	1.6812	1.6811	1.2273	0.2955	yes	up	B(ii)	C06424	Lipids	Fatty acids	map01100;map00061	Metabolic pathways;Fatty acid biosynthesis	Metabolism;Metabolism	Global and overview maps;Lipid metabolism	HMDB0000806	Lipids and lipid-like molecules	Fatty Acyls	Fatty acids and conjugates	544-63-8;	211.204244335	7.28095	M+H-H2O	C14H28O2	0.0	65.8	metab_986	pos_1014	pos	48.8	2.813	0.1085	2.292	0.009207	2.89607826199	3.14257100394	2.91605003977	2.28838907338	2.3028882358000002	2.2858073016900002	2.05221365384	2.05102999657	2.05413662978	2.08032892872	2.0794535777900003	2.08374420102	2.9260847367
Val-Asp	-	8.79e-05	0.001078	1.6754	1.6752	0.8181	-0.2896	yes	down	B(i)	-	-	-	-	-	-	-	HMDB0029123	Organic acids and derivatives	Carboxylic acids and derivatives	Amino acids, peptides, and analogues	20556-16-5	231.098339175	1.22841666667	M-H	C9H16N2O5	49.6	0.0	metab_6305	neg_2861	neg	47.9	2.281	0.03584	2.7880000000000003	0.04124	2.5877910167200002	2.62317130746	2.5421223149000003	2.7921822711299997	2.82668655274	2.74454936041	2.32523670856	2.5663872158700003	2.53515192193	2.65222582628	2.6862619136	2.59866993102	2.31213916047
Adenosine	腺苷	0.013909999999999999	0.036739999999999995	1.6503	1.6503	1.3019	0.3806	yes	up	B(i)	C00212;_	Nucleic acids;-	Nucleosides;-	map01100;map04024;map00230;map02010;map01232;map04270;map05012;map04080;map04923;map04924;map04022;map05034;map04071;map05032	Metabolic pathways;cAMP signaling pathway;Purine metabolism;ABC transporters;Nucleotide metabolism;Vascular smooth muscle contraction;Parkinson disease;Neuroactive ligand-receptor interaction;Regulation of lipolysis in adipocytes;Renin secretion;cGMP-PKG signaling pathway;Alcoholism;Sphingolipid signaling pathway;Morphine addiction	Metabolism;Environmental Information Processing;Metabolism;Environmental Information Processing;Metabolism;Organismal Systems;Human Diseases;Environmental Information Processing;Organismal Systems;Organismal Systems;Environmental Information Processing;Human Diseases;Environmental Information Processing;Human Diseases	Global and overview maps;Signal transduction;Nucleotide metabolism;Membrane transport;Global and overview maps;Circulatory system;Neurodegenerative disease;Signaling molecules and interaction;Endocrine system;Endocrine system;Signal transduction;Substance dependence;Signal transduction;Substance dependence	HMDB0000050;HMDB0247583;PW_C000034	Nucleosides, nucleotides, and analogues	Purine nucleosides	Not Available	58-61-7;_	268.103003875	1.41865	M+H	C10H13N5O4	36.9	0.0	metab_420	pos_427	pos	44.6	2.333	0.1595	1.7919999999999998	0.1574	2.8898143487700003	2.89434726329	2.8919192728900005	1.7599240223099997	1.96306988863	1.6531292853100001	2.2728975842400003	2.20387746667	1.98758945896	2.61627313888	2.59152797316	2.5622744489500002	2.1488470093000003
Pc(6 Keto-Pgf1Alpha/18:1(11Z))	-	0.03323	0.07153	1.6447	1.6448	0.7302	-0.4537	yes	down	B(ii)	-	-	-	-	-	-	-	HMDB0286340	Not Available	Not Available	Not Available	-	937.596627061	7.4656	M+ACN+Na	C46H84NO12P	0.0	43.8	metab_1066	pos_1098	pos	38.5	1.548	0.09257	2.12	0.2965	1.72922816965	1.62392572926	1.47455563037	1.79386736285	2.3735419217700002	2.1922987425200002	1.48055627287	1.66540229075	1.48243239089	2.25964120505	1.5071509490000001	1.51134349278	1.49320138226
Androstanediol	雄烷二醇	0.003165	0.01243	1.6429	1.6428	1.1899	0.2508	yes	up	B(ii)	C07632;_	Steroids;-	19-Carbon atoms;-	-	-	-	-	HMDB0000495	Lipids and lipid-like molecules	Glycerophospholipids	Glycerophosphocholines	25126-76-5;_	293.246175982	7.749083333330001	M+H	C19H32O2	0.0	52.9	metab_2303	pos_2385	pos	45.7	3.1830000000000003	0.1373	2.675	0.01832	2.60906078201	2.60911939006	2.84494182768	2.6911951891	2.67992300051	2.65537105193	2.29624407479	2.02864140999	2.12459897941	2.96109887695	2.78872803704	2.7682059553500005	3.0641191584599996
5-(12-Heptadecenyl)-1,3-Benzenediol	-	0.002402	0.01011	1.6165	1.6163	1.2714	0.3464	yes	up	B(ii)	C10802	-	-	-	-	-	-	HMDB0038527	Benzenoids	Phenols	Benzenediols	103462-06-2	369.274940831	7.193283333330001	M+Na	C23H38O2	0.0	60.2	metab_2495	pos_2583	pos	46.5	2.286	0.030739999999999996	1.798	0.1198	1.8193627123099998	1.6674943469699999	1.66884770701	1.81005694192	1.67319793949	1.9119152566099997	1.6202977478799998	1.55195370605	1.3800666968900002	1.8606072691599997	2.05827000556	1.87035977479	2.2515348663299997
Xanthurenic Acid	黄尿酸	0.0007986000000000001	0.004651	1.6133	1.6132	1.2331	0.3023	yes	up	B(i)	C02470	-	-	map00380	Tryptophan metabolism	Metabolism	Amino acid metabolism	HMDB0000881;PW_C000703	Organoheterocyclic compounds	Quinolines and derivatives	Quinoline carboxylic acids	59-00-7	206.04353331299998	1.5139833333300001	M+H	C10H7NO4	50.5	0.0	metab_457	pos_465	pos	46.4	2.523	0.03998	2.046	0.08125	2.2453095598500004	2.2138471535699997	2.17786316199	2.00791444182	2.13924569607	1.99069800284	1.8884636895400002	1.66480757338	1.9382601192299997	1.4101932459200002	1.39617482183	0.705274679269	2.52356472933
Ce(Pgd2)	-	0.004752	0.01646	1.6108	1.6109	0.8084	-0.3069	yes	down	B(ii)	-	-	-	-	-	-	-	HMDB0290214	Not Available	Not Available	Not Available	-	701.548040237	9.276233333330001	M-H2O-H	C47H76O5	0.0	53.7	metab_4856	neg_1375	neg	43.2	2.08	0.1126	2.573	0.0997	2.1931806832	2.05519661176	2.13256953099	2.45755307066	2.63356239705	2.62672663708	2.09201740962	2.39971785992	2.03815798465	2.32464336368	2.3426450726900003	2.49027946497	2.09056133071
12-Hydroxyheptadecanoic Acid	-	0.01699	0.04278	1.6002	1.6002	0.7883	-0.3432	yes	down	B(ii)	-	-	-	-	-	-	-	HMDB0061663	Lipids and lipid-like molecules	Fatty Acyls	Fatty acids and conjugates	-	269.246871297	8.472866666669999	M+H-H2O	C17H34O3	0.0	58.2	metab_1365	pos_1414	pos	47.6	1.9140000000000001	0.1957	2.428	0.1137	2.56848394428	2.0937024265799997	2.43615688015	2.3941056321	2.5553919881900002	2.3359183324400004	3.1617570523	3.21783064768	3.05323883134	1.96065010343	1.9544804538999998	1.7632899717800001	2.04736515547
Fahfa(20:3/18:1)	-	0.009169	0.02667	1.595	1.595	1.2552	0.3279	yes	up	B(i)	-	-	-	-	-	-	-	-	-	-	-	-	585.4856644380001	8.20481666667	M-H	C38H66O4	37.1	0.0	metab_5393	neg_1920	neg	39.2	2.435	0.1437	1.94	0.1111	1.93883366836	2.0270546642099996	1.78421577697	1.9549683020400002	2.04260432311	1.8219629020900001	2.2695346482799996	1.58256823584	2.3126945199	1.6130634257700003	1.5426328592700003	1.758612888	2.5727250479499997
O-Acetyl-L-Serine	-	1.311e-06	9.104e-05	1.5919	1.5917	0.8865	-0.1738	yes	down	B(i)	C00979	-	-	map01100;map00920;map00270;map01200;map01230;map04122	Metabolic pathways;Sulfur metabolism;Cysteine and methionine metabolism;Carbon metabolism;Biosynthesis of amino acids;Sulfur relay system	Metabolism;Metabolism;Metabolism;Metabolism;Metabolism;Genetic Information Processing	Global and overview maps;Energy metabolism;Amino acid metabolism;Global and overview maps;Global and overview maps;Folding, sorting and degradation	HMDB0003011	Organic acids and derivatives	Carboxylic acids and derivatives	Amino acids, peptides, and analogues	5147-00-2	148.059284523	1.2095	M+H	C5H9NO4	40.8	0.0	metab_3210	pos_3336	pos	45.6	3.5469999999999997	0.0108	4.001	0.01316	3.80977557236	3.7827690622500003	3.78122073921	3.98687935915	4.003231854709999	4.01292311316	3.57128988064	3.5794989768699996	3.5695083577399997	3.7453158772500004	3.7415019266100003	3.74443302705	3.53782406714
Methyl Oleate	-	8.73e-09	1.379e-05	1.5875	1.5874	0.9083	-0.1388	yes	down	B(i)	C03425;_	-	-	-	-	-	-	HMDB0034451;LMFA07010965	Lipids and lipid-like molecules	Fatty Acyls	Fatty acid esters	112-62-9;	297.277730051	7.902233333330001	M+H	C19H36O2	59.9	0.0	metab_1194	pos_1234	pos	50.0	4.467	0.002173	4.918	0.004314	4.85945058473	4.86365726166	4.87174792171	4.9163258546	4.91523455602	4.923192354419999	4.6799717762099995	4.66092806205	4.66236488063	4.374789322190001	4.35867639567	4.37591927314	4.46837918706
Rosamicin	-	0.001355	0.006736	1.5853	1.5852	0.8418	-0.2485	yes	down	B(ii)	-	-	-	-	-	-	-	HMDB0257306	Organic oxygen compounds	Organooxygen compounds	Carbohydrates and carbohydrate conjugates	-	586.332617343	7.25895	M+Na-H2O	C31H51NO9	0.0	68.0	metab_979	pos_1007	pos	46.3	2.469	0.08413999999999999	2.9330000000000003	0.05611	3.0129438552499996	2.8679935793	2.8027761591900004	2.93097681635	2.8785498182200002	2.99069466403	2.79450337609	2.77932982517	2.85300279022	2.0948551437400003	2.38805399876	2.4618420958200002	2.55891242599
Palmitoleic Acid	棕榈油酸	0.036469999999999995	0.07699	1.5822	1.5821	0.6716	-0.5744	yes	down	B(ii)	C08362	Lipids	Fatty acids	map01100;map00061	Metabolic pathways;Fatty acid biosynthesis	Metabolism;Metabolism	Global and overview maps;Lipid metabolism	HMDB0003229	Lipids and lipid-like molecules	Fatty Acyls	Fatty acids and conjugates	373-49-9	237.22053830099998	7.443433333330001	M+H-H2O	C16H30O2	0.0	98.2	metab_1044	pos_1074	pos	55.6	1.092	0.001193	1.626	0.2991	1.40646484465	1.66921290264	1.56048089808	1.7865335498800001	1.28108524346	1.8107818431599998	1.07870206964	1.60565259181	1.40209069832	1.10476453002	1.1039512502200002	1.10793873404	1.09069767094
St(24:1_O4/18:1)	-	0.007758	0.02359	1.5817	1.5817	0.8276	-0.273	yes	down	B(i)	-	-	-	-	-	-	-	-	-	-	-	-	701.531404039	9.15225	M+FA-H	C42H72O5	70.6	0.0	metab_5242	neg_1768	neg	46.1	2.319	0.1681	2.802	0.01885	2.13760550117	2.13169648132	1.94015306692	2.7808264733700003	2.80953657616	2.81635424315	2.56757635968	2.58795470761	2.3981488043	2.5687008513	2.66174668425	2.6480214316799997	2.51010473444
Tropinone	托品酮	0.0008596	0.004915999999999999	1.5666	1.5664	0.74	-0.4343	yes	down	B(ii)	C00783	-	-	map01100	Metabolic pathways	Metabolism	Global and overview maps	HMDB0304521	Alkaloids and derivatives	Tropane alkaloids	Not Available	532-24-1;_	144.07908144799998	3.59451666667	M+Na-H2O	C8H13NO	0.0	82.1	metab_517	pos_525	pos	54.3	1.281	0.03499	1.7309999999999999	0.07976	2.6307588373599997	2.64051198518	2.6527115351	1.75038829996	1.79982309905	1.64375630819	1.84212631249	1.72918192945	1.83956224741	2.1960842074599998	2.2657706294	2.31564289931	1.25810990642
Soyasapogenol F	大豆皂醇F	0.0001284	0.001396	1.5568	1.5568	1.1368	0.185	yes	up	B(ii)	C17421	-	-	-	-	-	-	HMDB0039212	Lipids and lipid-like molecules	Prenol lipids	Triterpenoids	104033-83-2;97503-03-2	459.379188279	7.36926666667	M+H	C30H50O3	0.0	60.9	metab_1014	pos_1043	pos	47.8	3.647	0.00165	3.208	0.052000000000000005	3.09597836791	3.1399586057200004	3.11516108798	3.2626259536699997	3.2033947216	3.15897074603	3.29727005937	3.2547097836299996	3.26258324482	3.3064223613999997	3.38090014928	3.30178152853	3.6484914737199996
Glutamic Acid	谷氨酸	1.063e-07	2.6899999999999997e-05	1.5535	1.5533	0.8972	-0.1566	yes	down	B(i)	C00025	Peptides;Hormones and transmitters	Amino acids;Neurotransmitters	map02010;map01240;map01200;map00330;map00220;map00250;map04072;map04216;map00630;map00430;map04964;map00470;map00860;map04080;map05016;map05017;map05014;map04727;map04742;map04723;map05031;map04721;map04720;map01100;map00480;map04540;map01210;map00340;map00524;map01230;map04068;map05034;map04724;map05030;map00650;map00910;map04974;map04713;map00970;map05230;map05033;map04730;map05022	ABC transporters;Biosynthesis of cofactors;Carbon metabolism;Arginine and proline metabolism;Arginine biosynthesis;Alanine, aspartate and glutamate metabolism;Phospholipase D signaling pathway;Ferroptosis;Glyoxylate and dicarboxylate metabolism;Taurine and hypotaurine metabolism;Proximal tubule bicarbonate reclamation;D-Amino acid metabolism;Porphyrin metabolism;Neuroactive ligand-receptor intera…	Environmental Information Processing;Metabolism;Metabolism;Metabolism;Metabolism;Metabolism;Environmental Information Processing;Cellular Processes;Metabolism;Metabolism;Organismal Systems;Metabolism;Metabolism;Environmental Information Processing;Human Diseases;Human Diseases;Human Diseases;Organismal Systems;Organismal Systems;Organismal Systems;Human Diseases;Organismal Systems;Organismal Syst…	Membrane transport;Global and overview maps;Global and overview maps;Amino acid metabolism;Amino acid metabolism;Amino acid metabolism;Signal transduction;Cell growth and death;Carbohydrate metabolism;Metabolism of other amino acids;Excretory system;Metabolism of other amino acids;Metabolism of cofactors and vitamins;Signaling molecules and interaction;Neurodegenerative disease;Neurodegenerative …	HMDB0000148	Organic acids and derivatives	Carboxylic acids and derivatives	Amino acids, peptides, and analogues	56-86-0	146.04570405799998	1.21276666667	M-H	C5H9NO4	85.5	0.0	metab_6339	neg_2895	neg	55.7	3.7689999999999997	0.008617	4.2010000000000005	0.0006745	3.9818953184699994	3.9931583036	3.9794588409500005	4.20043418826	4.201239563490001	4.20177412803	3.8018622625400003	3.81295113935	3.81779940117	3.8670723341000004	3.8664589277599997	3.8517401052499998	3.7786767684500004
3'-Deoxyinosine	3 ' -脱氧肌苷	7.394e-08	2.567e-05	1.5374	1.5373	0.8671	-0.2057	yes	down	B(ii)	-	-	-	-	-	-	-	HMDB0246093	Nucleosides, nucleotides, and analogues	Purine nucleosides	Purine 3''-deoxyribonucleosides	-	251.078008097	3.33078333333	M-H	C10H12N4O4	0.0	70.5	metab_3962	neg_458	neg	52.6	2.767	0.004568	3.1910000000000003	0.006236	2.9637077625800003	2.9515726209400004	2.95350867878	3.18389837421	3.19569777759	3.1932975249599997	2.84808016411	2.86529577332	2.86920193931	2.8265119518	2.82014173119	2.8170477474799998	2.77134264996
9,12,13-Trihome	-	0.006749	0.02139	1.5364	1.5363	1.2478	0.3194	yes	up	B(ii)	C14833	-	-	map00591	Linoleic acid metabolism	Metabolism	Lipid metabolism	HMDB0004708	Lipids and lipid-like molecules	Fatty Acyls	Fatty acids and conjugates	-;_;	311.221691554	7.58735	M-H2O-H	C18H34O5	0.0	91.8	metab_5561	neg_2088	neg	53.8	2.281	0.09147999999999999	1.828	0.1221	1.8807143015	1.8355805182599998	1.65552134107	1.74605060695	1.76868185683	1.967993611	1.32426506868	1.6532157551700002	1.7246495392400003	2.23417961993	2.23527638583	2.3018307314	2.23859490493
Annomuricin-D-One	-	0.03623	0.07652	1.5346	1.5345	1.3667	0.4507	yes	up	B(ii)	-	-	-	-	-	-	-	HMDB0030890	Lipids and lipid-like molecules	Fatty Acyls	Fatty alcohols	-	635.4491554130001	8.59903333333	M+Na	C35H64O8	0.0	59.8	metab_2067	pos_2136	pos	45.3	1.871	0.2795	1.369	0.023469999999999998	1.4865039508200002	1.4048666658200002	1.32083673451	1.35790050037	1.3538617153499999	1.39639001769	1.3267495620999998	1.4415948723700003	1.53211154262	1.7447880185599998	1.35296912415	1.6863818043799998	1.59411029769
5B-Cholestane-3A,7A,12A,23R,25-Pentol	-	0.015309999999999999	0.03959	1.5329	1.5328	1.2915	0.369	yes	up	B(ii)	C01571;_	Lipids;-	Fatty acids;-	map01100;map00061	Metabolic pathways;Fatty acid biosynthesis	Metabolism;Metabolism	Global and overview maps;Lipid metabolism	HMDB0000513	Lipids and lipid-like molecules	Fatty Acyls	Fatty acids and conjugates	59906-14-8;	417.333387893	8.5322	M+H-2H2O	C27H48O5	0.0	76.6	metab_1377	pos_1427	pos	48.5	2.0780000000000003	0.1511	1.609	0.131	2.18218167045	2.2994327808099997	2.2539244991599996	1.5712375269299999	1.7551531126400002	1.50155378055	1.9442746896	1.9497830726499998	1.88144720949	1.43153143471	1.68198055491	0.65064693483	2.03320212635
St(24:1_O4/16:1)	-	0.01875	0.045860000000000005	1.5269	1.5269	0.8184	-0.2891	yes	down	B(i)	-	-	-	-	-	-	-	-	-	-	-	-	673.508318278	9.137583333330001	M+FA-H	C40H68O5	59.1	0.0	metab_5244	neg_1770	neg	46.6	2.123	0.2086	2.594	0.04609	2.3240791523900004	2.370752896	2.2778305580500002	2.55528795198	2.5825658693599998	2.64518155315	2.34822222244	2.44963039464	2.24835913684	2.2451490104	2.31428879855	2.29251614113	2.36193174522
Alpha-Elemolic Acid	-	6.269e-06	0.00022610000000000002	1.5199	1.5198	1.112	0.1532	yes	up	B(ii)	C08623	-	-	-	-	-	-	HMDB0034964	Lipids and lipid-like molecules	Prenol lipids	Triterpenoids	28282-27-1	439.354497687	7.50193333333	M+H-H2O	C30H48O3	0.0	60.9	metab_1082	pos_1115	pos	47.3	4.12	0.006268	3.705	0.02213	4.01198035825	4.03472795449	4.02938972671	3.7271080842199997	3.6828643372199994	3.7061706532	3.84183531563	3.8691264201099997	3.8862338076599996	3.87774620625	3.91296125286	3.9162142777900004	4.12473116746
4Alpha-Carboxy-Ergosta-7,24(241)-Dien-3Beta-Ol	-	0.005706	0.0189	1.5011	1.501	0.862	-0.2143	yes	down	B(ii)	-	-	-	-	-	-	-	HMDB0304193	Lipids and lipid-like molecules	Steroids and steroid derivatives	Ergostane steroids	-	442.347754261	5.681883333330001	M+H	C29H45O3-	0.0	49.5	metab_2820	pos_2938	pos	43.7	2.685	0.09654	3.115	0.09884	2.4684444869599997	2.48012557742	2.6829689857599996	3.21890983585	3.02203424268	3.10503187385	3.5848703125199997	3.64006851121	3.5662521703199994	2.6922242136000003	2.83357821986	2.7255897619800002	2.5821304923599997
1-(2-Thienyl)-1-Heptanone	-	0.0223	0.052539999999999996	1.5003	1.5003	0.7654	-0.3857	yes	down	B(ii)	-	-	-	-	-	-	-	HMDB0040241	Organic oxygen compounds	Organooxygen compounds	Carbonyl compounds	30711-40-1	219.082082047	1.1420000000000001	M+Na	C11H16OS	0.0	67.5	metab_151	pos_153	pos	49.5	1.504	0.2146	1.965	0.049210000000000004	0.959581164147	0.993319118644	0.989038372782	1.91055506034	2.00678264679	1.9765343159	1.69747354467	1.51670966683	1.5895229817200003	2.08301465943	2.09877155091	2.19495227658	1.67812844383
1-Monolinolenoyl-Rac-Glycerol	-	2.736e-05	0.0005453999999999999	1.4895	1.4894	1.1132	0.1547	yes	up	B(ii)	-	-	-	-	-	-	-	HMDB0252853	Lipids and lipid-like molecules	Fatty Acyls	Lineolic acids and derivatives	-	353.266660913	7.413766666669999	M+H	C21H36O4	0.0	65.5	metab_2432	pos_2516	pos	49.0	3.924	0.0305	3.525	0.009885	3.56152594273	3.5341167738199997	3.60001704826	3.5268979420699997	3.5139096193599997	3.5333108747300006	4.09140782241	4.035981927780001	4.06059154356	3.8633845846099995	3.85835726882	3.8326087047099997	3.90539644639
9-Oxo-11R,15S-Dihydroxy-1A,1B-Dihomo-13E-Prostaenoic Acid	-	0.0008727	0.004964	1.4761	1.4761	1.1394	0.1883	yes	up	B(i)	-	-	-	-	-	-	-	LMFA03010108	-	-	-	--	363.253746881	7.06405	M-H2O-H	C22H38O5	50.7	0.0	metab_5700	neg_2230	neg	45.5	3.2689999999999997	0.0298	2.8689999999999998	0.07172	2.00247954814	2.46502320345	2.48111349526	2.9496641594099997	2.8422506768700004	2.8136225536699997	2.4144114289300003	2.68433714033	1.9161559509700001	3.0907115524599997	3.08848176712	2.70746344	3.24294375796
Geneticin	-	0.04632	0.09283	1.4636	1.4636	1.1852	0.2452	yes	up	B(ii)	C17703;_	-	-	map00524	Neomycin, kanamycin and gentamicin biosynthesis	Metabolism	Biosynthesis of other secondary metabolites	HMDB0242565	Organic oxygen compounds	Organooxygen compounds	Carbohydrates and carbohydrate conjugates	49863-47-0;_	479.274932601	8.858683333330001	M+H-H2O	C20H40N4O10	0.0	60.3	metab_1454	pos_1510	pos	46.5	3.0010000000000003	0.1299	2.532	0.2533	3.8419156953300004	3.8508068581800003	3.8553456596199993	2.24370257645	2.7189429966799996	2.63320496674	3.26692849481	3.24419999754	3.19936843107	3.69536542774	3.75984475633	3.74946564309	3.15066544702
Fahfa(4:0/23:0)	-	0.005168	0.0175	1.4469	1.4467	0.8724	-0.1969	yes	down	B(i)	-	-	-	-	-	-	-	-	-	-	-	-	439.377442049	9.3274	M-H	C27H52O4	45.7	0.0	metab_5216	neg_1742	neg	47.2	2.722	0.1146	3.12	0.04863	3.5645620978699992	3.5375302450999997	3.52967286514	3.06432756502	3.15000123285	3.14705081893	2.4198772178	2.49134423899	2.30111356362	2.70708100435	2.72888915039	2.66463536012	2.6265126692
Inosine	肌苷	1.134e-05	0.00032710000000000004	1.4324	1.4323	0.9008	-0.1508	yes	down	B(i)	C00294;_	-	-	map01100;map02010;map01232;map00230	Metabolic pathways;ABC transporters;Nucleotide metabolism;Purine metabolism	Metabolism;Environmental Information Processing;Metabolism;Metabolism	Global and overview maps;Membrane transport;Global and overview maps;Nucleotide metabolism	HMDB0000195;HMDB0247301;PW_C000127	Nucleosides, nucleotides, and analogues	Purine nucleosides	Not Available	58-63-9;_	267.07303488	1.2585833333299998	M-H	C10H12N4O5	58.6	0.0	metab_6264	neg_2819	neg	49.5	3.3489999999999998	0.02132	3.718	0.0104	3.4137623129400003	3.4047781598299998	3.42912459796	3.7084989063699996	3.7290976140699996	3.7163584725199996	3.40543196037	3.3856633922799997	3.4399645698300003	3.6099805940199996	3.60707020861	3.57183662574	3.3740223027900003
St(24:1_O4/17:2)	-	0.008164	0.02453	1.4323	1.4323	0.8355	-0.2593	yes	down	B(i)	-	-	-	-	-	-	-	-	-	-	-	-	675.473777475	9.12291666667	M+Cl	C41H68O5	55.2	0.0	metab_4832	neg_1351	neg	46.5	2.016	0.1332	2.4130000000000003	0.04615	2.1385950196	2.34910232584	2.23694644955	2.42002767645	2.36351991391	2.4549849973599995	2.41360380046	2.1785448413900004	2.1758367084400003	2.11909027236	2.14835972601	2.13199435417	2.1480633870299997
Gpins(18:0/3:0)	-	0.0007013999999999999	0.004286	1.4234	1.4234	0.8806	-0.1834	yes	down	B(i)	-	-	-	-	-	-	-	-	-	-	-	-	655.344241928	11.75175	M-H	C30H57O13P	53.7	0.0	metab_4992	neg_1514	neg	45.5	2.737	0.05917000000000001	3.108	0.03363	2.33131236311	2.39203210346	2.43100684231	3.06986671128	3.11910170874	3.13416347222	2.9985189660500002	2.9310158691400003	2.89250684228	2.55600725711	2.4380340524	2.3807401213999997	2.6684091705
Naglyser(22:0/10:0)	-	0.000118	0.001318	1.4218	1.4216	0.8599	-0.2178	yes	down	B(i)	-	-	-	-	-	-	-	-	-	-	-	-	699.519007352	8.96775	M+FA-H	C37H70N2O7	55.6	0.0	metab_5266	neg_1792	neg	46.8	2.24	0.004915	2.605	0.04217	1.87828421426	1.90461116871	1.8643673473	2.6528333751299997	2.58932812875	2.57301025458	2.3295479576	2.2648065491	2.24382091096	2.57482818177	2.45454630144	2.52319803624	2.24502818812
Thymidine Glycol	-	0.01681	0.04245	1.4197	1.4194	0.8004	-0.3212	yes	down	B(ii)	-	-	-	-	-	-	-	HMDB0042036	Nucleosides, nucleotides, and analogues	Pyrimidine nucleosides	Pyrimidine 2''-deoxyribonucleosides	32645-65-1	281.077450408	1.37465	M+Na-H2O	C10H16N2O7	0.0	42.4	metab_407	pos_413	pos	44.0	1.624	0.1729	2.029	0.03948	2.5889298147599997	2.3671707129099997	2.55005565607	2.0117737211	2.07393166533	2.0006937320700002	1.70482037211	1.7469569342700002	2.02246873461	2.11584092725	2.09770882137	2.2781138024	1.5618429090200001
St(24:1_O4/18:2)	-	0.00221	0.0095	1.4163	1.4163	0.8607	-0.2164	yes	down	B(i)	-	-	-	-	-	-	-	-	-	-	-	-	689.48559648	9.18908333333	M+Cl	C42H70O5	77.8	0.0	metab_5236	neg_1762	neg	49.3	2.311	0.06513	2.685	0.06597	2.56244894068	2.4781095580200003	2.45857997608	2.61619287418	2.69158614448	2.74765825676	2.1510830804	2.4929009933099997	2.1266378266999997	2.2982982984900002	2.06788696444	2.51019932065	2.24324706369
Pi(Pgf2Alpha/20:2(11Z,14Z))	-	0.0007006	0.004286	1.415	1.4149	0.9034	-0.1466	yes	down	B(ii)	-	-	-	-	-	-	-	HMDB0277202	Not Available	Not Available	Not Available	-	959.555538138	6.1902666666699995	M-H	C49H85O16P	0.0	44.2	metab_4211	neg_716	neg	42.0	3.431	0.04698	3.798	0.04808	4.42289843602	4.39915707953	4.33402308634	3.7444190221499998	3.8378303973300003	3.81092285125	4.21246760938	4.12155790887	4.17497888714	3.9981635059800005	4.102921347530001	3.95887975745	3.4789400840599995
Lpc(20:4)	-	0.0003577	0.002746	1.4073	1.4073	0.8763	-0.1905	yes	down	B(i)	C04230	Lipids	Phospholipids	map00564;map05231	Glycerophospholipid metabolism;Choline metabolism in cancer	Metabolism;Human Diseases	Lipid metabolism;Cancer: overview	HMDB0010395	Lipids and lipid-like molecules	Glycerophospholipids	Glycerophosphocholines	60701-99-7	588.3275064630001	7.165533333330001	M+FA-H	C28H50NO7P	42.3	0.0	metab_4410	neg_927	neg	43.9	2.5580000000000003	0.04463	2.9189999999999996	0.0331	1.4443342629700002	1.4451578322499998	1.44221345143	2.88507476153	2.95125327932	2.9196536567400004	3.37043826644	3.40345401361	3.38669327138	1.65497091497	1.55372687706	1.5778309637399999	2.6086355987200003
(13R,14R)-7-Labdene-13,14,15-Triol	-	0.0002894	0.002375	1.4009	1.4008	1.1529	0.2053	yes	up	B(ii)	-	-	-	-	-	-	-	HMDB0034958	Lipids and lipid-like molecules	Prenol lipids	Diterpenoids	-	345.240421599	7.129383333330001	M+Na-2H	C20H36O3	0.0	54.0	metab_4396	neg_913	neg	46.2	2.6839999999999997	0.02187	2.3280000000000003	0.04725	1.08571928788	1.0865034755299998	1.88358307847	2.3134287968400002	2.28971132947	2.38078880785	1.8780180194999998	1.1837414395499999	1.48121402919	2.1768437503799998	2.04729698594	2.31218497245	2.66754184517
Threonylproline	苏氨酰脯氨酸	0.0007572	0.004495	1.3983	1.3981	0.8794	-0.1853	yes	down	B(ii)	-	-	-	-	-	-	-	HMDB0029069	Organic acids and derivatives	Carboxylic acids and derivatives	Amino acids, peptides, and analogues	46398-79-2	217.117776753	1.21716666667	M+H	C9H16N2O4	0.0	48.9	metab_3177	pos_3303	pos	47.0	2.6189999999999998	0.046239999999999996	2.978	0.04855	2.4903355035	2.4784008554900003	2.6125245325799997	3.03276784922	2.94118360265	2.9590620198	2.49647475178	2.58713828491	2.47691320765	2.92114756803	2.88080797534	2.9371639769	2.66120544756
Cannabigerolate	-	0.001615	0.007622	1.3975	1.3973	1.1691	0.2254	yes	up	B(ii)	C20406;_	-	-	map01100	Metabolic pathways	Metabolism	Global and overview maps	HMDB0304284	Benzenoids	Benzene and substituted derivatives	Benzoic acids and derivatives	25555-57-1;_	325.215197251	6.8533	M+H-2H2O	C22H32O4	0.0	48.8	metab_2577	pos_2674	pos	44.7	2.503	0.02278	2.141	0.07933	1.5532796670200002	1.4519455851700003	1.44429383144	2.12982913725	2.06754234226	2.22505768659	1.8628401791900002	1.85861156512	1.99071333226	1.9932413410799998	2.14060451608	1.9830516276900003	2.51524632609
Asi-222	3-beta-O-(4-氨基-4,6-二脱氧-beta-D-吡喃半乳糖基)洋地黄毒苷元二水合物	0.001207	0.006249	1.3937	1.3935	1.1254	0.1704	yes	up	B(ii)	-	-	-	-	-	-	-	HMDB0260432	Lipids and lipid-like molecules	Steroids and steroid derivatives	Steroid lactones	-	564.314747574	6.082616666669999	M+FA-H	C29H45NO7	0.0	50.0	metab_4187	neg_690	neg	43.6	3.214	0.050589999999999996	2.8560000000000003	0.0563	2.20791404953	2.2087630101499998	2.20572762263	2.7967237428500002	2.9086586043700002	2.86323296389	2.43315994456	2.54621456454	2.48308847757	2.83104761242	2.78974911934	2.83015438232	3.20572180264
Indole-3-Carboxilic Acid-O-Sulphate	-	0.004243	0.01542	1.3927	1.3927	1.1923	0.2538	yes	up	B(ii)	-	-	-	-	-	-	-	HMDB0060002	Organoheterocyclic compounds	Indoles and derivatives	Indolecarboxylic acids and derivatives	-	286.001574965	1.50956666667	M+FA-H	C9H7NO5S	0.0	43.2	metab_6166	neg_2719	neg	44.5	2.275	0.008173999999999999	1.9080000000000001	0.1083	2.6366856085	2.64032837708	2.64402567164	2.00348880602	1.7902026438799998	1.9294589606299999	2.04214165531	2.22994590358	2.17294991668	2.42999791944	2.34449112235	2.3855542499599998	2.2800480061200004
11-Hydroxy-12-Methyltetradecanoic Acid	-	0.0023899999999999998	0.01008	1.3893	1.3892	1.1692	0.2255	yes	up	B(i)	-	-	-	-	-	-	-	-	-	-	-	-	257.211446207	7.638183333330001	M-H	C15H30O3	53.2	0.0	metab_5549	neg_2076	neg	46.8	2.488	0.08624	2.128	0.02972	3.06343574463	2.90582037158	2.7957397346599997	2.1186993429700003	2.16139047068	2.1042270501	1.5874439855000002	1.83282364275	1.80328298249	2.62610213913	2.64305339797	2.0647407437400003	2.5878568155
Mangiferic Acid	-	4.15e-05	0.0006847	1.3878	1.3877	0.9083	-0.1387	yes	down	B(ii)	-	-	-	-	-	-	-	HMDB0029800	Lipids and lipid-like molecules	Fatty Acyls	Lineolic acids and derivatives	18402-92-1	335.25437706599996	7.57375	M+CH3OH+Na	C18H32O2	0.0	43.3	metab_1097	pos_1130	pos	44.4	3.438	0.0029010000000000004	3.785	0.03081	3.75649491526	3.75485850425	3.75112445639	3.76039687099	3.8195851952699993	3.7751563841	3.80069076059	3.8465033150599997	3.77704053984	3.5019867715900004	3.5166169063699995	3.53509262447	3.4375741841900003
Dihydroceramide	二氢神经酰胺	1.936e-05	0.0004448	1.3863	1.3862	1.0949	0.1308	yes	up	B(ii)	C12126	-	-	map00600;map01100;map04071	Sphingolipid metabolism;Metabolic pathways;Sphingolipid signaling pathway	Metabolism;Metabolism;Environmental Information Processing	Lipid metabolism;Global and overview maps;Signal transduction	HMDB0006752	Organic acids and derivatives	Carboxylic acids and derivatives	Carboxylic acid derivatives	-;_	330.298666783	6.596983333330001	M+H	C19H39NO3	0.0	62.0	metab_2638	pos_2738	pos	50.2	3.991	0.003168	3.645	0.025240000000000002	3.7765723526099997	3.78462596487	3.7876238930699997	3.6191326283599996	3.6694767052099997	3.6475208315199996	3.9079815521599994	3.9199800945199996	3.9314077715400004	4.14284732883	4.14519459304	4.149716938319999	3.9941651557999998
Leptomycin B	对溴磷	0.000808	0.004693	1.3851	1.385	0.8693	-0.20199999999999999	yes	down	B(ii)	-	-	-	-	-	-	-	HMDB0254018	Lipids and lipid-like molecules	Fatty Acyls	Fatty acids and conjugates	-	561.321143935	7.3687	M+Na-2H	C33H48O6	0.0	47.1	metab_4455	neg_972	neg	42.6	2.342	0.05865	2.694	0.03229	2.43365945406	2.22759984951	2.06173704931	2.70860619727	2.65659951208	2.71576859883	2.69975530715	2.72192931427	2.68529201709	2.49747908741	2.63432996653	2.6076177818599997	2.39653628157
D-Erythro-Imidazole-Glycerol-Phosphate	-	0.008969	0.02628	1.3722	1.3721	0.8671	-0.2057	yes	down	B(ii)	C04666	-	-	map01100;map00340;map01230	Metabolic pathways;Histidine metabolism;Biosynthesis of amino acids	Metabolism;Metabolism;Metabolism	Global and overview maps;Amino acid metabolism;Global and overview maps	HMDB0012208	Organic acids and derivatives	Organic phosphoric acids and derivatives	Phosphate esters	36244-87-8	259.012375551	1.2205833333299998	M+Na-2H	C6H11N2O6P	0.0	48.3	metab_3763	neg_254	neg	45.9	2.388	0.1265	2.7539999999999996	0.04258	1.2771129118200002	1.43093911776	1.27502933146	2.7295364881800004	2.7301310462700004	2.80358143071	2.37556652263	2.38241823809	2.33479916914	2.62910405948	2.53913022994	2.67750709521	2.25787399369
4-Amino-N'-Hydroxypyrimidine-5-Carboximidamide	-	0.001861	0.008399	1.37	1.37	1.1679	0.2239	yes	up	B(i)	-	-	-	-	-	-	-	-	-	-	-	-	136.060848776	2.07198333333	M+H-H2O	C5H7N5O	56.0	0.0	metab_2967	pos_3087	pos	48.5	2.428	0.06518	2.079	0.0507	2.6813228747999998	2.59247388624	2.61104413718	2.10581488292	2.1109602687	2.02068866431	2.48516540911	2.4721925465	2.38858838267	2.30874546961	2.3476743405000002	2.3305385412	2.3562691745900004
(3Z)-Phytochromobilin	-	0.04841	0.09607	1.3582	1.3579	0.8757	-0.1916	yes	down	B(ii)	C05913;_	-	-	map00860	Porphyrin metabolism	Metabolism	Metabolism of cofactors and vitamins	HMDB0303975	Organoheterocyclic compounds	Tetrapyrroles and derivatives	Bilirubins	-;_	583.250952125	8.14155	M+H	C33H34N4O6-2	0.0	51.9	metab_1264	pos_1307	pos	42.3	2.859	0.23199999999999998	3.265	0.09355	3.04849485995	2.91190944485	2.97787304972	3.36109957025	3.25949798532	3.17424015136	3.34495142432	3.4082850427799998	3.46240019074	2.94992213533	2.99146827438	2.7605198521	2.84161243787
(5-Amino[1,2,3]Triazolo[1,5-A]Quinazolin-3-Yl)(Morpholino)Methanone	-	0.00011810000000000001	0.001318	1.3476	1.3475	0.892	-0.1649	yes	down	B(i)	-	-	-	-	-	-	-	-	-	-	-	-	343.114852678	1.3330833333299998	M+FA-H	C14H14N6O2	77.8	0.0	metab_3858	neg_352	neg	51.4	2.7089999999999996	0.01627	3.037	0.03451	2.88222843446	2.8884719093099998	2.88846352972	3.0041654564999996	3.03373939303	3.0729587159500005	2.8313629914700003	2.7919818735299997	2.8615948699900002	2.70499341191	2.8288267483999996	2.7744611398	2.72390181604
Adgga(16:4/12:0/14:1)	-	0.0020670000000000003	0.009025	1.3431	1.3429	1.1262	0.1715	yes	up	B(i)	-	-	-	-	-	-	-	-	-	-	-	-	933.592488724	7.49935	M+FA-H	C51H84O12	38.3	0.0	metab_5584	neg_2111	neg	39.0	2.989	0.03952	2.654	0.07156	2.8565773943700004	2.8850582361900003	2.82465788562	2.61431811284	2.6106623092700003	2.7364033924599998	3.05527182084	3.1589075303400005	3.21109366853	2.7573800529500003	2.6203697367900003	2.74259766589	3.03431274974
N-Palmitoylsphingosine	N -棕榈酰鞘氨醇	0.005098	0.01734	1.3402	1.3401	1.1405	0.1896	yes	up	B(i)	C00195	-	-	map01100;map05140;map00600;map04722;map04920;map04071;map05415;map04217;map04933;map04931	Metabolic pathways;Leishmaniasis;Sphingolipid metabolism;Neurotrophin signaling pathway;Adipocytokine signaling pathway;Sphingolipid signaling pathway;Diabetic cardiomyopathy;Necroptosis;AGE-RAGE signaling pathway in diabetic complications;Insulin resistance	Metabolism;Human Diseases;Metabolism;Organismal Systems;Organismal Systems;Environmental Information Processing;Human Diseases;Cellular Processes;Human Diseases;Human Diseases	Global and overview maps;Infectious disease: parasitic;Lipid metabolism;Nervous system;Endocrine system;Signal transduction;Cardiovascular disease;Cell growth and death;Endocrine and metabolic disease;Endocrine and metabolic disease	HMDB0004949	Lipids and lipid-like molecules	Sphingolipids	Ceramides	24696-26-2	538.51685777	9.35898333333	M+H	C34H67NO3	42.6	0.0	metab_1540	pos_1600	pos	41.5	2.7769999999999997	0.07351	2.435	0.07687000000000001	2.39538070178	2.37108414497	2.5345712277900003	2.41654953505	2.36949984932	2.5197726593	2.33489487925	2.40589071991	2.4367695514400003	2.07608916296	2.18030753349	2.24457497716	2.85641017772
Astromicin	阿司霉素	0.001666	0.007788	1.3387	1.3386	0.8888	-0.1701	yes	down	B(ii)	C17708;_	-	-	-	-	-	-	HMDB0248678	Organic oxygen compounds	Organooxygen compounds	Carbohydrates and carbohydrate conjugates	55779-06-1;_	460.27324736	4.7331	M+CH3OH+Na	C17H35N5O6	0.0	53.4	metab_545	pos_553	pos	46.3	2.653	0.04738	2.985	0.05995	2.78820883856	2.72970146208	2.663041303	2.93150066576	2.97467189507	3.0499653802099997	2.6606114394200002	2.63650848099	2.58827641879	2.85428954019	2.93704537496	2.88568257278	2.6298047076400004
(R)-(+)-2-Pyrrolidone-5-Carboxylic Acid	-	0.0002161	0.0019649999999999997	1.337	1.3369	0.9146	-0.1288	yes	down	B(i)	-	-	-	-	-	-	-	-	-	-	-	-	130.048529265	1.2009999999999998	M+H	C5H7NO3	84.7	0.0	metab_218	pos_220	pos	53.7	3.48	0.02883	3.805	0.03315	3.6604737865300008	3.6903433342300005	3.60873177644	3.8360770216900004	3.7699965634699995	3.80768264511	3.50306731765	3.47171912995	3.5741067006400002	3.6070003707300002	3.59476042215	3.64621226241	3.50841858676
Pe(P-18:0/17:1)	-	0.009662	0.027780000000000003	1.3329	1.3326	1.1189	0.1621	yes	up	B(i)	-	-	-	-	-	-	-	LMGP02030043	-	-	-	--	716.5638378589999	9.1155	M+H	C40H78NO7P	40.7	0.0	metab_1504	pos_1564	pos	39.7	3.2560000000000002	0.09808	2.91	0.08381	2.24482331895	2.13228100163	2.15492821182	2.93393723097	2.81645037583	2.97874208363	1.63552808345	1.62396680936	2.13211745479	3.21061043022	3.3229226039200004	3.3052600247500004	3.31206819172
Cholesterol Glutamate	-	0.01677	0.04237	1.3298	1.3299	0.8594	-0.2186	yes	down	B(ii)	-	-	-	-	-	-	-	HMDB0250171	Lipids and lipid-like molecules	Steroids and steroid derivatives	Cholestane steroids	-	534.358926351	7.391433333330001	M+Na-H2O	C32H51NO5	0.0	76.5	metab_2441	pos_2525	pos	47.9	2.17	0.1313	2.525	0.08342000000000001	2.5992717720500003	2.6025005029400003	2.5987100396200002	2.4629530859599997	2.6198612991599997	2.4923225052	2.69478797339	2.62351398078	2.72699063352	2.67959588297	2.54559411418	2.6427363857499997	2.2030583758
Dg(Txb2/I-20:0/0:0)	-	0.00128	0.006468000000000001	1.3288	1.3287	0.8801	-0.1843	yes	down	B(ii)	-	-	-	-	-	-	-	HMDB0300047	Not Available	Not Available	Not Available	-	719.5425822210001	8.8571	M-H2O-H	C43H78O9	0.0	69.7	metab_4801	neg_1320	neg	48.3	2.3930000000000002	0.05078	2.719	0.04807	2.35307501378	2.38048985955	2.4022027286400003	2.77124226413	2.67641031033	2.71014426463	2.38565765848	2.2993381391	2.3182391464200003	2.44378197636	2.43729722966	2.4820706600499998	2.35529795341
St(24:1_O4/15:0)	-	0.012240000000000001	0.03322	1.3201	1.3202	0.8318	-0.2657	yes	down	B(i)	-	-	-	-	-	-	-	-	-	-	-	-	661.5000350409999	9.049083333330001	M+FA-H	C39H68O5	54.7	0.0	metab_4826	neg_1345	neg	44.3	1.7009999999999998	0.0958	2.045	0.09817999999999999	2.00291999425	1.89017803616	1.91662775512	2.06896466545	1.9366643517200002	2.12848052042	2.14255753021	2.1296904814200004	1.9984879387799999	2.27222461329	1.9853194375299998	2.00513484855	1.73658825413
Methyl Linolenate	-	0.006703	0.02132	1.3115	1.3115	1.1085	0.1486	yes	up	B(ii)	-	-	-	-	-	-	-	HMDB0254600	Lipids and lipid-like molecules	Fatty Acyls	Lineolic acids and derivatives	-	293.246504978	7.4211	M+H	C19H32O2	0.0	45.2	metab_2429	pos_2513	pos	44.5	3.3810000000000002	0.047869999999999996	3.05	0.1001	3.1294695395099996	3.0819154599400003	3.0250624729	2.99619041183	3.16595357587	2.9891606870999996	3.10960527106	3.30237444013	3.2717849970599997	3.0090738468400002	3.28954334314	3.29106264042	3.3628817171900005
Fa(18:2+2O)	-	0.000753	0.004489	1.3091	1.3091	1.0859999999999999	0.11900000000000001	yes	up	B(i)	-	-	-	-	-	-	-	-	-	-	-	-	311.222068311	6.537083333330001	M-H	C18H32O4	39.9	0.0	metab_4265	neg_772	neg	43.8	3.966	0.04359	3.6519999999999997	0.03929	3.23086780181	3.40939999667	3.31677514116	3.6723069439800002	3.6769201709400003	3.6066776796399997	3.48134382737	3.3356979458200002	3.4515442534900003	3.7430297802800006	3.6884077754900004	3.59224829715	3.92430004809
Arabinosylhypoxanthine	阿拉伯糖基次黄嘌呤	0.0005263999999999999	0.00352	1.2984	1.2983	0.9	-0.152	yes	down	B(ii)	-	-	-	-	-	-	-	HMDB0003040	Nucleosides, nucleotides, and analogues	Purine nucleosides	Not Available	7013-16-3	267.073559616	2.37501666667	M-H	C10H12N4O5	0.0	42.2	metab_6125	neg_2678	neg	46.8	2.772	0.03419	3.08	0.03973	2.6468865417	2.70961044276	2.6736827733400004	3.0698761773000003	3.1240984343799996	3.0466758332099997	2.8182666417199997	2.7942183597500003	2.73082853274	2.9648209473400002	3.0557889900800004	2.9152095831000002	2.73936613297
Lpg(O-26:6)	-	2.701e-07	4.162e-05	1.2944	1.2944	0.9309	-0.1033	yes	down	B(i)	-	-	-	-	-	-	-	-	-	-	-	-	599.368778731	5.9867	M+H	C32H55O8P	57.0	0.0	metab_692	pos_706	pos	45.9	4.0569999999999995	0.007488	4.3580000000000005	0.0011710000000000002	4.59637805536	4.60155183333	4.60143904333	4.3579881040699995	4.35843682796	4.3562226345	4.0262625559	4.02111121138	4.0369457547600005	4.14663245943	4.13350187609	4.14831354058	4.05344292334
Mesobilirubinogen	中胆红素原	5.372e-07	5.955e-05	1.2943	1.2943	1.0679	0.0948	yes	up	B(ii)	C05790	-	-	map00860	Porphyrin metabolism	Metabolism	Metabolism of cofactors and vitamins	HMDB0001898	Organoheterocyclic compounds	Tetrapyrroles and derivatives	Bilirubins	14684-37-8	591.315806898	4.77253333333	M-H	C33H44N4O6	0.0	40.0	metab_6056	neg_2608	neg	44.7	4.7330000000000005	0.0035399999999999997	4.4319999999999995	0.008277	4.30652810171	4.29309619429	4.289402304569999	4.43753967709	4.43654540826	4.42273278786	4.62555957617	4.63130627203	4.64229827287	4.609701128409999	4.62602746792	4.61553750526	4.73029208297
Levulinic Acid	乙酰丙酸	0.003508	0.013430000000000001	1.2934	1.2934	0.9038	-0.1459	yes	down	B(i)	-	-	-	-	-	-	-	HMDB0000720;LMFA01060006	Organic acids and derivatives	Keto acids and derivatives	Gamma-keto acids and derivatives	123-76-2;	115.039978151	1.6129	M-H	C5H8O3	73.6	0.0	metab_6139	neg_2692	neg	53.3	2.9610000000000003	0.06599	3.2760000000000002	0.05892000000000001	3.1027964518299997	3.11620837222	3.13678849246	3.2880736106599997	3.32748711624	3.21160651996	2.58867413895	2.59356996222	2.57291158059	3.15102391424	3.1955830923799997	3.2745114230000003	2.95999645982
2-O-Methyl-L-Fucose	-	6.141e-07	6.063e-05	1.2896	1.2895	0.9006	-0.151	yes	down	B(ii)	-	-	-	-	-	-	-	HMDB0033789	Organic oxygen compounds	Organooxygen compounds	Carbohydrates and carbohydrate conjugates	1887228-22-9	220.11691773099997	3.4192	M+ACN+H	C7H14O5	0.0	41.5	metab_2943	pos_3063	pos	45.7	2.7	0.0058130000000000005	2.998	0.007183	2.98087598559	2.97043124511	2.98574878355	3.0067272137	2.9936650781900003	2.9950189345599996	3.0522988669499997	3.0391864831700004	3.0448326171099995	2.8624459091000003	2.8835646288300003	2.8760310315799997	2.69702083037
1-[4-(Ethylsulfonylamino)Phenyl]-N-(2-Methylpropyl)Cyclohexane-1-Carboxamide	-	4.707e-06	0.0001964	1.2814	1.2813	1.0792	0.11	yes	up	B(i)	-	-	-	-	-	-	-	-	-	-	-	-	367.20712257900004	1.2778333333299998	M+H	C19H30N2O3S	45.3	0.0	metab_3114	pos_3239	pos	44.2	4.006	0.002334	3.7119999999999997	0.015030000000000002	3.6377661234300005	3.6208962378400003	3.6595414568	3.69679761253	3.72685934019	3.7115071302900002	3.54474412167	3.5984746128400005	3.62777453606	3.73349048763	3.7112777445300003	3.7389376506	4.008205004380001
3-Dehydrocholic Acid	3 -脱氢胆酸	0.006382	0.02053	1.2787	1.2785	1.1004	0.138	yes	up	B(i)	-	-	-	-	-	-	-	HMDB0000502	Lipids and lipid-like molecules	Steroids and steroid derivatives	Bile acids, alcohols and derivatives	2304-89-4	811.535794874	5.88645	2M-H	C24H38O5	50.7	0.0	metab_5932	neg_2480	neg	45.4	3.432	0.1012	3.1189999999999998	0.02313	3.3595402158999996	3.3189921303600003	3.44342896991	3.11987601582	3.14151859288	3.09528468699	2.4924626379599997	2.33350772741	2.5858820693099998	3.47186846826	3.5915134622099996	3.5222203864199995	3.43231503327
L-4-Hydroxyglutamine	L - 4 -羟基谷氨酰胺	2.983e-05	0.0005638	1.276	1.2759	0.8856	-0.1752	yes	down	B(ii)	-	-	-	-	-	-	-	HMDB0029424	Organic acids and derivatives	Carboxylic acids and derivatives	Amino acids, peptides, and analogues	-	127.048605686	1.47715	M+H-2H2O	C5H10N2O4	0.0	64.1	metab_3009	pos_3131	pos	49.3	2.269	0.01145	2.562	0.02115	2.51973723787	2.53956932079	2.48698752436	2.57298237646	2.57486832985	2.5373300258300002	2.31494970778	2.30918928442	2.40496611444	2.40271182945	2.44961216941	2.39872754066	2.269896585
Pe-Cer(25:2_2O/26:2_O)	-	0.001102	0.005841	1.2718	1.2716	1.1472	0.1981	yes	up	B(i)	-	-	-	-	-	-	-	-	-	-	-	-	913.705352105	8.613866666669999	M+Na-H2O	C53H101N2O7P	39.4	0.0	metab_2062	pos_2131	pos	36.7	2.323	0.03895	2.025	0.04753	2.03536861038	1.5658162866299998	1.9710250090599999	1.9929390847400001	2.0033843827799998	2.07998994597	1.9898490846999999	2.1491986905	2.12192068094	2.09719967322	2.32169015061	2.3672770701099997	2.36565140444
9,12-Octadecadiynoic Acid	9，12 -十八碳二烯酸	0.007552	0.023119999999999998	1.271	1.2707	1.0843	0.1167	yes	up	B(i)	-	-	-	-	-	-	-	HMDB0247623;LMFA01030540	Lipids and lipid-like molecules	Fatty Acyls	Fatty acids and conjugates	_;	277.21460295400004	7.0333	M+H	C18H28O2	45.7	0.0	metab_925	pos_948	pos	44.2	4.013999999999999	0.046130000000000004	3.702	0.09791	3.73896127511	3.73277964166	3.71273498184	3.67586083166	3.62032824833	3.8107112066199993	3.8783988520499997	3.8100151885900004	3.84505171456	3.83698517943	3.76295512852	3.89043598399	4.002498365219999
Lactic Acid	乳酸	0.03866	0.08056	1.2704	1.2703	1.1535	0.20600000000000002	yes	up	B(i)	C01432	-	-	-	-	-	-	-	-	-	-	50-21-5	89.02400163360001	1.3330833333299998	M-H	C3H6O3	63.0	0.0	metab_3857	neg_351	neg	50.7	2.6	0.07372000000000001	2.254	0.1835	1.59760984764	1.45166852975	0.9537672496009999	2.12224369751	2.46334151258	2.1756336501900004	2.3064738588900005	2.32480355599	2.05411380814	1.05564746939	1.05754858799	1.06840642713	2.64506516887
Pe-Cer(24:3_2O/14:0)	-	0.003721	0.013940000000000001	1.2688	1.2688	0.8679	-0.2043	yes	down	B(i)	-	-	-	-	-	-	-	-	-	-	-	-	757.5459608580001	9.26891666667	M+FA-H	C40H77N2O6P	36.8	0.0	metab_5223	neg_1749	neg	41.3	1.9980000000000002	0.07508	2.302	0.04326	2.1653057814500003	2.0954675034599997	2.14798899056	2.25477089439	2.34005533863	2.3100499649	1.9481812750099998	2.13458301055	1.83951368942	2.07079527034	1.9887526123599997	2.28272129792	2.03117972785
Cis-9,10-Epoxystearic Acid	-	0.00013209999999999999	0.001424	1.2685	1.2684	0.9127	-0.1318	yes	down	B(i)	-	-	-	-	-	-	-	-	-	-	-	-	297.241713493	6.65548333333	M+	C18H33O3-	40.7	0.0	metab_827	pos_846	pos	43.5	3.0410000000000004	0.02537	3.332	0.023819999999999997	3.31932376685	3.2810443505699998	3.23785809564	3.3149496188099996	3.32156965083	3.35911558065	3.37032244107	3.3137278214499997	3.3381453631599998	3.2334227863300002	3.1375176390400004	3.25219615614	3.03191644879
(3B,16A,21B,22A)-12-Oleanene-3,16,21,23,28-Pentol-22-Angeloyloxy-23-Al	-	0.009235	0.0268	1.2608	1.2608	0.8814	-0.1821	yes	down	B(ii)	-	-	-	-	-	-	-	HMDB0032832	Lipids and lipid-like molecules	Prenol lipids	Triterpenoids	200492-42-8	569.380968168	7.27361666667	M+H-H2O	C35H54O7	0.0	80.5	metab_2478	pos_2564	pos	48.4	2.2969999999999997	0.1096	2.6060000000000003	0.03045	2.47461391117	2.3182476365599998	2.3795365339099996	2.6405105772599997	2.5970814745900004	2.58182073607	1.68619752731	1.78420993078	1.8059874951700001	2.43514190833	2.4467745125	2.3934610321700003	2.34612370037
Deoxyinosine	脱氧次黄苷	0.0002142	0.001956	1.2542	1.2541	0.9105	-0.1353	yes	down	B(i)	C05512	-	-	map01100;map02010;map01232;map00230	Metabolic pathways;ABC transporters;Nucleotide metabolism;Purine metabolism	Metabolism;Environmental Information Processing;Metabolism;Metabolism	Global and overview maps;Membrane transport;Global and overview maps;Nucleotide metabolism	HMDB0000071;PW_C000050	Nucleosides, nucleotides, and analogues	Purine nucleosides	Purine 2''-deoxyribonucleosides	890-38-0	251.078467904	2.38935	M-H	C10H12N4O4	72.4	0.0	metab_6124	neg_2677	neg	52.7	2.8989999999999996	0.0276	3.1839999999999997	0.02694	2.8771714656299996	2.88835855386	2.84691528268	3.16504368158	3.2146160441000005	3.1715578043400003	2.9572681713700004	2.90174979749	2.8888620992900003	2.8762107584599996	2.96675176912	2.8956165410000003	2.86704485495
Pg(O-22:3/16:0)	-	0.01081	0.03023	1.2342	1.2343	0.8662	-0.2071	yes	down	B(i)	-	-	-	-	-	-	-	-	-	-	-	-	819.60943047	6.875633333330001	M+CH3OH+H	C44H83O9P	36.6	0.0	metab_891	pos_912	pos	38.9	1.93	0.0839	2.228	0.07852999999999999	2.77640054137	2.8149670844	2.7686149488300003	2.21949088804	2.15476748658	2.3110550806	1.78908726915	2.08214267201	1.9093017883099996	2.45093962444	2.42937457926	2.52640737571	1.9068188060799998
Ent-16B,19-Kauranediol 19-Acetate	-	0.0005986	0.003826	1.2338	1.2336	1.0904	0.1249	yes	up	B(ii)	-	-	-	-	-	-	-	HMDB0036801	Lipids and lipid-like molecules	Prenol lipids	Diterpenoids	30320-70-8	403.282530492	7.63191666667	M+CH3OH+Na	C22H36O3	0.0	52.1	metab_2338	pos_2421	pos	47.4	3.364	0.01143	3.085	0.04763	2.9217549837299996	2.87549110079	2.9360128574	3.0304016261	3.1096687777999996	3.11579419617	3.42452444163	3.4493055306400002	3.42887532598	3.2455483863200003	3.23835559611	3.23877766421	3.35186157584
Cysteinylglycine	半胱氨酰甘氨酸	0.0030670000000000003	0.01217	1.2226	1.2225	0.8812	-0.1825	yes	down	B(ii)	C01419	-	-	map01100;map00480	Metabolic pathways;Glutathione metabolism	Metabolism;Metabolism	Global and overview maps;Metabolism of other amino acids	HMDB0000078	Organic acids and derivatives	Carboxylic acids and derivatives	Amino acids, peptides, and analogues	19246-18-5	213.011958358	1.5169	M+Cl	C5H10N2O3S	0.0	57.4	metab_6162	neg_2715	neg	35.4	2.076	0.07257000000000001	2.356	0.02244	2.3750612403	2.35110856885	2.41903474538	2.36132324267	2.3314696201099996	2.3754113999400004	2.27856718682	2.23835464661	2.26027679545	2.16489067549	2.0970553266900005	2.17397989342	2.01904438139
Polyoxyethylene (600) Monoricinoleate	-	9.340000000000001e-05	0.001125	1.2186	1.2185	0.9264	-0.1104	yes	down	B(ii)	-	-	-	-	-	-	-	HMDB0032476	Lipids and lipid-like molecules	Fatty Acyls	Fatty alcohols	9004-97-1	358.32873311300006	7.77825	M+NH4	C21H40O3	0.0	40.2	metab_2292	pos_2374	pos	44.0	3.3710000000000004	0.01851	3.639	0.0228	3.49961600807	3.55470509742	3.48651203305	3.6498094821900002	3.654717635	3.61299728623	3.4755135898500003	3.47482383477	3.4746735934	3.4734124196300007	3.46405948005	3.4378702529000003	3.39239333545
3-Oxo-12,18-Ursadien-28-Oic Acid	-	3.578e-05	0.000629	1.2174	1.2173	0.9211	-0.1185	yes	down	B(ii)	-	-	-	-	-	-	-	HMDB0037065	Lipids and lipid-like molecules	Prenol lipids	Triterpenoids	273223-69-1	451.324968712	7.667516666669999	M-H	C30H44O3	0.0	51.8	metab_4541	neg_1059	neg	43.1	3.1180000000000003	0.01823	3.385	0.013909999999999999	3.15490197008	3.2028218799199997	3.17153786202	3.3980017378099996	3.38574814986	3.37024220274	3.44438533242	3.4495672738	3.4443864333499996	3.2883701818700004	3.3580697626200005	3.31954361981	3.1380890002900004
Psychosine Sulfate	-	0.001285	0.0064719999999999995	1.216	1.216	1.0923	0.1274	yes	up	B(ii)	C02744;_	-	-	-	-	-	-	HMDB0013046	Lipids and lipid-like molecules	Sphingolipids	Glycosphingolipids	-;_;	1083.59080808	6.22601666667	2M+H	C24H47NO10S	0.0	42.9	metab_741	pos_756	pos	40.1	3.2310000000000003	0.03967	2.958	0.04317	4.211056564680001	4.21078016504	4.256939373540001	3.00754862606	2.93533811953	2.9304675552099995	3.74326088499	3.7549547896099997	3.7550275353300004	3.4496214600800004	3.36368540114	3.3941658308	3.1915207411199997
Neoporrigenin B	-	0.007987000000000001	0.02414	1.214	1.2139	0.8936	-0.1623	yes	down	B(ii)	-	-	-	-	-	-	-	HMDB0032680	Lipids and lipid-like molecules	Prenol lipids	Triterpenoids	196607-74-6	411.28925620300004	5.863366666669999	M+H-2H2O	C27H42O5	0.0	64.7	metab_2792	pos_2907	pos	51.4	2.394	0.09483	2.679	0.03349	2.0977088648900004	2.29527332688	2.2602540653	2.64912685255	2.6737035460599996	2.71537723449	2.6026109860599997	2.64355537597	2.77258272389	2.34482367749	2.30737091885	2.1607363848400003	2.30780440293
Lpa(20:0)	-	0.003668	0.01385	1.2008	1.2007	0.9279999999999999	-0.1078	yes	down	B(i)	-	-	-	-	-	-	-	HMDB0114767	Lipids and lipid-like molecules	Glycerophospholipids	Glycerophosphates	-	511.30151962199994	11.72275	M+FA-H	C23H47O7P	42.4	0.0	metab_4946	neg_1468	neg	46.4	3.5069999999999997	0.07662000000000001	3.779	0.01008	3.5096733959599997	3.6041865271	3.59262619328	3.78679720196	3.78191904176	3.7674153963599997	3.6788646368199998	3.5123584434300006	3.5057506296599996	3.6025903655400002	3.5497360742199997	3.56724691998	3.5922368252199997
Fahfa(20:4/19:0)	-	0.0006531000000000001	0.004082	1.1915	1.1915	1.074	0.10300000000000001	yes	up	B(i)	-	-	-	-	-	-	-	-	-	-	-	-	659.523267985	8.001816666669999	M+Hac-H	C39H68O4	48.9	0.0	metab_4632	neg_1151	neg	45.7	3.775	0.04665	3.515	0.003432	3.48449682667	3.3738706438499997	3.35803689081	3.51911163297	3.5132207480699997	3.5131155627900004	4.10129907598	4.0741127904	4.11703282893	3.5046764334800007	3.5048608831	3.57463607008	3.72219536755
5-[(9Z,12Z)-16-(3,5-Dihydroxyphenyl)Hexadeca-9,12-Dienyl]Benzene-1,3-Diol	-	0.009085	0.02653	1.1827	1.1827	1.1523	0.2046	yes	up	B(i)	-	-	-	-	-	-	-	-	-	-	-	-	473.242512185	8.402133333330001	M+Cl	C28H38O4	45.7	0.0	metab_4734	neg_1253	neg	41.8	2.065	0.09948	1.7919999999999998	0.004275	2.7577979547000004	2.76034137069	2.7852294991	1.7876280066999999	1.7942268638699999	1.7956355890200002	1.71020837451	1.7720357158099997	1.7366679782900003	3.1951805861900002	3.17283416426	3.1340031018700003	1.99022134927
2-Linoleoyl Glycerol	2 -亚油酰甘油	3.044e-07	4.473e-05	1.1813	1.1812	1.0523	0.0735	yes	up	B(i)	-	-	-	-	-	-	-	HMDB0245187	Lipids and lipid-like molecules	Fatty Acyls	Lineolic acids and derivatives	-	355.28134499699996	7.770916666669999	M+H	C21H38O4	89.8	0.0	metab_2298	pos_2380	pos	54.9	5.034	0.00256	4.784	0.005979	4.825971794719999	4.8221521822	4.81779872258	4.79038984521	4.77958141747	4.78055704167	5.27967113742	5.279023877019999	5.276704232619999	5.039098479280001	5.045315380369999	5.05437558133	5.03139435255
Pseudouridine	假尿苷	3.435e-05	0.0006131	1.1696	1.1695	0.9319	-0.1018	yes	down	B(i)	C02067	-	-	map00240;map01100	Pyrimidine metabolism;Metabolic pathways	Metabolism;Metabolism	Nucleotide metabolism;Global and overview maps	HMDB0000767	Nucleosides, nucleotides, and analogues	Nucleoside and nucleotide analogues	Not Available	1445-07-4	243.06210576200002	1.2434166666700002	M-H	C9H12N2O6	42.7	0.0	metab_6283	neg_2839	neg	46.2	3.365	0.0105	3.611	0.01813	3.4628453383599997	3.48214782641	3.4587699785900003	3.5936301318300004	3.62984595511	3.6103272447099997	3.29146302484	3.3106124310900005	3.33948160202	3.4558909190400002	3.4739351802	3.45444741919	3.35901109092
Nuatigenin	纽替皂苷元	4.844e-05	0.0007521	1.1661	1.1661	1.0571	0.0801	yes	up	B(ii)	C04715;_	Steroids;-	27-Carbon atoms;-	-	-	-	-	HMDB0301755	Lipids and lipid-like molecules	Steroids and steroid derivatives	Furospirostanes and derivatives	6811-35-4;	485.32233588699995	6.284166666669999	M+CH3OH+Na	C27H42O4	0.0	54.3	metab_2700	pos_2807	pos	44.8	4.5360000000000005	0.00146	4.291	0.022680000000000002	4.204499959750001	4.20826389319	4.23605692774	4.317041174230001	4.28209455035	4.27451798848	4.43357025244	4.43713350243	4.4238836265199994	4.27106249555	4.2861143368	4.292428391700001	4.5376462571300005
Nordeoxycholic Acid	-	0.0065	0.02086	1.1647	1.1647	0.9114	-0.1338	yes	down	B(ii)	-	-	-	-	-	-	-	HMDB0304947	Lipids and lipid-like molecules	Steroids and steroid derivatives	Bile acids, alcohols and derivatives	_;	343.261893173	8.32488333333	M+H-2H2O	C23H38O4	0.0	45.7	metab_1308	pos_1356	pos	45.1	2.685	0.0503	2.946	0.07057999999999999	3.03892053107	3.04707957551	3.10259117283	2.8650425653900005	2.99648403729	2.97535837958	3.04959459482	3.06516850107	2.9852363731000002	2.18103248942	2.52337253941	2.4489909355400004	2.7011665122099995
Soyasapogenol C	大豆固醇C	2.915e-07	4.386e-05	1.1646	1.1645	1.0521	0.0732	yes	up	B(ii)	C17422	-	-	-	-	-	-	HMDB0034506	Lipids and lipid-like molecules	Prenol lipids	Triterpenoids	595-14-2	441.36856008800004	7.3619333333300006	M+H	C30H48O2	0.0	41.7	metab_2451	pos_2536	pos	44.4	4.9110000000000005	0.00536	4.668	0.003221	4.60795433642	4.593522993230001	4.61888569263	4.6687679292699995	4.6712994310600005	4.664904471580001	4.61325749373	4.60016055181	4.62436232918	4.70430937832	4.71084181573	4.71729333804	4.91451010829
Tetradecenoylcarnitine	十四烯酰肉碱	0.0003075	0.002471	1.1645	1.1645	0.9203	-0.1199	yes	down	B(ii)	-	-	-	-	-	-	-	HMDB0258884	Lipids and lipid-like molecules	Fatty Acyls	Fatty acids and conjugates	-	387.32002482	6.356833333330001	M+NH4	C21H39NO4	0.0	47.9	metab_2682	pos_2787	pos	44.2	2.8510000000000004	0.03528	3.0980000000000003	0.009569	2.7157753855199998	2.76885232485	2.7355993435799997	3.1041095472299998	3.10271394333	3.0868814514999996	2.9510636248699997	2.92391390893	2.93797279741	2.7368983701099996	2.7319616209	2.9223538296099996	2.8543419158599996
1-Nitro-5,6-Dihydroxy-Dihydronaphthalene	-	1.153e-05	0.00032910000000000003	1.1614	1.1613	1.0623	0.0872	yes	up	B(ii)	C14801	-	-	map00980	Metabolism of xenobiotics by cytochrome P450	Metabolism	Xenobiotics biodegradation and metabolism	HMDB0060328	Benzenoids	Naphthalenes	Nitronaphthalenes	-;_	206.04582977799998	1.47973333333	M-H	C10H9NO4	0.0	62.5	metab_3900	neg_396	neg	51.7	4.144	0.0034950000000000003	3.9010000000000002	0.015269999999999999	4.415638572130001	4.41659564187	4.41429967502	3.89492911629	3.8904490322600003	3.91884343369	4.26791746526	4.2751547723500005	4.27352089808	4.36774026194	4.37054721176	4.38492240395	4.14695265454
2-Hydroxypurine	2 ~次黄嘌呤(Hx)	0.0003585	0.002746	1.1563	1.1561	0.9359999999999999	-0.0955	yes	down	B(ii)	-	-	-	-	-	-	-	HMDB0245165	Organoheterocyclic compounds	Imidazopyrimidines	Purines and purine derivatives	-	137.044512094	1.42598333333	M+H	C5H4N4O	0.0	43.3	metab_3027	pos_3149	pos	45.6	3.551	0.026910000000000003	3.7939999999999996	0.026160000000000003	3.74000453634	3.69496848889	3.77241953416	3.82396454055	3.78304851486	3.77526155766	3.68876673873	3.5907141466800003	3.66880582304	3.66484083023	3.6772774166900004	3.6821203293800004	3.58003002236
4-Alpha-Methyl-5-Alpha-Cholest-7-En-3-One	-	0.0030210000000000002	0.01202	1.1485	1.1485	1.0858	0.1187	yes	up	B(ii)	C04453	-	-	-	-	-	-	HMDB0011606	Lipids and lipid-like molecules	Steroids and steroid derivatives	Cholestane steroids	2789-43-7	433.32814977199996	7.03505	M+Cl	C28H46O	0.0	49.3	metab_5705	neg_2236	neg	42.4	3.139	0.04438	2.891	0.04985	2.40629643505	2.3517602913499998	1.97882180652	2.9451212562599998	2.8467564479000003	2.88182225371	2.47968034186	2.24259355682	2.59115390881	2.96646615033	2.97246493449	3.0607100905199998	3.1798767827099996
Adgga(16:0/14:0/18:0)	-	4.275e-05	0.0007016	1.1432	1.1432	0.9375	-0.0931	yes	down	B(i)	-	-	-	-	-	-	-	-	-	-	-	-	1027.76773381	5.654466666669999	M+FA-H	C57H106O12	43.7	0.0	metab_4117	neg_613	neg	43.2	3.5269999999999997	0.019809999999999998	3.762	0.007444	3.13674078695	3.23684448548	3.1074955420999997	3.75997989305	3.77025863636	3.75579206831	3.75475493371	3.7415827453300006	3.68004261665	3.6956929057599996	3.6161028836400004	3.67366898986	3.5450664473900004
Hexcer(21:1_2O/13:1_O)	-	0.00481	0.01653	1.1404	1.1403	1.1184	0.1614	yes	up	B(i)	-	-	-	-	-	-	-	-	-	-	-	-	758.53959958	8.98258333333	M+FA-H	C40H75NO9	65.1	0.0	metab_5263	neg_1789	neg	48.6	2.334	0.06773	2.0869999999999997	0.03368	2.3147755408900004	2.29097494035	2.3299069486	2.04916399528	2.1132723549400003	2.09912325006	1.68991083937	1.85265266442	1.68106488908	2.1462299932900004	1.9954659528599998	2.0330325629700003	2.26429934416
(3S)-3,6-Diaminohexanoate	（3S）-3,6-二氨基己酸酯	0.0023870000000000002	0.01008	1.1372	1.1372	0.9166	-0.1256	yes	down	B(ii)	C01142	-	-	map01100;map00310	Metabolic pathways;Lysine degradation	Metabolism;Metabolism	Global and overview maps;Amino acid metabolism	HMDB0012114	Organic acids and derivatives	Carboxylic acids and derivatives	Amino acids, peptides, and analogues	-;4299-56-3	145.09817418	1.0879333333299999	M-H	C6H14N2O2	0.0	96.2	metab_3574	neg_64	neg	57.7	2.6489999999999996	0.0443	2.89	0.04208	2.7698348794300003	2.73435223288	2.67244799364	2.88202995699	2.8529861990400005	2.93591563332	2.75620421105	2.65456127219	2.76412323302	2.7086781235500004	2.8232315687700003	2.74874768357	2.61642373628
Heptadecanoic Acid	十七烷酸	0.02424	0.056060000000000006	1.1371	1.1372	0.9156	-0.1273	yes	down	B(i)	-	-	-	-	-	-	-	HMDB0002259;LMFA01010017	Lipids and lipid-like molecules	Fatty Acyls	Fatty acids and conjugates	506-12-7;	269.248864281	8.54128333333	M-H	C17H34O2	50.5	0.0	metab_5326	neg_1852	neg	46.7	2.884	0.1287	3.15	0.02232	2.7538351836699997	2.83744632249	2.7663914638300002	3.14719754674	3.17419295507	3.12990035967	2.7311382642199997	2.74278100737	2.77490271898	2.83576902634	2.82892415999	2.86969895815	2.7390318312299997
Cilengitide	西仑吉肽	0.0007543	0.004489	1.1341	1.1340000000000001	1.1079	0.1478	yes	up	B(ii)	-	-	-	-	-	-	-	HMDB0250242	Organic acids and derivatives	Carboxylic acids and derivatives	Amino acids, peptides, and analogues	-	589.3095481619999	11.6943333333	M+H	C27H40N8O7	0.0	62.9	metab_1838	pos_1900	pos	48.0	2.423	0.02818	2.187	0.03387	2.19493108008	2.23468409523	2.25136998	2.1601651515599998	2.1764761368200003	2.22526066917	2.11104778958	2.11475128929	2.1843142932700004	2.3096089429199997	2.38369019738	2.39821518221	2.3942116061000003
2-Nitrophenol	2-硝基苯酚	0.0003724	0.002822	1.1311	1.131	1.0785	0.1091	yes	up	B(i)	C01988	-	-	-	-	-	-	HMDB0245260	Benzenoids	Phenols	Nitrophenols	88-75-5;_	138.01968976	9.3349	M-H	C6H5NO3	85.2	0.0	metab_4864	neg_1383	neg	55.9	3.2	0.03035	2.967	0.01987	2.8502962286299995	2.88320278676	2.75769694217	2.9866359727	2.9687086159500002	2.94695316056	3.07580818475	2.80580165205	3.17989136748	3.07035929686	3.1313536322	2.8286560389399997	3.21884893951
1-Benzyl-1-Hydroxy-4-Propan-2-Yl-2,4-Dihydropyrazino[2,1-B]Quinazoline-3,6-Dione	-	0.003715	0.013930000000000001	1.1285	1.1283	1.0733	0.102	yes	up	B(i)	-	-	-	-	-	-	-	-	-	-	-	-	398.12865269300005	8.08115	M+Cl	C21H21N3O3	35.4	0.0	metab_5428	neg_1955	neg	43.2	3.516	0.03549	3.2760000000000002	0.05857999999999999	3.03043927694	3.0882664263099997	3.12932755741	3.2683686028500003	3.2217785982700002	3.3381779975800003	3.31178876588	3.3168566359	3.3937345903500002	3.3604841759	3.3558460515400004	3.37561373568	3.5247127621099996
Tilmicosin	替米可星	0.0014089999999999999	0.006904	1.1278	1.1278	1.08	0.111	yes	up	B(ii)	-	-	-	-	-	-	-	HMDB0259095	Organic oxygen compounds	Organooxygen compounds	Carbohydrates and carbohydrate conjugates	-	901.600838435	7.77825	M+CH3OH+H	C46H80N2O13	0.0	68.4	metab_1161	pos_1198	pos	47.3	3.173	0.043680000000000004	2.938	0.027760000000000003	1.77382643553	1.7709329375099998	1.76313410411	2.9071684738599997	2.9616238262800003	2.9437610558999996	2.65381842192	2.7583131205799996	2.7864552668299996	1.7971265906799998	1.7962579927000002	1.8005156444	3.1709383064499996
Met His Phe	甲硫氨酸 组氨酸 苯丙氨酸	0.008955	0.02625	1.1233	1.1234	0.9054	-0.1434	yes	down	B(i)	-	-	-	-	-	-	-	-	-	-	-	-	434.18760343300005	2.36691666667	M+H	C20H27N5O4S	53.1	0.0	metab_2963	pos_3083	pos	45.5	2.344	0.08853	2.589	0.01239	2.27095078397	2.26794402993	2.29074648007	2.6032271123900004	2.58334036683	2.5804754054299996	2.27682177781	2.2399345308900003	2.29449000918	2.35901042875	2.32383750783	2.33160968257	2.3220823554299996
Bufalin	蟾蜍灵	0.03108	0.06792000000000001	1.1229	1.1231	0.8928	-0.1636	yes	down	B(i)	C16922;_	Steroids;-	24-Carbon atoms;-	-	-	-	-	-;HMDB0249428;LMST01130001	Lipids and lipid-like molecules	Steroids and steroid derivatives	Steroid lactones	465-21-4;_;	385.235438948	6.79073333333	M-H	C24H34O4	35.9	0.0	metab_4323	neg_833	neg	40.7	2.207	0.131	2.472	0.051629999999999995	2.2631092230400003	2.06851031253	2.0770383617099997	2.51501568725	2.48524983033	2.41450379537	1.96061788322	2.2699481419	2.1801343929700003	2.08442286226	1.83224562565	1.9530348945299998	2.09281210553
9H-Purine-9-Ol	-	0.0018969999999999998	0.008495	1.1147	1.1146	0.9076	-0.1399	yes	down	B(ii)	-	-	-	-	-	-	-	HMDB0247704	Organoheterocyclic compounds	Imidazopyrimidines	Purines and purine derivatives	-	159.026443583	1.97261666667	M+Na	C5H4N4O	0.0	47.3	metab_2970	pos_3090	pos	46.0	2.2680000000000002	0.04614	2.499	0.02986	2.34897662727	2.28235320821	2.3210821659	2.4682074336099995	2.52782213156	2.50121924374	2.31891835413	2.28731450133	2.29806215132	2.38167727686	2.3702928713499998	2.3735728185599996	2.21542841157
Hypoxanthine	次黄嘌呤	0.00043180000000000003	0.003094	1.1089	1.1088	0.9179	-0.1236	yes	down	B(i)	C00262	-	-	map01100;map01232;map00230	Metabolic pathways;Nucleotide metabolism;Purine metabolism	Metabolism;Metabolism;Metabolism	Global and overview maps;Global and overview maps;Nucleotide metabolism	HMDB0000157;PW_C000102	Organoheterocyclic compounds	Imidazopyrimidines	Purines and purine derivatives	68-94-0	135.031145156	1.9917	M-H	C5H4N4O	60.8	0.0	metab_6130	neg_2683	neg	50.7	2.505	0.03218	2.7289999999999996	0.01672	2.53851670365	2.48556287859	2.47109290627	2.72675444039	2.71321967607	2.74647154585	2.5453619012799997	2.56067622121	2.47285454487	2.51509585265	2.52015021819	2.46756085133	2.5022559965799998
Pregnene	孕烯	0.01746	0.0436	1.1066	1.1067	1.0815	0.1131	yes	up	B(ii)	-	-	-	-	-	-	-	HMDB0256758	Lipids and lipid-like molecules	Steroids and steroid derivatives	Pregnane steroids	-	304.298712324	8.918016666669999	M+NH4	C21H34	0.0	92.5	metab_1969	pos_2036	pos	53.6	3.2769999999999997	0.09191	3.03	0.05919	3.30855656403	3.05386062821	3.1865699481200003	3.09735929231	2.98484203602	3.00924320593	3.4580260056400003	3.26017268018	3.33496175903	3.0879787562199996	3.01379138657	3.0775951246599997	3.3543138383
Asebotoxin	杜鹃毒素	0.006845	0.02155	1.1065	1.1063	1.0846	0.1172	yes	up	B(ii)	-	-	-	-	-	-	-	HMDB0248654	Lipids and lipid-like molecules	Prenol lipids	Diterpenoids	-	411.240414162	1.36275	M-H	C22H36O7	0.0	46.7	metab_3870	neg_365	neg	43.9	3.013	0.06351	2.778	0.04779	2.5071308990900003	2.27075764369	2.41505132374	2.73332718822	2.7725312841100003	2.8284209373799998	2.72624303335	2.73022338823	2.78466699754	2.93388639508	2.9611129054000003	2.8955728033	3.07069440583
6Beta-(Hexa-2,4-Dienoyloxy)-9Alpha,12-Dihydroxydrimenol	-	0.0405	0.0835	1.1059999999999999	1.1059	1.0969	0.1335	yes	up	B(i)	-	-	-	-	-	-	-	-	-	-	-	-	363.216523648	5.2935	M-H	C21H32O5	39.7	0.0	metab_4057	neg_553	neg	42.9	2.988	0.0334	2.7239999999999998	0.1493	2.8632631953900005	2.7762838545200004	2.7386980297400005	2.84633094266	2.55790877637	2.7690935857700003	2.49215956721	2.4027742183400003	2.56972084911	2.8333729610600003	2.86177257297	2.94580030567	2.97140719827
Myristoleic Acid	-	0.03315	0.07143	1.1034	1.1034	0.914	-0.1298	yes	down	B(ii)	C08322	-	-	-	-	-	-	HMDB0002000	Lipids and lipid-like molecules	Fatty Acyls	Fatty acids and conjugates	544-64-9;	227.201232172	7.47293333333	M+H	C14H26O2	0.0	97.9	metab_1067	pos_1099	pos	55.6	2.73	0.07447999999999999	2.987	0.1181	2.96229086087	3.1875873497200002	3.3030594891000002	3.04478104385	3.0650192836900003	2.8510980475200003	3.10733719577	2.9305186079900003	2.89109216385	2.8841801067799997	2.7423243088300002	2.90867206222	2.65676602405
Solutol Hs 15	-	0.01786	0.04438	1.0998	1.0999	0.9207	-0.1192	yes	down	B(ii)	C11317	-	-	-	-	-	-	HMDB0258368	Lipids and lipid-like molecules	Fatty Acyls	Fatty alcohols	61909-81-7;_	325.273542469	8.19746666667	M-H2O-H	C20H40O4	0.0	79.6	metab_5397	neg_1924	neg	51.0	2.832	0.1078	3.076	0.015519999999999999	2.9736646816500003	2.90144840983	2.9294593086500003	3.0838832848299997	3.08530189598	3.05774722213	2.35254684361	2.39991127719	2.38843580813	2.77563675571	2.9092264559099994	2.80095723731	2.7380210924
Lpg(14:0)	-	0.0002077	0.001913	1.0959999999999999	1.0959	0.9302	-0.1044	yes	down	B(i)	-	-	-	-	-	-	-	LMGP04050012	-	-	-	--	455.240145761	11.72275	M-H	C20H41O9P	41.7	0.0	metab_4941	neg_1463	neg	45.0	2.905	0.02325	3.123	0.0177	2.9101745814099997	2.8975297282700003	2.9085062115299998	3.1027800089599995	3.1359886287900003	3.1300030472	2.82027716179	2.7975315215599994	2.77140744605	2.90196620772	2.8717644832499998	2.9049943573699997	2.8964697576700003
6-Ethylchenodeoxycholic Acid	-	0.027739999999999997	0.062329999999999997	1.0932	1.0931	1.1219	0.166	yes	up	B(ii)	C15636;_	-	-	-	-	-	-	HMDB0247056	Lipids and lipid-like molecules	Steroids and steroid derivatives	Bile acids, alcohols and derivatives	459789-99-2;_	419.313909741	7.8635	M-H	C26H44O4	0.0	45.2	metab_4589	neg_1107	neg	42.4	2.291	0.05347999999999999	2.042	0.1156	2.01897296226	1.7200719904700001	1.59958379522	1.90876469251	2.112448853	2.1053179880200004	1.15075770427	1.73654048146	1.6461260714700001	2.30487687867	2.24076687337	2.2533208716799997	2.34934595453
Pantothenic Acid	泛酸	0.002598	0.01069	1.0889	1.089	0.9242	-0.1137	yes	down	B(i)	C00864;_	Vitamins and cofactors;-	Vitamins;-	map01100;map01240;map00770;map00410;map04977	Metabolic pathways;Biosynthesis of cofactors;Pantothenate and CoA biosynthesis;beta-Alanine metabolism;Vitamin digestion and absorption	Metabolism;Metabolism;Metabolism;Metabolism;Organismal Systems	Global and overview maps;Global and overview maps;Metabolism of cofactors and vitamins;Metabolism of other amino acids;Digestive system	HMDB0000210;HMDB0250782;PW_C000136	Organic oxygen compounds	Organooxygen compounds	Alcohols and polyols	79-83-4;_	218.10340790400002	3.43628333333	M-H	C9H17NO5	72.3	0.0	metab_6110	neg_2663	neg	52.5	2.707	0.029889999999999996	2.929	0.04902	2.7454536774299996	2.72583048202	2.7230791725800003	2.8976134708999997	2.9039272996599994	2.98550011334	2.92047631503	2.8267200644700003	2.8089975999199996	2.77710009057	2.7900404303099995	2.87722897114	2.74169991556
Steviol	甜菊醇	0.00024639999999999997	0.002135	1.0847	1.0847	1.0769	0.1068	yes	up	B(ii)	C20212;_	-	-	-	-	-	-	HMDB0036706	Lipids and lipid-like molecules	Prenol lipids	Diterpenoids	471-80-7;	351.25092209800005	6.8533	M+CH3OH+H	C20H30O3	0.0	53.4	metab_882	pos_902	pos	45.3	2.984	0.02951	2.7710000000000004	0.004992	2.76781073328	2.58568734015	2.6525156889700003	2.7682641846599996	2.76777746945	2.77665736723	2.6515127146	2.62054910627	2.73200070042	2.81981915952	2.79306537153	2.8333080331900002	3.00622379555
Pg(O-14:1/10:0)	-	1.491e-05	0.0003798	1.0754	1.0753	0.9469	-0.0787	yes	down	B(i)	-	-	-	-	-	-	-	-	-	-	-	-	639.3936030469999	7.45585	M+FA-H	C30H59O9P	62.7	0.0	metab_4485	neg_1002	neg	47.1	3.7110000000000003	0.009849	3.9189999999999996	0.010409999999999999	3.1557806362000003	3.09774098098	3.09023279295	3.9150553490199993	3.9306254967000003	3.91087863583	3.8656323366400005	3.8681026475099998	3.86352950606	3.6774513295599998	3.7001005382199996	3.6912990801	3.6998482428
His-Arg-Lys	-	5.403e-05	0.0008086	1.0701	1.0701	1.0541	0.0759	yes	up	B(i)	-	-	-	-	-	-	-	-	-	-	-	-	877.528432586	7.13655	2M-H	C18H33N9O4	64.2	0.0	metab_4400	neg_917	neg	49.7	4.0169999999999995	0.00838	3.8110000000000004	0.01781	4.17904031622	4.16801545523	4.17054851143	3.82921397679	3.7936261160400004	3.8102199453300005	4.098479125430001	4.09206847742	4.0999665835900005	3.9701954646499997	3.9965529890300004	3.9622345196300004	4.01101914639
12,13-Epoxy-9-Octadecenoic Acid	12，13 -环氧- 9 -十八碳烯酸	4.801e-05	0.0007472000000000001	1.0684	1.0684	1.0507	0.0713	yes	up	B(i)	-	-	-	-	-	-	-	LMFA02000276	-	-	-	--	277.216855124	7.797999999999999	M-H2O-H	C18H32O3	42.1	0.0	metab_4575	neg_1093	neg	46.1	4.249	0.01376	4.044	0.01316	3.94769725241	3.93321732805	3.9194175257999997	4.03658228195	4.058853629330001	4.03558729475	4.22373195904	4.23022208426	4.20093969041	4.10411641296	4.13367796898	4.14770222517	4.2537566307
5-Acetylamino-6-Amino-3-Methyluracil	-	0.005942	0.0195	1.0516	1.0515	0.9217	-0.1176	yes	down	B(ii)	C16366	-	-	map00232	Caffeine metabolism	Metabolism	Biosynthesis of other secondary metabolites	HMDB0004400	Organic nitrogen compounds	Organonitrogen compounds	N-arylamides	19893-78-8	179.056142523	1.85238333333	M-H2O-H	C7H10N4O3	0.0	46.1	metab_3946	neg_442	neg	47.5	2.496	0.06504	2.708	0.02203	2.52009354591	2.54407901908	2.5670219566	2.7326087593799997	2.70033318845	2.69050237347	2.50274976098	2.45289078937	2.48708475998	2.5452992423099996	2.44691317706	2.5558446993	2.5167830960699997
Pe(O-8:0/10:0)	-	0.02428	0.05607	1.0495	1.0495	1.0853	0.1181	yes	up	B(i)	-	-	-	-	-	-	-	-	-	-	-	-	961.625464292	7.972816666669999	2M-H	C23H48NO7P	48.9	0.0	metab_5458	neg_1985	neg	46.6	2.889	0.08474	2.662	0.07224	1.7591661286900002	1.73132564164	1.5576578395299998	2.73763948262	2.65598945716	2.59359736473	2.62715118512	2.6386737766299997	2.6872021605699996	0.96862150984	0.9704820282350001	1.50069059693	2.83731284523
Taurocholic Acid	牛磺胆酸	0.0003275	0.002582	1.0391	1.0390000000000001	1.0566	0.0794	yes	up	B(i)	C05122	Steroids	24-Carbon atoms	map01100;map04979;map04976;map00120;map00430	Metabolic pathways;Cholesterol metabolism;Bile secretion;Primary bile acid biosynthesis;Taurine and hypotaurine metabolism	Metabolism;Organismal Systems;Organismal Systems;Metabolism;Metabolism	Global and overview maps;Digestive system;Digestive system;Lipid metabolism;Metabolism of other amino acids	HMDB0000036;LMST05040001;PW_C000025	Lipids and lipid-like molecules	Steroids and steroid derivatives	Bile acids, alcohols and derivatives	81-24-3;	516.2977793680001	6.131683333330001	M+H	C26H45NO7S	53.1	0.0	metab_723	pos_738	pos	44.1	3.661	0.006904	3.465	0.02877	3.18899483956	3.16962915667	3.2090609417000002	3.46612455675	3.43557934255	3.49309165715	3.49015900761	3.4926180859400002	3.51489748796	3.32259303278	3.33446795445	3.3247050535400002	3.6691772473000004
Hericenone H	猴头菌酮H	2.295e-05	0.0004875	1.0386	1.0385	0.9409	-0.0878	yes	down	B(ii)	-	-	-	-	-	-	-	HMDB0039595	Lipids and lipid-like molecules	Fatty Acyls	Lineolic acids and derivatives	141973-37-7	612.427965807	7.4801	M+NH4	C37H54O6	0.0	46.9	metab_1077	pos_1109	pos	42.4	3.091	0.006692	3.285	0.013319999999999999	2.1240594559	2.2720035804400003	2.0997390719499998	3.27704323749	3.27728152631	3.3002351064899997	3.2365420916400005	3.1924144927900002	3.1630681527900006	3.1095554380199997	3.0827157428099996	3.0824536110400005	3.09475530181
Chenodeoxycholylalanine	鹅去氧胆酰丙氨酸	0.004324000000000001	0.01542	1.0376	1.0376	0.9262	-0.1107	yes	down	B(ii)	-	-	-	-	-	-	-	HMDB0242390	Lipids and lipid-like molecules	Steroids and steroid derivatives	Bile acids, alcohols and derivatives	-	444.310559552	7.8345	M-H2O-H	C27H45NO5	0.0	53.5	metab_5501	neg_2028	neg	45.5	2.559	0.023819999999999997	2.763	0.055760000000000004	2.49363163571	2.55116525593	2.4521890445500003	2.75448788808	2.7121562558599996	2.82266530788	2.3475880683700003	2.44218379414	2.50401991593	2.5121688974	2.56034229805	2.64419014314	2.58278199974
Pg(O-14:0/10:0)	-	5.413e-05	0.0008086	1.0347	1.0346	0.9409	-0.0878	yes	down	B(i)	-	-	-	-	-	-	-	-	-	-	-	-	641.408515684	7.827166666669999	M+FA-H	C30H61O9P	58.1	0.0	metab_4581	neg_1099	neg	45.9	3.075	0.008316	3.2680000000000002	0.01642	2.70988840549	2.67636052829	2.70657565357	3.28201254821	3.2500123116000004	3.27242634357	3.2978497427599995	3.27761178736	3.3092460963	3.25334435375	3.27050063449	3.2415639077900003	3.0791352060799997
Pc(Pgf1Alpha/22:0)	-	0.04827	0.09589	1.0281	1.0279	0.9201	-0.1202	yes	down	B(ii)	-	-	-	-	-	-	-	HMDB0287860	Not Available	Not Available	Not Available	-	900.675669054	5.689216666669999	M+H-H2O	C50H96NO11P	0.0	51.8	metab_2818	pos_2936	pos	40.8	2.6710000000000003	0.1217	2.903	0.07543	2.8330571720099997	2.5496772733400004	2.88154206407	2.97110613103	2.91723140142	2.82214346032	3.0481824967900004	3.11970008699	3.1581343230699996	3.04117568124	2.95846105217	3.0385474944	2.77520328559
1,2,4-Nonadecanetriol	1，2，4 -十九烷三醇	0.03154	0.0686	1.0259	1.0257	0.9371	-0.0937	yes	down	B(ii)	-	-	-	-	-	-	-	HMDB0032112	Lipids and lipid-like molecules	Fatty Acyls	Fatty alcohols	_;	339.284773164	7.443433333330001	M+Na	C19H40O3	0.0	52.2	metab_1045	pos_1075	pos	46.0	3.307	0.06809	3.529	0.09662000000000001	3.3682234865700003	3.4469701914399997	3.34049501569	3.4648765331199995	3.6399748634599995	3.4816152532899998	3.45322274763	3.1975948882200003	3.3441581390400006	3.4526187160500004	3.32072167387	3.40464538615	3.2539360410400002
3-Amino-2-Methoxynonadec-5-En-4-Ol	-	0.006723000000000001	0.02136	1.0186	1.0184	1.0596	0.0835	yes	up	B(ii)	-	-	-	-	-	-	-	HMDB0257752	Organic oxygen compounds	Organooxygen compounds	Alcohols and polyols	-	350.301408481	8.302883333330001	M+Na	C20H41NO2	0.0	46.9	metab_1304	pos_1351	pos	45.7	3.54	0.038310000000000004	3.341	0.054939999999999996	3.37445877055	3.43250275222	3.3694722127599994	3.2773945420499997	3.37642467306	3.36812088603	3.8548876098	3.9196369288699997	3.89530541795	3.19499140852	3.2063001526200003	3.1244627786400003	3.53764920751
L-Serine	L-丝氨酸	0.0023829999999999997	0.01008	1.0145	1.0144	0.9243	-0.1136	yes	down	B(ii)	C00065	Peptides	Amino acids	map01100;map00564;map04978;map01200;map00920;map01240;map00600;map00270;map02010;map01230;map00970;map04974;map00470;map00260;map04071;map00630;map05230	Metabolic pathways;Glycerophospholipid metabolism;Mineral absorption;Carbon metabolism;Sulfur metabolism;Biosynthesis of cofactors;Sphingolipid metabolism;Cysteine and methionine metabolism;ABC transporters;Biosynthesis of amino acids;Aminoacyl-tRNA biosynthesis;Protein digestion and absorption;D-Amino acid metabolism;Glycine, serine and threonine metabolism;Sphingolipid signaling pathway;Glyoxyl…	Metabolism;Metabolism;Organismal Systems;Metabolism;Metabolism;Metabolism;Metabolism;Metabolism;Environmental Information Processing;Metabolism;Genetic Information Processing;Organismal Systems;Metabolism;Metabolism;Environmental Information Processing;Metabolism;Human Diseases	Global and overview maps;Lipid metabolism;Digestive system;Global and overview maps;Energy metabolism;Global and overview maps;Lipid metabolism;Amino acid metabolism;Membrane transport;Global and overview maps;Translation;Digestive system;Metabolism of other amino acids;Amino acid metabolism;Signal transduction;Carbohydrate metabolism;Cancer: overview	HMDB0000187	Organic acids and derivatives	Carboxylic acids and derivatives	Amino acids, peptides, and analogues	56-45-1	104.035232826	1.18276666667	M-H	C3H7NO3	0.0	90.3	metab_3710	neg_201	neg	57.0	2.343	0.04804	2.535	0.007285	2.19418338685	2.23886835228	2.2087344126299997	2.53648741299	2.527513449	2.5419410140900003	2.19772759562	2.24086929483	2.25214136317	2.2672642616900003	2.32208718411	2.3412834080200002	2.38694032752
9,10,13-Trihome	-	0.04999	0.09846	1.0137	1.0135	0.9159	-0.1268	yes	down	B(ii)	C14835;_	-	-	map00591	Linoleic acid metabolism	Metabolism	Lipid metabolism	HMDB0004710	Lipids and lipid-like molecules	Fatty Acyls	Fatty acids and conjugates	-;29907-57-1	351.21482845300005	6.060783333330001	M+Na-2H	C18H34O5	0.0	55.1	metab_4183	neg_686	neg	46.9	2.46	0.01933	2.6860000000000004	0.1402	1.32519799653	1.68047120887	1.32310220596	2.74396304714	2.7884388687599997	2.52652708736	2.40053949777	2.45359151478	2.35646902266	2.39871644252	2.41698709991	2.20638509217	2.46772507883
Cholylcitrulline	胆酰瓜氨酸	5.762e-05	0.0008341	1.0114	1.0113	1.051	0.0718	yes	up	B(ii)	-	-	-	-	-	-	-	HMDB0242383	Not Available	Not Available	Not Available	-	530.35593378	8.40638333333	M+H-2H2O	C30H51N3O7	0.0	53.3	metab_2122	pos_2192	pos	45.9	3.79	0.01012	3.6060000000000003	0.014730000000000002	3.1545390143	3.13968033996	3.0790502849199997	3.59196648926	3.6037942902999998	3.62124571444	3.5714159200599997	3.5667662749	3.5907430910900002	3.2722964304000004	3.2064573068	3.2521640305	3.77845504689
Bilirubin	胆红素	0.0001898	0.0017870000000000002	1.0095	1.0094	0.9547	-0.0668	yes	down	B(i)	C00486	-	-	map01100;map00860;map04976	Metabolic pathways;Porphyrin metabolism;Bile secretion	Metabolism;Metabolism;Organismal Systems	Global and overview maps;Metabolism of cofactors and vitamins;Digestive system	HMDB0000054;PW_C000038	Organoheterocyclic compounds	Tetrapyrroles and derivatives	Bilirubins	635-65-4	583.253740814	8.11015	M-H	C33H36N4O6	45.2	0.0	metab_5415	neg_1942	neg	46.8	3.9019999999999997	0.02155	4.087	0.011040000000000001	3.81137327625	3.7971753759099998	3.7778816035	4.08757307205	4.09711229003	4.0750978141	4.1510218266	4.14123311852	4.13247543661	3.86812355119	3.8783337449800004	3.87163943149	3.90324377753
17,23-Epoxy-29-Hydroxy-27-Norlanost-8-Ene-3,15,24-Trione	-	0.0001034	0.001207	1.008	1.0079	0.9388	-0.0911	yes	down	B(ii)	-	-	-	-	-	-	-	HMDB0035113	Lipids and lipid-like molecules	Prenol lipids	Triterpenoids	-	512.334822581	6.0012	M+ACN+H	C29H42O5	0.0	54.1	metab_694	pos_708	pos	45.2	2.8080000000000003	0.01481	2.991	0.01435	3.0131341603900004	3.04448354329	3.03093513358	2.99841782136	3.00039117956	2.97460153508	3.1126248056400003	3.11448086945	3.10199725436	2.9527303711000004	2.9031511523400004	2.99159429688	2.82417727251
11-((2-Dimethylaminoethyl)Oxymethyl)Erythromycin A 9-Methoxime	-	0.0015630000000000002	0.007448000000000001	1.0076	1.0075	0.9517	-0.0714	yes	down	B(ii)	-	-	-	-	-	-	-	HMDB0251898	Organic oxygen compounds	Organooxygen compounds	Carbohydrates and carbohydrate conjugates	-	881.611676799	6.371333333330001	M+NH4	C43H81N3O14	0.0	54.8	metab_776	pos_793	pos	41.6	3.7030000000000003	0.03723	3.891	0.02052	3.70194465881	3.68025807934	3.7234213124	3.8694464285500003	3.89435759655	3.91014242073	3.7520831931300003	3.6629568083699997	3.7477854539199997	3.7729666073000003	3.80909359862	3.77573013636	3.6946279245199998
Vigabatrin	氨己烯酸	0.0009362	0.005208	1.0011	1.0011	0.9393	-0.0903	yes	down	B(ii)	C07500	-	-	-	-	-	-	HMDB0015212	Organic acids and derivatives	Carboxylic acids and derivatives	Amino acids, peptides, and analogues	60643-86-9	147.11169678299999	1.0825	M+NH4	C6H11NO2	0.0	72.8	metab_52	pos_53	pos	52.0	2.8489999999999998	0.0207	3.033	0.029960000000000004	2.94745585645	2.96161026296	2.95873404486	3.00360067124	3.0319938908	3.06349546524	2.92691417014	2.92544193445	2.94767777254	2.9980302610600003	3.0217876841900004	3.0050047421399997	2.8466182159599995
[truncated: 5 more columns]
