# Supplementary material for: Probiotics Lactobacillus acidophilus LA4 and Lacticaseibacillus paracasei F5 Alleviate Cognitive Dysfunction in Alzheimer’s Disease Models: A Dual-Screening Study in Drosophila and Mice
Source: Foods. 2026 Jan 24;15(3):429. doi: 10.3390/foods15030429 (PMC12897270; doi:10.3390/foods15030429)
Supplement: Supplementary file 1 [file foods-15-00429-s001.zip › OUT/taxa.Table S1.xls]

#OTU ID	B_2	A_1	C_1	E_3	B_3	D_2	B_1	E_2	C_2	A_3	E_1	D_3	D_1	A_2	C_3
d__Bacteria;k__norank_d__Bacteria;p__Bacteroidota;c__Bacteroidia;o__Bacteroidales;f__Muribaculaceae;g__norank_f__Muribaculaceae	14198.0	12438.0	14514.0	10816.0	9343.0	12849.0	10553.0	12803.0	14290.0	14913.0	14555.0	11865.0	11744.0	11890.0	13262.0
d__Bacteria;k__norank_d__Bacteria;p__Bacillota;c__Clostridia;o__Lachnospirales;f__Lachnospiraceae;g__Lachnospiraceae_NK4A136_group	2637.0	3403.0	2534.0	4907.0	3883.0	2032.0	3505.0	3783.0	2668.0	3518.0	3816.0	2447.0	2342.0	3071.0	2363.0
d__Bacteria;k__norank_d__Bacteria;p__Bacillota;c__Bacilli;o__Erysipelotrichales;f__Erysipelotrichaceae;g__Dubosiella	748.0	281.0	3760.0	495.0	1384.0	3628.0	1444.0	734.0	4586.0	276.0	572.0	3111.0	3398.0	381.0	3541.0
d__Bacteria;k__norank_d__Bacteria;p__Bacillota;c__Clostridia;o__Lachnospirales;f__Lachnospiraceae;g__unclassified_f__Lachnospiraceae	1870.0	1340.0	1011.0	2119.0	2799.0	1318.0	2978.0	1652.0	967.0	1626.0	1328.0	1901.0	1545.0	1732.0	1406.0
d__Bacteria;k__norank_d__Bacteria;p__Bacteroidota;c__Bacteroidia;o__Bacteroidales;f__Prevotellaceae;g__norank_f__Prevotellaceae	1276.0	1074.0	800.0	1810.0	598.0	2355.0	592.0	2199.0	683.0	1123.0	983.0	1088.0	2628.0	1883.0	1330.0
d__Bacteria;k__norank_d__Bacteria;p__Bacillota;c__Clostridia;o__Lachnospirales;f__Lachnospiraceae;g__norank_f__Lachnospiraceae	838.0	1332.0	691.0	2741.0	858.0	871.0	1254.0	1797.0	692.0	1247.0	1392.0	1014.0	1120.0	1559.0	816.0
d__Bacteria;k__norank_d__Bacteria;p__Bacteroidota;c__Bacteroidia;o__Bacteroidales;f__Bacteroidaceae;g__Bacteroides	927.0	1416.0	725.0	877.0	520.0	719.0	568.0	851.0	644.0	594.0	891.0	973.0	927.0	1363.0	759.0
d__Bacteria;k__norank_d__Bacteria;p__Campylobacterota;c__Campylobacteria;o__Campylobacterales;f__Helicobacteraceae;g__Helicobacter	1145.0	1454.0	138.0	122.0	3604.0	107.0	1376.0	21.0	237.0	961.0	49.0	488.0	98.0	465.0	885.0
d__Bacteria;k__norank_d__Bacteria;p__Bacteroidota;c__Bacteroidia;o__Bacteroidales;f__Marinifilaceae;g__Odoribacter	849.0	653.0	1055.0	503.0	692.0	750.0	892.0	693.0	547.0	353.0	904.0	532.0	724.0	379.0	816.0
d__Bacteria;k__norank_d__Bacteria;p__Bacillota;c__Clostridia;o__Clostridia_UCG-014;f__norank_o__Clostridia_UCG-014;g__norank_o__Clostridia_UCG-014	156.0	538.0	512.0	249.0	222.0	580.0	263.0	325.0	476.0	198.0	191.0	600.0	755.0	736.0	416.0
d__Bacteria;k__norank_d__Bacteria;p__Bacillota;c__Clostridia;o__Lachnospirales;f__Lachnospiraceae;g__Roseburia	266.0	457.0	223.0	587.0	616.0	202.0	673.0	525.0	155.0	466.0	339.0	123.0	284.0	521.0	260.0
d__Bacteria;k__norank_d__Bacteria;p__Bacillota;c__Clostridia;o__Lachnospirales;f__Lachnospiraceae;g__[Eubacterium]_xylanophilum_group	367.0	272.0	272.0	506.0	519.0	229.0	597.0	508.0	199.0	287.0	397.0	292.0	287.0	362.0	358.0
d__Bacteria;k__norank_d__Bacteria;p__Bacteroidota;c__Bacteroidia;o__Bacteroidales;f__Muribaculaceae;g__Muribaculum	431.0	282.0	543.0	199.0	365.0	308.0	304.0	282.0	542.0	262.0	278.0	316.0	234.0	202.0	447.0
d__Bacteria;k__norank_d__Bacteria;p__Bacillota;c__Clostridia;o__Oscillospirales;f__Oscillospiraceae;g__norank_f__Oscillospiraceae	285.0	561.0	182.0	491.0	311.0	171.0	291.0	333.0	161.0	546.0	287.0	291.0	123.0	515.0	258.0
d__Bacteria;k__norank_d__Bacteria;p__Patescibacteria;c__Saccharimonadia;o__Saccharimonadales;f__Saccharimonadaceae;g__Candidatus_Saccharimonas	95.0	232.0	347.0	169.0	220.0	330.0	250.0	172.0	425.0	205.0	78.0	419.0	297.0	257.0	306.0
d__Bacteria;k__norank_d__Bacteria;p__Bacillota;c__Clostridia;o__Oscillospirales;f__Oscillospiraceae;g__Colidextribacter	239.0	263.0	194.0	321.0	241.0	142.0	338.0	293.0	220.0	258.0	313.0	209.0	170.0	297.0	248.0
d__Bacteria;k__norank_d__Bacteria;p__Bacteroidota;c__Bacteroidia;o__Bacteroidales;f__Prevotellaceae;g__Prevotellaceae_UCG-001	427.0	101.0	215.0	200.0	47.0	463.0	73.0	244.0	267.0	130.0	325.0	143.0	355.0	305.0	247.0
d__Bacteria;k__norank_d__Bacteria;p__Bacillota;c__Bacilli;o__Lactobacillales;f__Lactobacillaceae;g__Lacticaseibacillus	0.0	0.0	19.0	0.0	0.0	868.0	0.0	1.0	14.0	0.0	0.0	1577.0	737.0	0.0	4.0
d__Bacteria;k__norank_d__Bacteria;p__Bacteroidota;c__Bacteroidia;o__Bacteroidales;f__Rikenellaceae;g__Alistipes	295.0	157.0	207.0	234.0	141.0	184.0	221.0	290.0	137.0	165.0	404.0	218.0	249.0	149.0	137.0
d__Bacteria;k__norank_d__Bacteria;p__Bacillota;c__Clostridia;o__Lachnospirales;f__Lachnospiraceae;g__Lachnoclostridium	206.0	256.0	175.0	235.0	234.0	77.0	230.0	201.0	175.0	224.0	105.0	107.0	91.0	356.0	257.0
d__Bacteria;k__norank_d__Bacteria;p__Bacillota;c__Clostridia;o__Lachnospirales;f__Lachnospiraceae;g__Blautia	259.0	316.0	141.0	43.0	419.0	12.0	326.0	30.0	157.0	273.0	22.0	25.0	30.0	305.0	161.0
d__Bacteria;k__norank_d__Bacteria;p__Bacteroidota;c__Bacteroidia;o__Bacteroidales;f__Rikenellaceae;g__Rikenellaceae_RC9_gut_group	265.0	198.0	110.0	175.0	92.0	75.0	108.0	185.0	100.0	193.0	590.0	91.0	111.0	94.0	126.0
d__Bacteria;k__norank_d__Bacteria;p__Bacteroidota;c__Bacteroidia;o__Bacteroidales;f__Rikenellaceae;g__Rikenella	119.0	236.0	207.0	206.0	84.0	126.0	72.0	185.0	170.0	233.0	276.0	115.0	122.0	180.0	166.0
d__Bacteria;k__norank_d__Bacteria;p__Bacillota;c__Clostridia;o__Lachnospirales;f__Lachnospiraceae;g__Lachnospiraceae_UCG-006	85.0	78.0	267.0	93.0	94.0	223.0	120.0	82.0	239.0	84.0	49.0	316.0	172.0	96.0	282.0
d__Bacteria;k__norank_d__Bacteria;p__Bacillota;c__Bacilli;o__RF39;f__norank_o__RF39;g__norank_o__RF39	127.0	134.0	125.0	104.0	120.0	233.0	243.0	142.0	71.0	185.0	99.0	156.0	260.0	110.0	129.0
d__Bacteria;k__norank_d__Bacteria;p__Bacillota;c__Clostridia;o__Oscillospirales;f__Oscillospiraceae;g__Oscillibacter	128.0	187.0	65.0	166.0	278.0	76.0	214.0	126.0	60.0	161.0	127.0	107.0	67.0	164.0	111.0
d__Bacteria;k__norank_d__Bacteria;p__Bacillota;c__Bacilli;o__Acholeplasmatales;f__Acholeplasmataceae;g__Anaeroplasma	16.0	58.0	75.0	167.0	32.0	161.0	14.0	169.0	188.0	24.0	402.0	214.0	128.0	45.0	167.0
d__Bacteria;k__norank_d__Bacteria;p__Bacillota;c__Clostridia;o__Lachnospirales;f__Lachnospiraceae;g__Butyribacter	241.0	26.0	66.0	99.0	377.0	68.0	347.0	94.0	85.0	45.0	89.0	42.0	52.0	38.0	76.0
d__Bacteria;k__norank_d__Bacteria;p__Bacteroidota;c__Bacteroidia;o__Bacteroidales;f__Tannerellaceae;g__Parabacteroides	130.0	67.0	67.0	128.0	43.0	156.0	80.0	176.0	67.0	73.0	183.0	226.0	147.0	117.0	77.0
d__Bacteria;k__norank_d__Bacteria;p__Bacillota;c__Bacilli;o__Lactobacillales;f__Lactobacillaceae;g__Ligilactobacillus	57.0	49.0	228.0	193.0	69.0	59.0	75.0	236.0	243.0	41.0	167.0	95.0	65.0	55.0	102.0
d__Bacteria;k__norank_d__Bacteria;p__Bacillota;c__Clostridia;o__Clostridia_vadinBB60_group;f__norank_o__Clostridia_vadinBB60_group;g__norank_o__Clostridia_vadinBB60_group	103.0	89.0	159.0	59.0	135.0	88.0	86.0	53.0	137.0	47.0	146.0	187.0	163.0	34.0	122.0
d__Bacteria;k__norank_d__Bacteria;p__Bacillota;c__Clostridia;o__Oscillospirales;f__Ruminococcaceae;g__Anaerotruncus	90.0	98.0	39.0	265.0	221.0	42.0	139.0	157.0	62.0	78.0	173.0	36.0	49.0	109.0	45.0
d__Bacteria;k__norank_d__Bacteria;p__Bacillota;c__Clostridia;o__Oscillospirales;f__Ruminococcaceae;g__Ruminococcus	66.0	26.0	117.0	69.0	65.0	181.0	90.0	112.0	139.0	49.0	96.0	222.0	241.0	69.0	41.0
d__Bacteria;k__norank_d__Bacteria;p__Bacillota;c__Bacilli;o__Erysipelotrichales;f__Erysipelotrichaceae;g__norank_f__Erysipelotrichaceae	23.0	135.0	24.0	180.0	19.0	60.0	14.0	260.0	36.0	71.0	298.0	35.0	51.0	91.0	30.0
d__Bacteria;k__norank_d__Bacteria;p__Bacillota;c__Clostridia;o__Oscillospirales;f__UCG-010;g__norank_f__UCG-010	200.0	37.0	57.0	77.0	105.0	106.0	100.0	88.0	67.0	39.0	113.0	111.0	96.0	30.0	85.0
d__Bacteria;k__norank_d__Bacteria;p__Bacillota;c__Clostridia;o__Oscillospirales;f__Oscillospiraceae;g__unclassified_f__Oscillospiraceae	85.0	64.0	57.0	111.0	88.0	58.0	101.0	104.0	69.0	104.0	98.0	74.0	74.0	87.0	97.0
d__Bacteria;k__norank_d__Bacteria;p__Thermodesulfobacteriota;c__Desulfovibrionia;o__Desulfovibrionales;f__Desulfovibrionaceae;g__Desulfovibrio	99.0	91.0	57.0	56.0	149.0	47.0	161.0	29.0	72.0	131.0	62.0	72.0	34.0	107.0	100.0
d__Bacteria;k__norank_d__Bacteria;p__Bacillota;c__Clostridia;o__Oscillospirales;f__Ruminococcaceae;g__unclassified_f__Ruminococcaceae	76.0	98.0	55.0	127.0	108.0	54.0	125.0	106.0	55.0	45.0	55.0	89.0	55.0	99.0	60.0
d__Bacteria;k__norank_d__Bacteria;p__Verrucomicrobiota;c__Verrucomicrobiia;o__Verrucomicrobiales;f__Akkermansiaceae;g__Akkermansia	261.0	24.0	0.0	37.0	317.0	0.0	457.0	55.0	2.0	12.0	10.0	3.0	1.0	18.0	0.0
d__Bacteria;k__norank_d__Bacteria;p__Bacillota;c__Clostridia;o__Oscillospirales;f__[Eubacterium]_coprostanoligenes_group;g__norank_f__[Eubacterium]_coprostanoligenes_group	91.0	53.0	109.0	61.0	58.0	107.0	74.0	57.0	114.0	18.0	21.0	122.0	97.0	118.0	76.0
d__Bacteria;k__norank_d__Bacteria;p__Bacillota;c__Clostridia;o__Lachnospirales;f__Lachnospiraceae;g__Anaerostipes	47.0	289.0	0.0	0.0	10.0	1.0	27.0	0.0	0.0	184.0	0.0	0.0	0.0	587.0	0.0
d__Bacteria;k__norank_d__Bacteria;p__Bacillota;c__Clostridia;o__Lachnospirales;f__Lachnospiraceae;g__GCA-900066575	125.0	54.0	13.0	61.0	249.0	21.0	276.0	39.0	18.0	58.0	43.0	27.0	20.0	89.0	36.0
d__Bacteria;k__norank_d__Bacteria;p__Bacillota;c__Clostridia;o__Peptococcales;f__Peptococcaceae;g__norank_f__Peptococcaceae	85.0	97.0	68.0	86.0	85.0	43.0	79.0	48.0	60.0	102.0	54.0	77.0	45.0	107.0	48.0
d__Bacteria;k__norank_d__Bacteria;p__Bacillota;c__Clostridia;o__Oscillospirales;f__Ruminococcaceae;g__Acutalibacter	71.0	75.0	39.0	124.0	116.0	36.0	108.0	76.0	33.0	55.0	71.0	57.0	51.0	76.0	59.0
d__Bacteria;k__norank_d__Bacteria;p__Pseudomonadota;c__Gammaproteobacteria;o__Burkholderiales;f__Sutterellaceae;g__Turicimonas	45.0	105.0	66.0	64.0	30.0	49.0	33.0	83.0	93.0	64.0	68.0	50.0	53.0	109.0	75.0
d__Bacteria;k__norank_d__Bacteria;p__Thermodesulfobacteriota;c__Desulfovibrionia;o__Desulfovibrionales;f__Desulfovibrionaceae;g__norank_f__Desulfovibrionaceae	73.0	165.0	5.0	22.0	58.0	13.0	59.0	13.0	8.0	114.0	18.0	23.0	32.0	267.0	23.0
d__Bacteria;k__norank_d__Bacteria;p__Bacillota;c__Clostridia;o__Lachnospirales;f__Lachnospiraceae;g__[Eubacterium]_ventriosum_group	167.0	43.0	58.0	0.0	159.0	2.0	217.0	1.0	67.0	74.0	0.0	0.0	0.0	35.0	61.0
d__Bacteria;k__norank_d__Bacteria;p__Thermodesulfobacteriota;c__Desulfovibrionia;o__Desulfovibrionales;f__Desulfovibrionaceae;g__Bilophila	56.0	49.0	37.0	88.0	131.0	17.0	116.0	44.0	28.0	83.0	34.0	54.0	21.0	65.0	51.0
d__Bacteria;k__norank_d__Bacteria;p__Bacillota;c__Bacilli;o__Erysipelotrichales;f__Erysipelotrichaceae;g__Faecalibaculum	72.0	9.0	127.0	25.0	90.0	41.0	112.0	35.0	146.0	2.0	25.0	23.0	32.0	11.0	104.0
d__Bacteria;k__norank_d__Bacteria;p__Deferribacterota;c__Deferribacteres;o__Deferribacterales;f__Deferribacteraceae;g__Mucispirillum	17.0	449.0	0.0	27.0	52.0	1.0	33.0	4.0	0.0	152.0	8.0	2.0	0.0	103.0	0.0
d__Bacteria;k__norank_d__Bacteria;p__Bacillota;c__Clostridia;o__Oscillospirales;f__Ruminococcaceae;g__norank_f__Ruminococcaceae	61.0	49.0	25.0	96.0	48.0	30.0	41.0	78.0	31.0	50.0	90.0	25.0	37.0	41.0	30.0
d__Bacteria;k__norank_d__Bacteria;p__Bacillota;c__Clostridia;o__Lachnospirales;f__Lachnospiraceae;g__Faecalimonas	47.0	31.0	86.0	53.0	65.0	17.0	89.0	44.0	73.0	41.0	44.0	16.0	21.0	36.0	41.0
d__Bacteria;k__norank_d__Bacteria;p__Bacillota;c__Bacilli;o__Erysipelotrichales;f__Erysipelatoclostridiaceae;g__Thomasclavelia	21.0	181.0	12.0	3.0	23.0	8.0	17.0	3.0	17.0	186.0	0.0	10.0	4.0	186.0	7.0
d__Bacteria;k__norank_d__Bacteria;p__Actinomycetota;c__Coriobacteriia;o__Coriobacteriales;f__Eggerthellaceae;g__Adlercreutzia	47.0	23.0	50.0	13.0	79.0	39.0	90.0	34.0	62.0	39.0	30.0	78.0	29.0	26.0	21.0
d__Bacteria;k__norank_d__Bacteria;p__Bacteroidota;c__Bacteroidia;o__Bacteroidales;f__Prevotellaceae;g__unclassified_f__Prevotellaceae	31.0	17.0	23.0	44.0	11.0	172.0	10.0	44.0	24.0	25.0	12.0	71.0	91.0	58.0	27.0
d__Bacteria;k__norank_d__Bacteria;p__Bacillota;c__Clostridia;o__Lachnospirales;f__Lachnospiraceae;g__ASF356	56.0	36.0	32.0	70.0	95.0	14.0	58.0	62.0	19.0	42.0	61.0	10.0	11.0	42.0	33.0
d__Bacteria;k__norank_d__Bacteria;p__Bacillota;c__Clostridia;o__Oscillospirales;f__Oscillospiraceae;g__NK4A214_group	52.0	30.0	36.0	41.0	28.0	47.0	35.0	41.0	47.0	34.0	34.0	62.0	44.0	37.0	42.0
d__Bacteria;k__norank_d__Bacteria;p__Bacillota;c__Clostridia;o__Lachnospirales;f__Lachnospiraceae;g__Lachnospiraceae_NK4B4_group	65.0	0.0	0.0	12.0	11.0	144.0	16.0	21.0	0.0	0.0	16.0	77.0	208.0	0.0	1.0
d__Bacteria;k__norank_d__Bacteria;p__Bacillota;c__Clostridia;o__Oscillospirales;f__Ruminococcaceae;g__[Eubacterium]_siraeum_group	23.0	18.0	107.0	13.0	5.0	24.0	10.0	19.0	79.0	32.0	3.0	21.0	18.0	14.0	143.0
d__Bacteria;k__norank_d__Bacteria;p__Bacillota;c__Clostridia;o__Lachnospirales;f__Lachnospiraceae;g__Acetatifactor	37.0	39.0	2.0	45.0	93.0	29.0	59.0	15.0	1.0	41.0	15.0	55.0	30.0	41.0	1.0
d__Bacteria;k__norank_d__Bacteria;p__Bacillota;c__Clostridia;o__Lachnospirales;f__Lachnospiraceae;g__A2	48.0	29.0	28.0	36.0	75.0	18.0	73.0	39.0	22.0	21.0	25.0	19.0	17.0	20.0	12.0
d__Bacteria;k__norank_d__Bacteria;p__Bacillota;c__Bacilli;o__Lactobacillales;f__Aerococcaceae;g__Aerococcus	0.0	183.0	0.0	0.0	0.0	2.0	0.0	1.0	0.0	124.0	0.0	3.0	3.0	156.0	0.0
d__Bacteria;k__norank_d__Bacteria;p__Actinomycetota;c__Actinobacteria;o__Mycobacteriales;f__Corynebacteriaceae;g__Corynebacterium	0.0	213.0	2.0	1.0	0.0	3.0	0.0	0.0	0.0	70.0	0.0	4.0	2.0	114.0	0.0
d__Bacteria;k__norank_d__Bacteria;p__Bacillota;c__Clostridia;o__Oscillospirales;f__Butyricicoccaceae;g__Agathobaculum	18.0	27.0	20.0	47.0	33.0	13.0	33.0	63.0	9.0	24.0	38.0	9.0	7.0	19.0	15.0
d__Bacteria;k__norank_d__Bacteria;p__Bacillota;c__Clostridia;o__Clostridiales;f__Clostridiaceae;g__Candidatus_Arthromitus	8.0	16.0	31.0	19.0	12.0	24.0	9.0	29.0	42.0	7.0	51.0	28.0	26.0	17.0	14.0
d__Bacteria;k__norank_d__Bacteria;p__Bacillota;c__Clostridia;o__Oscillospirales;f__Ruminococcaceae;g__Ruthenibacterium	9.0	43.0	46.0	4.0	37.0	2.0	32.0	6.0	19.0	22.0	7.0	1.0	0.0	40.0	45.0
d__Bacteria;k__norank_d__Bacteria;p__Pseudomonadota;c__Alphaproteobacteria;o__Rhodospirillales;f__norank_o__Rhodospirillales;g__norank_o__Rhodospirillales	13.0	9.0	16.0	2.0	5.0	42.0	3.0	12.0	4.0	1.0	44.0	55.0	98.0	3.0	6.0
d__Bacteria;k__norank_d__Bacteria;p__Bacillota;c__Clostridia;o__Peptococcales;f__Peptococcaceae;g__Peptococcus	10.0	27.0	15.0	32.0	22.0	8.0	39.0	26.0	14.0	35.0	21.0	10.0	3.0	16.0	27.0
d__Bacteria;k__norank_d__Bacteria;p__Bacillota;c__Clostridia;o__Oscillospirales;f__Oscillospiraceae;g__UCG-003	9.0	37.0	4.0	26.0	21.0	11.0	18.0	27.0	12.0	27.0	22.0	19.0	25.0	38.0	8.0
d__Bacteria;k__norank_d__Bacteria;p__Bacillota;c__Clostridia;o__Christensenellales;f__Christensenellaceae;g__Christensenellaceae_R-7_group	23.0	20.0	25.0	19.0	17.0	32.0	19.0	15.0	17.0	4.0	11.0	32.0	33.0	14.0	22.0
d__Bacteria;k__norank_d__Bacteria;p__Bacillota;c__Clostridia;o__Peptostreptococcales-Tissierellales;f__Anaerovoracaceae;g__norank_f__Anaerovoracaceae	15.0	21.0	30.0	20.0	9.0	26.0	12.0	23.0	25.0	10.0	25.0	22.0	23.0	13.0	24.0
d__Bacteria;k__norank_d__Bacteria;p__Bacillota;c__Clostridia;o__Peptostreptococcales-Tissierellales;f__Anaerovoracaceae;g__Family_XIII_AD3011_group	32.0	19.0	11.0	13.0	10.0	34.0	20.0	32.0	17.0	6.0	8.0	32.0	23.0	25.0	11.0
d__Bacteria;k__norank_d__Bacteria;p__Bacillota;c__Clostridia;o__Lachnospirales;f__Lachnospiraceae;g__Lachnospiraceae_FCS020_group	23.0	27.0	10.0	16.0	29.0	3.0	42.0	23.0	7.0	30.0	12.0	10.0	10.0	18.0	21.0
d__Bacteria;k__norank_d__Bacteria;p__Cyanobacteriota;c__Vampirivibrionia;o__Gastranaerophilales;f__Gastranaerophilaceae;g__Zag_111	17.0	4.0	8.0	9.0	25.0	56.0	10.0	9.0	23.0	1.0	23.0	24.0	52.0	13.0	7.0
d__Bacteria;k__norank_d__Bacteria;p__Bacillota;c__Bacilli;o__Lactobacillales;f__Lactobacillaceae;g__Lactobacillus	23.0	0.0	59.0	10.0	18.0	15.0	13.0	14.0	53.0	2.0	5.0	19.0	9.0	7.0	28.0
d__Bacteria;k__norank_d__Bacteria;p__unclassified_k__norank_d__Bacteria;c__unclassified_k__norank_d__Bacteria;o__unclassified_k__norank_d__Bacteria;f__unclassified_k__norank_d__Bacteria;g__unclassified_k__norank_d__Bacteria	11.0	26.0	14.0	10.0	13.0	9.0	23.0	23.0	4.0	44.0	25.0	9.0	11.0	26.0	16.0
d__Bacteria;k__norank_d__Bacteria;p__Bacteroidota;c__Bacteroidia;o__Bacteroidales;f__unclassified_o__Bacteroidales;g__unclassified_o__Bacteroidales	9.0	16.0	22.0	17.0	8.0	25.0	15.0	16.0	15.0	24.0	32.0	16.0	9.0	22.0	14.0
d__Bacteria;k__norank_d__Bacteria;p__Bacteroidota;c__Bacteroidia;o__Bacteroidales;f__Prevotellaceae;g__Prevotellaceae_NK3B31_group	4.0	11.0	5.0	5.0	2.0	50.0	0.0	3.0	3.0	8.0	11.0	34.0	18.0	97.0	2.0
d__Bacteria;k__norank_d__Bacteria;p__Bacillota;c__Clostridia;o__Lachnospirales;f__Lachnospiraceae;g__Anaerotignum	11.0	40.0	2.0	21.0	12.0	4.0	11.0	7.0	6.0	39.0	8.0	6.0	5.0	59.0	15.0
d__Bacteria;k__norank_d__Bacteria;p__Actinomycetota;c__Coriobacteriia;o__Coriobacteriales;f__Eggerthellaceae;g__unclassified_f__Eggerthellaceae	17.0	29.0	20.0	4.0	7.0	16.0	25.0	14.0	11.0	21.0	4.0	14.0	7.0	37.0	15.0
d__Bacteria;k__norank_d__Bacteria;p__Bacillota;c__Clostridia;o__Oscillospirales;f__Ruminococcaceae;g__Paludicola	23.0	23.0	6.0	19.0	17.0	4.0	21.0	20.0	1.0	19.0	14.0	15.0	7.0	21.0	12.0
d__Bacteria;k__norank_d__Bacteria;p__Bacillota;c__Clostridia;o__unclassified_c__Clostridia;f__unclassified_c__Clostridia;g__unclassified_c__Clostridia	5.0	15.0	9.0	15.0	10.0	10.0	14.0	17.0	10.0	16.0	22.0	20.0	22.0	22.0	14.0
d__Bacteria;k__norank_d__Bacteria;p__Bacillota;c__Clostridia;o__Monoglobales;f__Monoglobaceae;g__Monoglobus	27.0	13.0	13.0	8.0	7.0	15.0	28.0	13.0	6.0	12.0	10.0	28.0	10.0	19.0	10.0
d__Bacteria;k__norank_d__Bacteria;p__Bacillota;c__Clostridia;o__Peptostreptococcales-Tissierellales;f__Anaerovoracaceae;g__[Eubacterium]_brachy_group	9.0	16.0	4.0	21.0	21.0	4.0	17.0	7.0	10.0	11.0	3.0	16.0	4.0	29.0	17.0
d__Bacteria;k__norank_d__Bacteria;p__Actinomycetota;c__Coriobacteriia;o__Coriobacteriales;f__Atopobiaceae;g__Coriobacteriaceae_UCG-002	6.0	6.0	20.0	6.0	11.0	14.0	15.0	16.0	24.0	7.0	13.0	14.0	21.0	5.0	11.0
d__Bacteria;k__norank_d__Bacteria;p__Bacillota;c__Clostridia;o__Lachnospirales;f__Lachnospiraceae;g__Marvinbryantia	4.0	6.0	12.0	28.0	5.0	17.0	6.0	18.0	7.0	0.0	24.0	39.0	10.0	8.0	1.0
d__Bacteria;k__norank_d__Bacteria;p__Cyanobacteriota;c__Vampirivibrionia;o__Gastranaerophilales;f__Gastranaerophilaceae;g__norank_f__Gastranaerophilaceae	13.0	13.0	4.0	10.0	5.0	31.0	1.0	19.0	6.0	6.0	15.0	13.0	30.0	6.0	6.0
d__Bacteria;k__norank_d__Bacteria;p__Bacillota;c__Clostridia;o__Oscillospirales;f__Butyricicoccaceae;g__UCG-009	19.0	14.0	10.0	14.0	11.0	4.0	22.0	6.0	8.0	16.0	6.0	10.0	2.0	17.0	13.0
d__Bacteria;k__norank_d__Bacteria;p__Bacillota;c__Clostridia;o__Oscillospirales;f__Oscillospiraceae;g__UCG-005	3.0	9.0	6.0	12.0	7.0	14.0	7.0	15.0	10.0	13.0	7.0	11.0	19.0	7.0	16.0
d__Bacteria;k__norank_d__Bacteria;p__Bacillota;c__Bacilli;o__Erysipelotrichales;f__Erysipelotrichaceae;g__unclassified_f__Erysipelotrichaceae	15.0	6.0	17.0	0.0	33.0	0.0	32.0	0.0	4.0	12.0	4.0	0.0	0.0	8.0	23.0
d__Bacteria;k__norank_d__Bacteria;p__Bacillota;c__Clostridia;o__Oscillospirales;f__Oscillospiraceae;g__Intestinimonas	2.0	20.0	3.0	18.0	18.0	0.0	13.0	12.0	1.0	25.0	12.0	3.0	2.0	21.0	3.0
d__Bacteria;k__norank_d__Bacteria;p__Bacillota;c__Clostridia;o__Peptostreptococcales-Tissierellales;f__Anaerovoracaceae;g__Family_XIII_UCG-001	17.0	8.0	6.0	17.0	19.0	6.0	17.0	8.0	7.0	10.0	3.0	6.0	3.0	17.0	4.0
d__Bacteria;k__norank_d__Bacteria;p__Bacteroidota;c__Bacteroidia;o__Bacteroidales;f__Muribaculaceae;g__unclassified_f__Muribaculaceae	8.0	4.0	15.0	4.0	5.0	9.0	8.0	3.0	23.0	9.0	3.0	10.0	12.0	7.0	27.0
d__Bacteria;k__norank_d__Bacteria;p__Bacillota;c__Clostridia;o__Christensenellales;f__Christensenellaceae;g__norank_f__Christensenellaceae	10.0	12.0	6.0	5.0	10.0	16.0	13.0	10.0	4.0	2.0	11.0	15.0	11.0	7.0	11.0
d__Bacteria;k__norank_d__Bacteria;p__Bacillota;c__Bacilli;o__Staphylococcales;f__Staphylococcaceae;g__Jeotgalicoccus	1.0	53.0	0.0	0.0	1.0	3.0	0.0	0.0	2.0	38.0	0.0	1.0	0.0	30.0	0.0
d__Bacteria;k__norank_d__Bacteria;p__Bacillota;c__Clostridia;o__Oscillospirales;f__Ruminococcaceae;g__Harryflintia	10.0	10.0	3.0	14.0	21.0	2.0	10.0	8.0	3.0	8.0	8.0	8.0	1.0	9.0	10.0
d__Bacteria;k__norank_d__Bacteria;p__Bacillota;c__Bacilli;o__Erysipelotrichales;f__Erysipelatoclostridiaceae;g__Massiliomicrobiota	5.0	1.0	11.0	1.0	1.0	17.0	1.0	0.0	15.0	5.0	1.0	10.0	22.0	4.0	5.0
d__Bacteria;k__norank_d__Bacteria;p__Bacillota;c__Clostridia;o__norank_c__Clostridia;f__norank_c__Clostridia;g__norank_c__Clostridia	0.0	18.0	5.0	3.0	4.0	9.0	1.0	2.0	1.0	14.0	2.0	8.0	5.0	11.0	7.0
d__Bacteria;k__norank_d__Bacteria;p__Bacillota;c__Clostridia;o__Peptostreptococcales-Tissierellales;f__Anaerovoracaceae;g__Anaerovorax	2.0	11.0	2.0	9.0	2.0	5.0	0.0	7.0	2.0	17.0	1.0	1.0	2.0	21.0	1.0
d__Bacteria;k__norank_d__Bacteria;p__Bacillota;c__Bacilli;o__Lactobacillales;f__Lactobacillaceae;g__Limosilactobacillus	0.0	1.0	15.0	6.0	2.0	6.0	0.0	6.0	7.0	0.0	1.0	23.0	5.0	6.0	2.0
d__Bacteria;k__norank_d__Bacteria;p__Bacillota;c__Clostridia;o__Lachnospirales;f__Lachnospiraceae;g__Tyzzerella	5.0	7.0	2.0	16.0	6.0	1.0	1.0	4.0	1.0	9.0	4.0	1.0	5.0	10.0	0.0
d__Bacteria;k__norank_d__Bacteria;p__Bacillota;c__Clostridia;o__Oscillospirales;f__Ruminococcaceae;g__Negativibacillus	2.0	5.0	4.0	9.0	1.0	0.0	2.0	16.0	1.0	4.0	11.0	0.0	2.0	8.0	4.0
d__Bacteria;k__norank_d__Bacteria;p__Pseudomonadota;c__Gammaproteobacteria;o__Burkholderiales;f__Sutterellaceae;g__norank_f__Sutterellaceae	1.0	15.0	0.0	0.0	3.0	2.0	2.0	1.0	0.0	11.0	0.0	2.0	1.0	29.0	1.0
d__Bacteria;k__norank_d__Bacteria;p__Bacillota;c__Clostridia;o__Oscillospirales;f__Ruminococcaceae;g__[Clostridium]_methylpentosum_group	3.0	12.0	0.0	0.0	0.0	0.0	3.0	0.0	1.0	21.0	4.0	1.0	1.0	18.0	4.0
d__Bacteria;k__norank_d__Bacteria;p__Bacillota;c__unclassified_p__Bacillota;o__unclassified_p__Bacillota;f__unclassified_p__Bacillota;g__unclassified_p__Bacillota	2.0	2.0	7.0	7.0	1.0	5.0	1.0	1.0	4.0	9.0	3.0	6.0	6.0	7.0	6.0
d__Bacteria;k__norank_d__Bacteria;p__Bacillota;c__Bacilli;o__Bacillales;f__Planococcaceae;g__Kurthia	0.0	1.0	3.0	0.0	0.0	14.0	0.0	0.0	2.0	5.0	0.0	24.0	7.0	6.0	2.0
d__Bacteria;k__norank_d__Bacteria;p__Bacillota;c__Clostridia;o__Oscillospirales;f__Ruminococcaceae;g__Candidatus_Soleaferrea	9.0	1.0	2.0	5.0	1.0	3.0	5.0	1.0	3.0	3.0	6.0	5.0	8.0	0.0	0.0
d__Bacteria;k__norank_d__Bacteria;p__Bacteroidota;c__Bacteroidia;o__Flavobacteriales;f__Flavobacteriaceae;g__norank_f__Flavobacteriaceae	1.0	3.0	3.0	2.0	0.0	7.0	0.0	0.0	0.0	2.0	4.0	16.0	5.0	2.0	4.0
d__Bacteria;k__norank_d__Bacteria;p__Pseudomonadota;c__Gammaproteobacteria;o__Enterobacterales;f__Enterobacteriaceae;g__Escherichia-Shigella	3.0	0.0	0.0	23.0	1.0	0.0	4.0	3.0	1.0	0.0	4.0	0.0	0.0	2.0	0.0
d__Bacteria;k__norank_d__Bacteria;p__Bacillota;c__Clostridia;o__Lachnospirales;f__Defluviitaleaceae;g__Defluviitaleaceae_UCG-011	1.0	0.0	0.0	3.0	2.0	8.0	4.0	5.0	1.0	0.0	4.0	1.0	6.0	3.0	0.0
d__Bacteria;k__norank_d__Bacteria;p__Bacillota;c__Bacilli;o__Erysipelotrichales;f__Erysipelatoclostridiaceae;g__norank_f__Erysipelatoclostridiaceae	0.0	8.0	1.0	0.0	0.0	7.0	0.0	3.0	0.0	2.0	1.0	6.0	5.0	5.0	0.0
d__Bacteria;k__norank_d__Bacteria;p__Bacillota;c__Clostridia;o__Lachnospirales;f__Lachnospiraceae;g__Coprococcus	1.0	0.0	1.0	4.0	4.0	1.0	7.0	5.0	0.0	2.0	0.0	2.0	2.0	3.0	3.0
d__Bacteria;k__norank_d__Bacteria;p__Bacillota;c__Bacilli;o__Erysipelotrichales;f__Erysipelatoclostridiaceae;g__Longibaculum	0.0	11.0	0.0	0.0	0.0	0.0	0.0	0.0	0.0	5.0	0.0	0.0	0.0	17.0	0.0
d__Bacteria;k__norank_d__Bacteria;p__Cyanobacteriota;c__Vampirivibrionia;o__Gastranaerophilales;f__Gastranaerophilaceae;g__CAG-196	1.0	2.0	1.0	0.0	2.0	1.0	2.0	0.0	2.0	4.0	6.0	2.0	6.0	3.0	0.0
d__Bacteria;k__norank_d__Bacteria;p__Bacillota;c__Clostridia;o__Oscillospirales;f__unclassified_o__Oscillospirales;g__unclassified_o__Oscillospirales	0.0	8.0	4.0	2.0	1.0	0.0	1.0	0.0	0.0	3.0	1.0	6.0	1.0	2.0	1.0
d__Bacteria;k__norank_d__Bacteria;p__Actinomycetota;c__Coriobacteriia;o__Coriobacteriales;f__Eggerthellaceae;g__Gordonibacter	0.0	7.0	0.0	1.0	0.0	3.0	1.0	0.0	0.0	2.0	2.0	5.0	0.0	5.0	3.0
d__Bacteria;k__norank_d__Bacteria;p__Bacillota;c__Bacilli;o__Lactobacillales;f__Lactobacillaceae;g__Leuconostoc	0.0	0.0	0.0	9.0	0.0	2.0	0.0	7.0	0.0	0.0	6.0	1.0	3.0	0.0	0.0
d__Bacteria;k__norank_d__Bacteria;p__Bacillota;c__Clostridia;o__Lachnospirales;f__Lachnospiraceae;g__Eisenbergiella	0.0	2.0	2.0	3.0	0.0	0.0	0.0	4.0	1.0	4.0	0.0	2.0	0.0	5.0	3.0
d__Bacteria;k__norank_d__Bacteria;p__Bacillota;c__Bacilli;o__Lactobacillales;f__Aerococcaceae;g__Facklamia	0.0	8.0	0.0	0.0	0.0	0.0	0.0	0.0	0.0	2.0	0.0	0.0	0.0	10.0	0.0
d__Bacteria;k__norank_d__Bacteria;p__Bacillota;c__Clostridia;o__Peptostreptococcales-Tissierellales;f__Anaerovoracaceae;g__unclassified_f__Anaerovoracaceae	0.0	2.0	0.0	0.0	2.0	1.0	4.0	0.0	0.0	4.0	0.0	3.0	0.0	2.0	0.0
d__Bacteria;k__norank_d__Bacteria;p__Bacillota;c__Clostridia;o__Oscillospirales;f__Oscillospiraceae;g__Ruminiclostridium	0.0	0.0	3.0	2.0	0.0	1.0	1.0	6.0	0.0	0.0	1.0	0.0	3.0	0.0	0.0
d__Bacteria;k__norank_d__Bacteria;p__Bacillota;c__Clostridia;o__Eubacteriales;f__Anaerofustaceae;g__Anaerofustis	5.0	2.0	1.0	1.0	0.0	0.0	2.0	3.0	0.0	0.0	0.0	0.0	0.0	2.0	1.0
d__Bacteria;k__norank_d__Bacteria;p__Bacillota;c__Clostridia;o__Lachnospirales;f__Lachnospiraceae;g__[Eubacterium]_oxidoreducens_group	1.0	2.0	0.0	0.0	0.0	0.0	0.0	2.0	0.0	6.0	2.0	0.0	0.0	1.0	1.0
d__Bacteria;k__norank_d__Bacteria;p__Bacillota;c__Clostridia;o__Oscillospirales;f__Ruminococcaceae;g__Hydrogenoanaerobacterium	2.0	3.0	0.0	0.0	0.0	0.0	0.0	2.0	0.0	2.0	3.0	0.0	0.0	1.0	1.0
d__Bacteria;k__norank_d__Bacteria;p__Bacillota;c__Clostridia;o__Lachnospirales;f__Lachnospiraceae;g__Lachnospiraceae_UCG-010	1.0	2.0	0.0	1.0	0.0	1.0	3.0	1.0	1.0	0.0	0.0	0.0	0.0	1.0	3.0
d__Bacteria;k__norank_d__Bacteria;p__Bacillota;c__Clostridia;o__Oscillospirales;f__norank_o__Oscillospirales;g__norank_o__Oscillospirales	0.0	2.0	1.0	0.0	1.0	0.0	0.0	2.0	1.0	0.0	0.0	6.0	0.0	1.0	0.0
d__Bacteria;k__norank_d__Bacteria;p__Bacillota;c__Bacilli;o__Staphylococcales;f__Staphylococcaceae;g__Mammaliicoccus	0.0	3.0	0.0	0.0	0.0	0.0	3.0	3.0	3.0	1.0	0.0	1.0	0.0	0.0	0.0
d__Bacteria;k__norank_d__Bacteria;p__Bacillota;c__Bacilli;o__Erysipelotrichales;f__Erysipelatoclostridiaceae;g__unclassified_f__Erysipelatoclostridiaceae	3.0	0.0	0.0	2.0	1.0	1.0	3.0	2.0	0.0	0.0	1.0	0.0	0.0	0.0	0.0
d__Bacteria;k__norank_d__Bacteria;p__Bacillota;c__Clostridia;o__Oscillospirales;f__Oscillospiraceae;g__UCG-007	0.0	1.0	2.0	0.0	0.0	2.0	0.0	0.0	3.0	0.0	0.0	2.0	0.0	1.0	1.0
d__Bacteria;k__norank_d__Bacteria;p__Actinomycetota;c__Actinobacteria;o__Micrococcales;f__Micrococcaceae;g__Enteractinococcus	2.0	2.0	0.0	0.0	3.0	0.0	0.0	1.0	0.0	0.0	0.0	0.0	0.0	2.0	0.0
d__Bacteria;k__norank_d__Bacteria;p__Bacillota;c__Bacilli;o__Lactobacillales;f__Carnobacteriaceae;g__Atopostipes	3.0	5.0	0.0	0.0	0.0	0.0	0.0	0.0	0.0	2.0	0.0	0.0	0.0	0.0	0.0
d__Bacteria;k__norank_d__Bacteria;p__Bacillota;c__Bacilli;o__unclassified_c__Bacilli;f__unclassified_c__Bacilli;g__unclassified_c__Bacilli	0.0	0.0	3.0	0.0	0.0	0.0	0.0	0.0	0.0	4.0	0.0	0.0	0.0	3.0	0.0
d__Bacteria;k__norank_d__Bacteria;p__Actinomycetota;c__Actinobacteria;o__Bifidobacteriales;f__Bifidobacteriaceae;g__Bifidobacterium	0.0	0.0	0.0	0.0	1.0	2.0	0.0	0.0	0.0	0.0	0.0	1.0	0.0	5.0	0.0
d__Bacteria;k__norank_d__Bacteria;p__Bacillota;c__Clostridia;o__Oscillospirales;f__Ruminococcaceae;g__Caproiciproducens	0.0	1.0	1.0	0.0	0.0	1.0	0.0	0.0	1.0	0.0	0.0	3.0	1.0	1.0	0.0
d__Bacteria;k__norank_d__Bacteria;p__Bacillota;c__Bacilli;o__Lactobacillales;f__Streptococcaceae;g__Lactococcus	3.0	0.0	0.0	1.0	0.0	0.0	1.0	3.0	0.0	0.0	0.0	0.0	0.0	0.0	0.0
d__Bacteria;k__norank_d__Bacteria;p__Bacillota;c__Clostridia;o__Christensenellales;f__Christensenellaceae;g__Christensenella	1.0	0.0	0.0	4.0	1.0	0.0	0.0	0.0	0.0	0.0	0.0	0.0	0.0	1.0	0.0
d__Bacteria;k__norank_d__Bacteria;p__Actinomycetota;c__Coriobacteriia;o__Coriobacteriales;f__Eggerthellaceae;g__norank_f__Eggerthellaceae	0.0	0.0	1.0	2.0	0.0	1.0	0.0	0.0	0.0	2.0	0.0	0.0	0.0	0.0	0.0
d__Bacteria;k__norank_d__Bacteria;p__Pseudomonadota;c__Gammaproteobacteria;o__Pseudomonadales;f__Moraxellaceae;g__Acinetobacter	2.0	0.0	0.0	0.0	0.0	0.0	0.0	1.0	0.0	0.0	0.0	1.0	1.0	0.0	0.0
d__Bacteria;k__norank_d__Bacteria;p__Pseudomonadota;c__Gammaproteobacteria;o__Burkholderiales;f__unclassified_o__Burkholderiales;g__unclassified_o__Burkholderiales	0.0	0.0	0.0	0.0	0.0	0.0	0.0	2.0	0.0	0.0	2.0	0.0	0.0	0.0	0.0
d__Bacteria;k__norank_d__Bacteria;p__Bacteroidota;c__Bacteroidia;o__unclassified_c__Bacteroidia;f__unclassified_c__Bacteroidia;g__unclassified_c__Bacteroidia	0.0	0.0	0.0	0.0	0.0	0.0	0.0	0.0	0.0	0.0	0.0	2.0	0.0	2.0	0.0
d__Bacteria;k__norank_d__Bacteria;p__Bacillota;c__Limnochordia;o__norank_c__Limnochordia;f__norank_c__Limnochordia;g__norank_c__Limnochordia	0.0	0.0	0.0	0.0	0.0	0.0	0.0	0.0	0.0	0.0	0.0	0.0	3.0	0.0	0.0
d__Bacteria;k__norank_d__Bacteria;p__Bacillota;c__Bacilli;o__Staphylococcales;f__Staphylococcaceae;g__Staphylococcus	1.0	0.0	0.0	0.0	0.0	0.0	0.0	0.0	0.0	1.0	0.0	0.0	1.0	0.0	0.0
d__Bacteria;k__norank_d__Bacteria;p__Bacillota;c__Clostridia;o__Caldicoprobacterales;f__Caldicoprobacteraceae;g__Caldicoprobacter	0.0	0.0	0.0	2.0	0.0	0.0	0.0	0.0	0.0	0.0	0.0	0.0	0.0	0.0	1.0
d__Bacteria;k__norank_d__Bacteria;p__Bacteroidota;c__Bacteroidia;o__Bacteroidales;f__Rikenellaceae;g__unclassified_f__Rikenellaceae	0.0	0.0	0.0	2.0	0.0	0.0	0.0	0.0	0.0	0.0	0.0	0.0	0.0	0.0	0.0
d__Bacteria;k__norank_d__Bacteria;p__Bacillota;c__Clostridia;o__Peptostreptococcales-Tissierellales;f__Peptostreptococcaceae;g__Romboutsia	0.0	0.0	0.0	0.0	0.0	0.0	0.0	0.0	2.0	0.0	0.0	0.0	0.0	0.0	0.0
d__Bacteria;k__norank_d__Bacteria;p__Bacillota;c__Clostridia;o__Lachnospirales;f__Lachnospiraceae;g__Anaerocolumna	0.0	0.0	0.0	0.0	0.0	0.0	0.0	2.0	0.0	0.0	0.0	0.0	0.0	0.0	0.0
d__Bacteria;k__norank_d__Bacteria;p__Actinomycetota;c__Acidimicrobiia;o__Actinomarinales;f__norank_o__Actinomarinales;g__norank_o__Actinomarinales	0.0	0.0	0.0	0.0	2.0	0.0	0.0	0.0	0.0	0.0	0.0	0.0	0.0	0.0	0.0
d__Bacteria;k__norank_d__Bacteria;p__Bacillota;c__Clostridia;o__Peptococcales;f__Peptococcaceae;g__unclassified_f__Peptococcaceae	0.0	0.0	1.0	0.0	0.0	0.0	0.0	0.0	0.0	0.0	0.0	0.0	0.0	0.0	0.0
