# Supplementary material for: Probiotics Lactobacillus acidophilus LA4 and Lacticaseibacillus paracasei F5 Alleviate Cognitive Dysfunction in Alzheimer’s Disease Models: A Dual-Screening Study in Drosophila and Mice
Source: Foods. 2026 Jan 24;15(3):429. doi: 10.3390/foods15030429 (PMC12897270; doi:10.3390/foods15030429)
Supplement: Supplementary file 1 [file foods-15-00429-s001.zip › OUT/taxa.Table S2.xls]

#OTU ID	B_2	A_1	C_1	E_3	B_3	D_2	B_1	E_2	C_2	A_3	E_1	D_3	D_1	A_2	C_3
d__Bacteria;k__norank_d__Bacteria;p__Bacteroidota	18970.0	16673.0	18511.0	15222.0	11951.0	18248.0	13496.0	17974.0	17512.0	18107.0	19451.0	15716.0	17376.0	16750.0	17441.0
d__Bacteria;k__norank_d__Bacteria;p__Bacillota	10612.0	11915.0	12209.0	15618.0	14837.0	12475.0	15349.0	12976.0	12992.0	11469.0	11560.0	14457.0	13336.0	13089.0	12539.0
d__Bacteria;k__norank_d__Bacteria;p__Campylobacterota	1145.0	1454.0	138.0	122.0	3604.0	107.0	1376.0	21.0	237.0	961.0	49.0	488.0	98.0	465.0	885.0
d__Bacteria;k__norank_d__Bacteria;p__Patescibacteria	95.0	232.0	347.0	169.0	220.0	330.0	250.0	172.0	425.0	205.0	78.0	419.0	297.0	257.0	306.0
d__Bacteria;k__norank_d__Bacteria;p__Thermodesulfobacteriota	228.0	305.0	99.0	166.0	338.0	77.0	336.0	86.0	108.0	328.0	114.0	149.0	87.0	439.0	174.0
d__Bacteria;k__norank_d__Bacteria;p__Actinomycetota	72.0	280.0	93.0	27.0	103.0	78.0	131.0	65.0	97.0	141.0	49.0	116.0	59.0	194.0	50.0
d__Bacteria;k__norank_d__Bacteria;p__Pseudomonadota	64.0	129.0	82.0	89.0	39.0	93.0	42.0	102.0	98.0	76.0	118.0	108.0	153.0	143.0	82.0
d__Bacteria;k__norank_d__Bacteria;p__Verrucomicrobiota	261.0	24.0	0.0	37.0	317.0	0.0	457.0	55.0	2.0	12.0	10.0	3.0	1.0	18.0	0.0
d__Bacteria;k__norank_d__Bacteria;p__Deferribacterota	17.0	449.0	0.0	27.0	52.0	1.0	33.0	4.0	0.0	152.0	8.0	2.0	0.0	103.0	0.0
d__Bacteria;k__norank_d__Bacteria;p__Cyanobacteriota	31.0	19.0	13.0	19.0	32.0	88.0	13.0	28.0	31.0	11.0	44.0	39.0	88.0	22.0	13.0
d__Bacteria;k__norank_d__Bacteria;p__unclassified_k__norank_d__Bacteria	11.0	26.0	14.0	10.0	13.0	9.0	23.0	23.0	4.0	44.0	25.0	9.0	11.0	26.0	16.0
